# Supplementary material for: Na[GeF5]·2HF: the first quarternary phase in the H–Na–Ge–F system
Source: Acta Crystallogr C Struct Chem. 2024 Jul 10;80(Pt 8):401–6. doi: 10.1107/S2053229624006338 (PMC11299209; doi:10.1107/S2053229624006338)
Supplement: Supplementary file 1 [file c-80-00401-sup1.cif]

##############################################################################
#                                                                            #
# This CIF contains the data in a paper accepted for publication in          #
# Acta Crystallographica Section C. It conforms to the requirements of       #
# Notes for Authors for Acta Crystallographica Section C, and has been       #
# peer reviewed under the auspices of the IUCr Commission on Journals.       #
#                                                                            #
# Full details of the Crystallographic Information File format               #
# are given in the paper "The Crystallographic Information File (CIF):       #
# a New Standard Archive File for Crystallography" by S. R. Hall, F. H.      #
# Allen and I. D. Brown [Acta Cryst. (1991), A47, 655-685].                  #
#                                                                            #
# The current version of the core CIF dictionary is obtainable from          #
# ftp://ftp.iucr.org/pub/cif_core.dic.                                       #
#                                                                            #
# Software is freely available for graphical display of the structure(s)     #
# in this CIF. For information consult the CIF software page                 #
# http://www.iucr.org/resources/cif/software.                                #
#                                                                            #
# This file may be used for bona fide research purposes within the           #
# scientific community so long as proper attribution is given to the journal # 
# article from which it was obtained.                                        #
#                                                                            #
##############################################################################
data_global
_audit_creation_method     'SHELXL-2018/3'
_journal_date_recd_electronic     2024-04-24
_journal_date_accepted     2024-06-27
_journal_name_full     'Acta Crystallographica, Section C'
_journal_year     2024
_journal_volume     80
_journal_issue      8
_journal_page_first               401
_journal_page_last                406
_journal_paper_category     FA
_journal_paper_doi     10.1107/S2053229624006338
_journal_coeditor_code     YD3042
_publ_contact_author_name     'Valentin Bockmair'
_publ_contact_author_address
;
Ludwig-Maximilians-Universit\"at M\"unchen
Butenandtstra\&e 5-13
D-81377 M\"unchen
Germany
;
_publ_contact_author_email     valentin.bockmair@cup.uni-muenchen.de
_publ_contact_author_fax     '+49-89-2180-77487'
_publ_contact_author_phone     '+49-89-2180-77473'
_publ_section_title
;
Na[GeF~5~].2HF: the first quarternary phase in the H--Na--Ge--F system
;
_publ_section_title_footnote     .
loop_
    _publ_author_name
    _publ_author_footnote
    _publ_author_address
    'Bockmair, Valentin' .
;
Department Chemie
Ludwig-Maximilians Universit\"at
Butenandtstrasse 5-13 (Haus D)
D-81377 M\"unchen
Germany
;
    'Hoch, Constantin' .
;
Department Chemie
Ludwig-Maximilians Universit\"at
Butenandtstrasse 5-13 (Haus D)
D-81377 M\"unchen
Germany
;
    'Schusterbauer, Irina' .
;
Department Chemie
Ludwig-Maximilians Universit\"at
Butenandtstrasse 5-13 (Haus D)
D-81377 M\"unchen
Germany
;
    'Kornath, Andreas J.'
;
Deceased
;
;
Department Chemie
Ludwig-Maximilians Universit\"at
Butenandtstrasse 5-13 (Haus D)
D-81377 M\"unchen
Germany
;
_publ_section_synopsis
;
<i>trans</i>-Pentafluorogermanate dihydrogen fluoride represents the first
quarternary phase in the system H-Na-Ge-F, and the third Na-Ge-F phase after
the X-ray structure analyses of Na~2~GeF~6~ and CsNaGeF~6~. The crystal
structure of <i>trans</i>-pentafluorogermanate dihydrogen fluoride consists of
chains of [GeF~6~] octahedra and chains of pentagonal bipyramidal [NaF~7~]
polyhedra. Raman and IR- spectra show the expected vibration modes.
;
data_I
_chemical_name_systematic
;
Sodium <i>trans</i>-pentafluorogermanate(IV) bis(hydrogen fluoride)
;
_chemical_name_common
;
Sodium fluorogermanate dihydrogenfluoride
;
_chemical_formula_moiety     'Na Ge F5, 2(H F)'
_chemical_formula_sum     'F7 H2 Ge Na'
_chemical_formula_iupac     'Na [Ge F5], 2H F'
_chemical_formula_weight     230.60
_chemical_melting_point     ?
_chemical_absolute_configuration     ?
_space_group_crystal_system     orthorhombic
_space_group_name_H-M_alt     'P c a 21'
_space_group_name_Hall     'P 2c -2ac'
loop_
    _space_group_symop_operation_xyz
    'x, y, z'
    '-x, -y, z+1/2'
    'x+1/2, -y, z'
    '-x+1/2, y, z+1/2'
_cell_length_a     12.3786(3)
_cell_length_b     7.2189(2)
_cell_length_c     11.4969(3)
_cell_angle_alpha     90
_cell_angle_beta     90
_cell_angle_gamma     90
_cell_volume     1027.36(5)
_cell_formula_units_Z     8
_cell_measurement_reflns_used     7284
_cell_measurement_theta_min     2.4190
_cell_measurement_theta_max     32.3330
_cell_measurement_temperature     117(2)
_exptl_crystal_description     'block'
_exptl_crystal_colour     'colorless'
_exptl_crystal_size_max     0.388
_exptl_crystal_size_mid     0.270
_exptl_crystal_size_min     0.196
_exptl_crystal_density_diffrn     2.982
_exptl_crystal_density_meas     ?
_exptl_crystal_density_method     'not measured'
_exptl_crystal_F_000     864
_exptl_absorpt_coefficient_mu     6.119
_exptl_absorpt_correction_type     multi-scan
_exptl_absorpt_process_details
;
(CrysAlis PRO; Rigaku OD, 2020)
;
_exptl_absorpt_correction_T_min     0.56553
_exptl_absorpt_correction_T_max     1.00000
_diffrn_ambient_temperature     117(2)
_diffrn_source_power     ?
_diffrn_source_voltage     50
_diffrn_source_current     40
_diffrn_radiation_type     'Mo K\a'
_diffrn_radiation_wavelength     0.71073
_diffrn_radiation_source     'Enhance (Mo) X-ray Source'
_diffrn_radiation_monochromator     'graphite'
_diffrn_measurement_device_type     'Rigaku Xcalibur Sapphire3'
_diffrn_measurement_device     'CCD camera on \k-goniostat'
_diffrn_measurement_method     '\w scans'
_diffrn_detector     'CCD plate'
_diffrn_detector_area_resol_mean     15.9809
_diffrn_reflns_number     19491
_diffrn_reflns_av_R_equivalents     0.0199
_diffrn_reflns_av_unetI/netI     0.0133
_diffrn_reflns_theta_min     3.292
_diffrn_reflns_theta_max     30.502
_diffrn_reflns_theta_full     25.242
_diffrn_measured_fraction_theta_max     0.999
_diffrn_measured_fraction_theta_full     0.998
_diffrn_reflns_limit_h_min     -17
_diffrn_reflns_limit_h_max     17
_diffrn_reflns_limit_k_min     -10
_diffrn_reflns_limit_k_max     10
_diffrn_reflns_limit_l_min     -16
_diffrn_reflns_limit_l_max     16
_refine_special_details
;
 Refinement of F^2^ against ALL reflections.  The weighted R-factor wR and
 goodness of fit S are based on F^2^, conventional R-factors R are based
 on F, with F set to zero for negative F^2^. The threshold expression of
 F^2^ > 2sigma(F^2^) is used only for calculating R-factors(gt) etc. and is
 not relevant to the choice of reflections for refinement.  R-factors based
 on F^2^ are statistically about twice as large as those based on F, and R-
 factors based on ALL data will be even larger.
 Refined as a 2-component inversion twin.
;
_reflns_number_total     3147
_reflns_number_gt     2948
_reflns_threshold_expression     'I > 2\s(I)'
_refine_ls_structure_factor_coef     Fsqd
_refine_ls_matrix_type     full
_refine_ls_R_factor_all     0.0180
_refine_ls_R_factor_gt     0.0158
_refine_ls_wR_factor_gt     0.0401
_refine_ls_wR_factor_ref     0.0412
_refine_ls_goodness_of_fit_ref     1.063
_refine_ls_restrained_S_all     1.063
_refine_ls_number_reflns     3147
_refine_ls_number_parameters     180
_refine_ls_number_restraints     1
_refine_ls_hydrogen_treatment     refall
_refine_ls_weighting_scheme     calc
_refine_ls_weighting_details
              'w=1/[\s^2^(Fo^2^)+(0.0210P)^2^+0.1191P] where P=(Fo^2^+2Fc^2^)/3'
_atom_sites_solution_hydrogens     difmap
_atom_sites_solution_primary     direct
_atom_sites_solution_secondary     difmap
_refine_ls_shift/su_max     0.001
_refine_ls_shift/su_mean     0.000
_refine_diff_density_max     0.345
_refine_diff_density_min     -0.415
_refine_ls_extinction_method     none
_refine_ls_extinction_coef     .
_refine_ls_abs_structure_details
;
Refined as an inversion twin
;
_refine_ls_abs_structure_Flack     0.482(13)
loop_
    _atom_type_symbol
    _atom_type_description
    _atom_type_scat_dispersion_real
    _atom_type_scat_dispersion_imag
    _atom_type_scat_source
    'F' 'F' 0.0171 0.0103
                         'International Tables Vol C Tables 4.2.6.8 and 6.1.1.4'
    'Ge' 'Ge' 0.1547 1.8001
                         'International Tables Vol C Tables 4.2.6.8 and 6.1.1.4'
    'Na' 'Na' 0.0362 0.0249
                         'International Tables Vol C Tables 4.2.6.8 and 6.1.1.4'
    'H' 'H' 0.0000 0.0000
                         'International Tables Vol C Tables 4.2.6.8 and 6.1.1.4'
_computing_data_collection
;
CrysAlis PRO (Rigaku OD, 2020)
;
_computing_cell_refinement
;
CrysAlis PRO (Rigaku OD, 2020)
;
_computing_data_reduction
;
CrysAlis PRO (Rigaku OD, 2020)
;
_computing_structure_solution
;
SHELXT (Sheldrick, 2015<i>a</i>)
;
_computing_structure_refinement
;
SHELXL2018 (Sheldrick, 2015<i>b</i>)
;
_computing_molecular_graphics
;
ORTEP-3 for Windows (Farrugia, 2012)
;
_computing_publication_material
;
PLATON (Spek, 2020)
;
loop_
    _atom_site_type_symbol
    _atom_site_label
    _atom_site_fract_x
    _atom_site_fract_y
    _atom_site_fract_z
    _atom_site_U_iso_or_equiv
    _atom_site_adp_type
    _atom_site_calc_flag
    _atom_site_occupancy
    _atom_site_disorder_assembly
    _atom_site_disorder_group
    Ge Ge2 0.55613(2) 0.75939(3) 0.49576(2) 0.00657(7) Uani d 1 . .
    Ge Ge1 0.55679(2) 0.25939(3) 0.50121(2) 0.00684(7) Uani d 1 . .
    Na Na1 0.70406(10) 0.23808(15) 0.79934(17) 0.0128(3) Uani d 1 . .
    Na Na2 0.70770(11) 0.74018(16) 0.20626(17) 0.0137(3) Uani d 1 . .
    F F13 0.69103(15) 0.4287(3) 0.1429(2) 0.0171(4) Uani d 1 . .
    F F4 0.41887(15) 0.2182(2) 0.5324(2) 0.0141(4) Uani d 1 . .
    F F3 0.59190(16) 0.2076(2) 0.64417(18) 0.0131(4) Uani d 1 . .
    F F8 0.51440(13) 0.8257(2) 0.63655(17) 0.0127(3) Uani d 1 . .
    F F2 0.69427(13) 0.3009(2) 0.4672(2) 0.0139(4) Uani d 1 . .
    F F14 0.66327(16) 1.0544(3) 0.2028(2) 0.0191(4) Uani d 1 . .
    F F1 0.57251(14) 0.01177(19) 0.4549(2) 0.0129(3) Uani d 1 . .
    F F6 0.53956(13) 0.5083(2) 0.5426(2) 0.0139(4) Uani d 1 . .
    F F5 0.52321(14) 0.3129(2) 0.35719(18) 0.0134(3) Uani d 1 . .
    F F12 0.65158(16) 0.5488(2) 0.7918(2) 0.0203(4) Uani d 1 . .
    F F9 0.59674(15) 0.6946(2) 0.35709(18) 0.0144(4) Uani d 1 . .
    F F7 0.69007(15) 0.7564(2) 0.5446(2) 0.0146(4) Uani d 1 . .
    F F10 0.42153(16) 0.7636(2) 0.4507(2) 0.0162(4) Uani d 1 . .
    F F11 0.69129(15) -0.0757(3) 0.8549(2) 0.0175(4) Uani d 1 . .
    H H4 0.605(3) 1.090(4) 0.188(3) 0.004(7) Uiso d 1 . .
    H H1 0.679(3) -0.106(5) 0.905(4) 0.020(11) Uiso d 1 . .
    H H3 0.734(6) 0.442(8) 0.110(8) 0.13(3) Uiso d 1 . .
    H H2 0.583(7) 0.506(10) 0.770(8) 0.21(4) Uiso d 1 . .
loop_
    _atom_site_aniso_label
    _atom_site_aniso_U_11
    _atom_site_aniso_U_22
    _atom_site_aniso_U_33
    _atom_site_aniso_U_12
    _atom_site_aniso_U_13
    _atom_site_aniso_U_23
    Ge2 0.00698(14) 0.00612(12) 0.00660(16) 0.00019(7) 0.00006(14) -0.00005(16)
    Ge1 0.00725(14) 0.00598(13) 0.00729(17) -0.00031(7) -0.00050(14) 0.00057(16)
    Na1 0.0139(6) 0.0141(6) 0.0103(7) 0.0012(4) -0.0011(5) -0.0012(5)
    Na2 0.0174(7) 0.0117(6) 0.0121(7) 0.0009(4) 0.0031(6) 0.0005(5)
    F13 0.0172(10) 0.0166(10) 0.0176(12) -0.0017(7) 0.0004(7) -0.0020(9)
    F4 0.0094(8) 0.0169(7) 0.0161(9) -0.0027(6) 0.0017(7) 0.0002(7)
    F3 0.0170(9) 0.0134(8) 0.0089(9) -0.0021(7) -0.0029(7) 0.0010(7)
    F8 0.0176(9) 0.0121(8) 0.0086(8) 0.0018(7) 0.0032(7) -0.0008(7)
    F2 0.0107(8) 0.0171(8) 0.0139(9) -0.0006(6) 0.0025(6) -0.0008(8)
    F14 0.0166(9) 0.0137(8) 0.0270(11) 0.0032(7) -0.0108(8) -0.0003(8)
    F1 0.0215(8) 0.0059(7) 0.0112(8) 0.0000(5) 0.0009(8) 0.0009(6)
    F6 0.0214(9) 0.0062(7) 0.0141(9) 0.0010(5) 0.0044(8) 0.0006(6)
    F5 0.0167(9) 0.0139(8) 0.0095(8) -0.0003(7) -0.0020(7) 0.0021(7)
    F12 0.0201(10) 0.0148(8) 0.0260(11) 0.0020(7) 0.0083(8) -0.0016(9)
    F9 0.0222(10) 0.0124(7) 0.0086(9) -0.0019(7) 0.0038(7) -0.0023(7)
    F7 0.0077(8) 0.0201(9) 0.0160(9) 0.0002(5) -0.0025(6) 0.0019(7)
    F10 0.0098(8) 0.0188(8) 0.0199(9) 0.0005(6) -0.0046(7) 0.0006(8)
    F11 0.0227(10) 0.0147(9) 0.0150(12) 0.0000(7) 0.0058(7) 0.0041(9)
_geom_special_details
;
 All esds (except the esd in the dihedral angle between two l.s. planes)
 are estimated using the full covariance matrix.  The cell esds are taken
 into account individually in the estimation of esds in distances, angles
 and torsion angles; correlations between esds in cell parameters are only
 used when they are defined by crystal symmetry.  An approximate (isotropic)
 treatment of cell esds is used for estimating esds involving l.s. planes.
;
loop_
    _geom_bond_atom_site_label_1
    _geom_bond_atom_site_label_2
    _geom_bond_site_symmetry_2
    _geom_bond_distance
    _geom_bond_publ_flag
    Ge2 F9 . 1.736(2) ?
    Ge2 F10 . 1.745(2) ?
    Ge2 F7 . 1.751(2) ?
    Ge2 F8 . 1.765(2) ?
    Ge2 F1 1_565 1.8923(15) ?
    Ge2 F6 . 1.9020(16) ?
    Ge1 F3 . 1.741(2) ?
    Ge1 F5 . 1.750(2) ?
    Ge1 F4 . 1.770(2) ?
    Ge1 F2 . 1.7719(17) ?
    Ge1 F6 . 1.8711(15) ?
    Ge1 F1 . 1.8752(15) ?
    Na1 F3 . 2.271(2) ?
    Na1 F10 2_665 2.333(3) ?
    Na1 F12 . 2.337(2) ?
    Na1 F2 4_655 2.348(3) ?
    Na1 F11 . 2.359(2) ?
    Na1 F14 4_645 2.385(2) ?
    Na1 F13 4_655 2.610(3) ?
    Na1 Na2 4_645 3.9060(19) ?
    Na1 Na2 4_655 3.9340(19) ?
    Na2 F9 . 2.236(2) ?
    Na2 F7 4_654 2.252(3) ?
    Na2 F14 . 2.334(2) ?
    Na2 F13 . 2.373(2) ?
    Na2 F12 4_654 2.431(2) ?
    Na2 F11 4_664 2.500(3) ?
    Na2 F4 2_664 2.557(3) ?
loop_
    _geom_angle_atom_site_label_1
    _geom_angle_atom_site_label_2
    _geom_angle_atom_site_label_3
    _geom_angle_site_symmetry_1
    _geom_angle_site_symmetry_3
    _geom_angle
    _geom_angle_publ_flag
    F9 Ge2 F10 . . 90.48(11) ?
    F9 Ge2 F7 . . 90.97(11) ?
    F10 Ge2 F7 . . 178.54(14) ?
    F9 Ge2 F8 . . 179.78(10) ?
    F10 Ge2 F8 . . 89.32(10) ?
    F7 Ge2 F8 . . 89.22(11) ?
    F9 Ge2 F1 . 1_565 90.03(10) ?
    F10 Ge2 F1 . 1_565 90.66(8) ?
    F7 Ge2 F1 . 1_565 89.42(8) ?
    F8 Ge2 F1 . 1_565 89.86(9) ?
    F9 Ge2 F6 . . 91.98(9) ?
    F10 Ge2 F6 . . 89.88(8) ?
    F7 Ge2 F6 . . 89.98(8) ?
    F8 Ge2 F6 . . 88.12(10) ?
    F1 Ge2 F6 1_565 . 177.91(14) ?
    F3 Ge1 F5 . . 179.21(10) ?
    F3 Ge1 F4 . . 90.76(10) ?
    F5 Ge1 F4 . . 89.99(9) ?
    F3 Ge1 F2 . . 90.30(10) ?
    F5 Ge1 F2 . . 88.95(10) ?
    F4 Ge1 F2 . . 178.92(13) ?
    F3 Ge1 F6 . . 89.68(10) ?
    F5 Ge1 F6 . . 90.09(9) ?
    F4 Ge1 F6 . . 90.00(8) ?
    F2 Ge1 F6 . . 90.19(8) ?
    F3 Ge1 F1 . . 92.14(9) ?
    F5 Ge1 F1 . . 88.09(10) ?
    F4 Ge1 F1 . . 89.85(8) ?
    F2 Ge1 F1 . . 89.93(8) ?
    F6 Ge1 F1 . . 178.17(14) ?
    F3 Na1 F10 . 2_665 100.25(9) ?
    F3 Na1 F12 . . 83.91(9) ?
    F10 Na1 F12 2_665 . 81.23(8) ?
    F3 Na1 F2 . 4_655 172.69(8) ?
    F10 Na1 F2 2_665 4_655 75.25(9) ?
    F12 Na1 F2 . 4_655 89.66(9) ?
    F3 Na1 F11 . . 94.53(8) ?
    F10 Na1 F11 2_665 . 75.41(8) ?
    F12 Na1 F11 . . 155.94(10) ?
    F2 Na1 F11 4_655 . 89.92(9) ?
    F3 Na1 F14 . 4_645 90.09(9) ?
    F10 Na1 F14 2_665 4_645 143.40(9) ?
    F12 Na1 F14 . 4_645 135.07(11) ?
    F2 Na1 F14 4_655 4_645 96.93(8) ?
    F11 Na1 F14 . 4_645 68.79(8) ?
    F3 Na1 F13 . 4_655 79.28(8) ?
    F10 Na1 F13 2_665 4_655 148.00(8) ?
    F12 Na1 F13 . 4_655 66.85(8) ?
    F2 Na1 F13 4_655 4_655 101.40(8) ?
    F11 Na1 F13 . 4_655 136.57(10) ?
    F14 Na1 F13 4_645 4_655 68.28(8) ?
    F3 Na1 Na2 . 4_645 82.34(6) ?
    F10 Na1 Na2 2_665 4_645 112.69(6) ?
    F12 Na1 Na2 . 4_645 161.96(8) ?
    F2 Na1 Na2 4_655 4_645 104.65(5) ?
    F11 Na1 Na2 . 4_645 37.76(7) ?
    F14 Na1 Na2 4_645 4_645 33.72(5) ?
    F13 Na1 Na2 4_655 4_645 99.04(6) ?
    F3 Na1 Na2 . 4_655 92.60(6) ?
    F10 Na1 Na2 2_665 4_655 113.13(6) ?
    F12 Na1 Na2 . 4_655 35.19(6) ?
    F2 Na1 Na2 4_655 4_655 84.07(6) ?
    F11 Na1 Na2 . 4_655 167.70(6) ?
    F14 Na1 Na2 4_645 4_655 101.22(6) ?
    F13 Na1 Na2 4_655 4_655 35.79(5) ?
    Na2 Na1 Na2 4_645 4_655 134.08(4) ?
    F9 Na2 F7 . 4_654 173.15(9) ?
    F9 Na2 F14 . . 90.65(9) ?
    F7 Na2 F14 4_654 . 93.89(9) ?
    F9 Na2 F13 . . 92.59(8) ?
    F7 Na2 F13 4_654 . 81.07(9) ?
    F14 Na2 F13 . . 153.53(11) ?
    F9 Na2 F12 . 4_654 92.45(9) ?
    F7 Na2 F12 4_654 4_654 87.76(9) ?
    F14 Na2 F12 . 4_654 136.71(10) ?
    F13 Na2 F12 . 4_654 69.39(8) ?
    F9 Na2 F11 . 4_664 81.68(9) ?
    F7 Na2 F11 4_654 4_664 104.81(9) ?
    F14 Na2 F11 . 4_664 67.22(8) ?
    F13 Na2 F11 . 4_664 139.22(10) ?
    F12 Na2 F11 4_654 4_664 70.57(8) ?
    F9 Na2 F4 . 2_664 104.30(9) ?
    F7 Na2 F4 4_654 2_664 72.12(9) ?
    F14 Na2 F4 . 2_664 74.23(8) ?
    F13 Na2 F4 . 2_664 79.52(8) ?
    F12 Na2 F4 4_654 2_664 145.28(9) ?
    F11 Na2 F4 4_664 2_664 141.09(8) ?
    F9 Na2 Na1 . 4_664 95.44(6) ?
    F7 Na2 Na1 4_654 4_664 91.21(6) ?
    F14 Na2 Na1 . 4_664 34.56(6) ?
    F13 Na2 Na1 . 4_664 168.67(7) ?
    F12 Na2 Na1 4_654 4_664 102.23(6) ?
    F11 Na2 Na1 4_664 4_664 35.28(5) ?
    F4 Na2 Na1 2_664 4_664 106.10(5) ?
    F9 Na2 Na1 . 4_654 79.86(6) ?
    F7 Na2 Na1 4_654 4_654 96.69(6) ?
    F14 Na2 Na1 . 4_654 164.87(8) ?
    F13 Na2 Na1 . 4_654 40.05(7) ?
    F12 Na2 Na1 4_654 4_654 33.63(5) ?
    F11 Na2 Na1 4_664 4_654 99.50(6) ?
    F4 Na2 Na1 2_664 4_654 119.41(6) ?
    Na1 Na2 Na1 4_664 4_654 134.08(4) ?
    Na2 F13 Na1 . 4_654 104.17(10) ?
    Ge1 F4 Na2 . 2_665 136.86(11) ?
    Ge1 F3 Na1 . . 150.86(11) ?
    Ge1 F2 Na1 . 4_654 131.60(11) ?
    Na2 F14 Na1 . 4_664 111.73(10) ?
    Ge1 F1 Ge2 . 1_545 146.75(14) ?
    Ge1 F6 Ge2 . . 146.18(14) ?
    Na1 F12 Na2 . 4_655 111.18(9) ?
    Ge2 F9 Na2 . . 148.24(11) ?
    Ge2 F7 Na2 . 4_655 142.90(14) ?
    Ge2 F10 Na1 . 2_664 149.04(14) ?
    Na1 F11 Na2 . 4_645 106.96(11) ?
loop_
    _geom_torsion_atom_site_label_1
    _geom_torsion_atom_site_label_2
    _geom_torsion_atom_site_label_3
    _geom_torsion_atom_site_label_4
    _geom_torsion_site_symmetry_1
    _geom_torsion_site_symmetry_2
    _geom_torsion_site_symmetry_3
    _geom_torsion_site_symmetry_4
    _geom_torsion
    _geom_torsion_publ_flag
    F3 Ge1 F4 Na2 . . . 2_665 33.60(14) ?
    F5 Ge1 F4 Na2 . . . 2_665 -146.17(14) ?
    F6 Ge1 F4 Na2 . . . 2_665 -56.08(15) ?
    F1 Ge1 F4 Na2 . . . 2_665 125.74(14) ?
    F4 Ge1 F3 Na1 . . . . -153.3(2) ?
    F2 Ge1 F3 Na1 . . . . 26.8(2) ?
    F6 Ge1 F3 Na1 . . . . -63.4(2) ?
    F1 Ge1 F3 Na1 . . . . 116.8(2) ?
    F3 Ge1 F2 Na1 . . . 4_654 142.99(14) ?
    F5 Ge1 F2 Na1 . . . 4_654 -37.24(13) ?
    F6 Ge1 F2 Na1 . . . 4_654 -127.33(14) ?
    F1 Ge1 F2 Na1 . . . 4_654 50.85(15) ?
    F3 Ge1 F1 Ge2 . . . 1_545 35.6(2) ?
    F5 Ge1 F1 Ge2 . . . 1_545 -145.1(2) ?
    F4 Ge1 F1 Ge2 . . . 1_545 -55.1(2) ?
    F2 Ge1 F1 Ge2 . . . 1_545 125.9(2) ?
    F3 Ge1 F6 Ge2 . . . . 143.9(2) ?
    F5 Ge1 F6 Ge2 . . . . -35.32(19) ?
    F4 Ge1 F6 Ge2 . . . . -125.31(19) ?
    F2 Ge1 F6 Ge2 . . . . 53.6(2) ?
    F10 Ge2 F9 Na2 . . . . 131.1(2) ?
    F7 Ge2 F9 Na2 . . . . -48.9(2) ?
    F1 Ge2 F9 Na2 1_565 . . . 40.5(2) ?
    F6 Ge2 F9 Na2 . . . . -139.0(2) ?
    F9 Ge2 F7 Na2 . . . 4_655 -160.32(16) ?
    F8 Ge2 F7 Na2 . . . 4_655 19.79(16) ?
    F1 Ge2 F7 Na2 1_565 . . 4_655 109.66(17) ?
    F6 Ge2 F7 Na2 . . . 4_655 -68.33(17) ?
    F9 Ge2 F10 Na1 . . . 2_664 -13.35(18) ?
    F8 Ge2 F10 Na1 . . . 2_664 166.55(18) ?
    F1 Ge2 F10 Na1 1_565 . . 2_664 76.69(19) ?
    F6 Ge2 F10 Na1 . . . 2_664 -105.33(19) ?
_shelx_space_group_comment
;
The symmetry employed for this shelxl refinement is uniquely defined
by the following loop, which should always be used as a source of
symmetry information in preference to the above space-group names.
They are only intended as comments.
;
_shelx_estimated_absorpt_T_min     0.200
_shelx_estimated_absorpt_T_max     0.380
_shelx_hkl_file
;
   0   0   2 5204.20   20.63
   0   0   2 5298.38   15.21
   0   0   2 5283.86   15.61
   0   0  -3   11.21    1.19
   0   0  -3   12.97    1.14
   0   0   3   11.46    1.02
   0   0   3   16.00    1.14
   0   0  -4 3037.39   18.77
   0   0   4 3019.59   22.20
   0   0  -4 3097.74   18.68
   0   0   4 3055.65   13.24
   0   0   4 3019.73   16.59
   0   0   4 3020.87   16.68
   0   0  -5    1.27    0.79
   0   0  -5    0.36    0.58
   0   0   5    0.98    0.66
   0   0   5    0.31    0.29
   0   0   5    0.12    0.41
   0   0   5   -0.40    0.50
   0   0  -5    1.20    0.23
   0   0  -6 6405.55   34.08
   0   0  -6 6439.92   33.79
   0   0   6 6243.61   39.03
   0   0   6 6314.51   23.00
   0   0   6 6218.09   29.92
   0   0   6 6389.33   29.66
   0   0  -7    1.02    0.81
   0   0  -7    1.25    0.80
   0   0   7    1.09    0.44
   0   0   7    2.68    0.84
   0   0   7    2.20    0.95
   0   0  -8 1296.25   18.23
   0   0   8 1360.71   21.05
   0   0  -8 1316.22   18.17
   0   0   8 1339.58   11.83
   0   0   8 1342.02   16.43
   0   0   8 1334.39   15.70
   0   0  -9    7.41    1.80
   0   0  -9    5.53    1.87
   0   0   9    3.97    1.66
   0   0   9    2.61    0.75
   0   0   9    4.52    1.37
   0   0   9    3.56    1.17
   0   0 -10  401.01   11.66
   0   0  10  424.09   10.53
   0   0  10  402.86   12.97
   0   0 -11   -0.50    1.35
   0   0  11    1.32    0.86
   0   0  11   -1.17    1.20
   0   0  12   35.14    4.22
   0   0 -12   35.81    4.29
   0   0  13   14.03    3.19
   0   0  13   17.23    3.45
   0   0 -13   15.43    3.38
   0   0  14 1113.22   25.76
   0   0 -14 1155.49   25.37
   0   0 -15    7.83    2.67
   0   0  15    4.07    2.27
   0   0  16  239.10   13.01
   0   0 -16  243.24   13.13
  -1   0   1    0.36    0.23
   1   0  -1    0.68    0.24
  -1   0   1    2.02    0.30
   1   0   1    1.43    0.35
  -1   0  -1    1.75    0.30
   1   0   1    0.72    0.33
  -1   0  -1    0.30    0.22
   1   0  -2    1.78    0.38
  -1   0  -2    2.26    0.62
   1   0  -2    3.27    0.54
  -1   0   2    1.58    0.51
  -1   0  -2    1.71    0.40
  -1   0   2    1.83    0.50
   1   0   2    3.19    0.69
   1   0   2    2.45    0.60
   1   0  -3    2.45    0.64
  -1   0  -3    1.72    0.56
   1   0  -3    2.77    0.60
   1   0   3    3.77    0.79
   1   0   3    1.96    0.31
  -1   0   3    2.92    0.48
   1   0   3    3.76    0.76
  -1   0   3    1.87    0.57
  -1   0  -4    2.13    0.77
   1   0  -4    1.98    0.72
   1   0  -4    2.04    0.71
   1   0   4    4.26    1.14
  -1   0   4    2.01    0.85
  -1   0   4    1.36    0.45
   1   0   4    2.08    0.65
   1   0   4    3.15    0.44
  -1   0   4    2.01    0.60
  -1   0  -5    0.39    0.64
   1   0   5    0.55    0.76
  -1   0   5    0.22    0.70
   1   0  -5    0.70    0.58
   1   0   5    1.04    0.74
  -1   0   5   -0.59    0.36
   1   0   5    0.32    0.23
  -1   0   5    0.02    0.49
   1   0  -6   -0.56    0.83
  -1   0  -6    1.07    0.72
   1   0  -6    0.72    0.73
  -1   0   6    0.61    0.73
   1   0   6    0.80    1.03
  -1   0   6    0.40    0.37
   1   0   6    0.51    0.33
   1   0   6    1.03    0.82
   1   0  -6    1.02    0.31
  -1   0   6    1.06    0.60
  -1   0  -7   -0.12    0.88
   1   0  -7    1.04    1.11
   1   0  -7   -1.42    0.92
  -1   0   7   -0.57    0.86
   1   0   7    0.74    0.86
   1   0   7   -0.56    0.59
  -1   0   7    1.26    0.67
   1   0   7    0.91    0.33
  -1   0   7    0.75    0.55
   1   0  -7    0.39    0.26
  -1   0  -8    0.90    0.98
   1   0  -8    1.42    1.20
  -1   0   8   -0.41    0.99
   1   0   8   -0.87    0.85
   1   0  -8    0.14    0.85
  -1   0   8    0.09    0.41
   1   0   8   -0.18    0.30
  -1   0   8    1.36    0.78
   1   0   8    0.38    0.75
   1   0  -8    0.42    0.24
  -1   0   8    2.43    1.00
   1   0  -9    0.10    1.08
  -1   0  -9   -0.57    1.18
   1   0  -9    0.66    1.07
   1   0   9    0.20    1.11
  -1   0   9    1.00    1.01
  -1   0   9   -0.34    0.48
   1   0   9    0.64    0.74
   1   0   9    0.33    0.37
  -1   0   9    0.62    0.60
  -1   0   9   -0.17    0.63
   1   0 -10   -0.53    1.09
  -1   0 -10   -0.33    1.11
   1   0  10   -1.86    1.44
  -1   0  10   -0.21    1.10
   1   0 -10   -0.52    1.21
  -1   0  10   -0.06    0.50
  -1   0  10    1.28    1.00
   1   0  10    0.90    0.88
  -1   0  10    0.47    0.91
  -1   0 -11    1.22    1.64
   1   0 -11   -0.83    1.29
   1   0 -11   -1.46    1.64
   1   0  11    1.12    1.62
  -1   0  11   -0.05    1.06
   1   0  11    0.68    0.96
  -1   0  11   -0.55    1.00
   1   0 -12   -2.26    1.90
  -1   0 -12   -0.55    1.67
   1   0  12   -1.56    1.17
  -1   0  12   -0.49    1.53
   1   0  12   -0.60    1.44
   1   0  13    0.19    1.48
  -1   0  13   -0.39    1.44
   1   0 -13   -0.99    1.92
  -1   0 -13   -0.78    2.13
   1   0  13    0.60    1.38
  -1   0  14    0.72    1.75
   1   0 -14   -0.44    1.98
  -1   0 -15    0.79    1.97
   1   0  15   -0.76    1.41
   1   0 -15   -3.32    1.89
  -1   0  15    0.42    2.01
   1   0 -16    2.51    2.55
  -1   0  16   -0.43    1.79
  -1   0 -16    4.44    2.23
   1   0  16   -0.48    1.60
  -2   0   0 2467.16   11.51
  -2   0   0 2500.19   11.33
   2   0   0 2490.46   11.15
   2   0   1 2581.62   11.29
  -2   0  -1 2629.50   11.85
  -2   0  -1 2636.14   12.73
   2   0  -1 2673.92   12.37
  -2   0   1 2541.20   13.30
   2   0  -2 6089.99   21.38
  -2   0  -2 5847.67   19.14
   2   0   2 5849.59   23.99
   2   0   2 5943.46   25.64
  -2   0  -2 6132.59   22.56
   2   0  -3 3547.02   18.57
   2   0  -3 3630.24   16.10
   2   0   3 3490.13   21.90
  -2   0  -3 3678.15   17.17
  -2   0   3 3495.53   19.31
  -2   0  -3 3506.78   19.55
   2   0   3 3642.26   21.78
  -2   0   3 3511.13   18.83
   2   0  -4  908.43   10.64
   2   0  -4  927.81    9.33
  -2   0  -4  915.20   11.31
   2   0   4  925.25   12.72
  -2   0  -4  934.96    9.70
  -2   0   4  917.49   11.84
   2   0   4  935.17   11.94
  -2   0   4  930.00   10.55
   2   0  -5  208.68    5.70
  -2   0  -5  203.18    5.96
   2   0  -5  205.98    4.96
  -2   0  -5  212.19    5.21
  -2   0   5  214.68    6.47
   2   0  -5  205.28    5.49
   2   0   5  206.51    6.75
   2   0   5  218.79    6.20
  -2   0   5  210.55    4.02
  -2   0   5  207.14    5.47
  -2   0  -6 1490.27   17.40
   2   0  -6 1466.71   16.45
   2   0  -6 1463.95   16.16
  -2   0   6 1484.91   18.80
   2   0   6 1489.02   19.45
   2   0   6 1496.90   17.51
  -2   0   6 1447.56   11.97
  -2   0   6 1495.51   15.60
  -2   0  -7 2486.52   24.32
  -2   0   7 2413.96   26.00
   2   0   7 2409.00   26.64
   2   0  -7 2497.48   23.04
   2   0   7 2500.65   23.97
  -2   0   7 2422.93   17.23
  -2   0   7 2485.56   21.45
  -2   0  -8 1961.51   23.29
   2   0  -8 1937.89   22.45
   2   0   8 1930.04   25.50
   2   0  -8 1905.52   21.74
  -2   0   8 1979.38   25.26
  -2   0   8 1934.74   17.00
   2   0   8 1974.95   22.69
  -2   0   8 1974.12   20.45
   2   0  -8 1927.79   11.80
  -2   0  -9  312.30   10.00
   2   0  -9  301.24    9.49
   2   0  -9  309.07    9.38
  -2   0   9  316.40   10.74
   2   0   9  306.87   10.84
  -2   0   9  309.76    7.43
   2   0   9  317.35    9.55
  -2   0   9  319.74    7.44
  -2   0   9  310.86    8.60
  -2   0 -10  127.70    6.89
   2   0 -10  128.88    6.71
  -2   0  10  133.93    7.52
   2   0  10  131.64    7.45
   2   0 -10  135.01    6.72
  -2   0 -10  142.56    6.39
  -2   0  10  139.21    5.06
  -2   0  10  140.47    5.39
   2   0  10  138.74    6.66
  -2   0  10  136.56    6.05
   2   0 -11  272.97   10.33
  -2   0 -11  270.40   10.85
  -2   0  11  289.94   11.58
   2   0  11  276.12   11.41
   2   0 -11  260.24    9.91
  -2   0 -11  293.00    9.78
   2   0  11  275.82    9.77
  -2   0  11  287.30    9.16
  -2   0 -12  677.44   17.78
   2   0  12  680.66   18.40
   2   0 -12  670.67   17.04
   2   0  12  682.81   18.70
  -2   0 -12  717.84   16.08
  -2   0  12  694.76   18.66
   2   0 -12  690.78   17.14
   2   0  12  726.43   16.51
  -2   0  12  701.72   15.00
  -2   0  13  437.29   15.48
   2   0 -13  446.55   14.77
  -2   0 -13  461.14   13.60
  -2   0 -13  448.96   15.37
   2   0 -13  442.06   14.74
   2   0  13  439.38   15.51
  -2   0  13  473.52   12.94
   2   0  14  326.73   13.98
  -2   0  14  299.32   13.43
   2   0 -14  313.02   13.16
  -2   0 -14  307.01   13.38
  -2   0  14  314.22   13.63
  -2   0 -14  311.69   11.85
   2   0  15  132.13    9.29
  -2   0  15  138.60    9.78
  -2   0 -15  144.05    9.77
   2   0 -15  145.69    9.69
   2   0 -16  262.63   13.54
  -2   0 -16  251.68   13.62
   2   0  16  255.73   13.38
  -2   0  16  262.40   13.64
  -2   0 -16  277.39   13.95
   3   0   0    1.33    0.23
  -3   0   0    2.12    0.58
   3   0   0    0.56    0.34
  -3   0   0    0.75    0.39
   3   0   0    1.45    0.48
  -3   0   1    3.54    0.82
   3   0   1    4.50    0.58
  -3   0  -1    5.21    0.78
  -3   0   1    4.85    0.43
   3   0  -1    6.30    0.91
  -3   0   1    2.75    0.64
   3   0   1    5.90    1.06
   3   0   1    4.77    0.74
  -3   0  -1    4.64    0.77
   3   0  -1    7.94    1.34
   3   0   2    1.71    0.53
  -3   0  -2    1.49    0.52
   3   0   2    1.73    0.62
   3   0  -2    3.08    0.92
  -3   0  -2    1.60    0.55
  -3   0   3    0.35    0.45
   3   0  -3    0.65    0.49
  -3   0   3    1.24    0.56
  -3   0  -3    0.58    0.51
   3   0   3    0.23    0.59
   3   0   3    0.79    0.64
  -3   0  -3    1.10    0.59
   3   0  -4    1.16    0.57
   3   0  -4    0.11    0.63
  -3   0   4    0.35    0.57
  -3   0  -4    0.09    0.54
  -3   0   4   -0.14    0.50
   3   0   4    0.75    0.77
   3   0   4    0.57    0.68
  -3   0  -4   -1.13    0.90
   3   0  -5    0.67    0.74
   3   0  -5    0.35    0.60
   3   0   5    0.29    0.89
  -3   0  -5    0.33    0.51
  -3   0   5   -1.47    0.90
   3   0   5    1.31    0.84
  -3   0  -5    0.36    0.75
  -3   0   5    0.11    0.56
   3   0  -6    0.20    0.79
   3   0  -6    0.32    0.52
  -3   0  -6    5.18    1.40
  -3   0  -6    2.28    1.35
   3   0   6    3.72    1.30
  -3   0   6    0.02    0.81
  -3   0   6    0.38    0.39
   3   0   6    1.98    1.04
  -3   0   6    3.30    1.20
  -3   0  -6    3.66    1.27
   3   0  -7   -0.74    0.84
  -3   0  -7   -0.30    1.00
   3   0  -7    0.06    0.66
  -3   0  -7    0.52    0.70
   3   0  -7    0.21    0.72
   3   0   7    0.43    1.01
  -3   0   7    0.49    1.04
   3   0   7    0.02    0.76
  -3   0   7   -0.06    0.41
  -3   0   7   -0.63    0.88
  -3   0  -8   -1.83    1.39
   3   0  -8   -0.30    0.94
  -3   0  -8    0.25    0.86
   3   0   8    1.42    1.38
   3   0  -8    1.22    1.04
  -3   0   8   -0.79    0.98
  -3   0   8    0.19    0.53
   3   0   8    0.19    1.13
  -3   0   8   -1.16    1.17
  -3   0  -9   -0.07    1.18
  -3   0  -9    0.83    0.81
  -3   0   9    1.33    1.19
   3   0  -9    0.63    1.17
   3   0   9   -0.33    1.36
   3   0   9    0.37    0.94
  -3   0   9    0.62    0.75
  -3   0   9    0.41    0.82
   3   0 -10    1.27    1.27
  -3   0 -10   -0.19    1.23
  -3   0 -10   -0.48    0.84
   3   0 -10    0.44    1.23
  -3   0  10   -0.51    1.22
   3   0  10   -1.37    1.47
   3   0  10    1.47    0.86
  -3   0  10    0.68    0.81
   3   0  11    0.72    1.22
  -3   0 -11   -2.98    1.80
   3   0 -11    1.03    1.50
   3   0 -11   -0.57    1.16
   3   0  11   -2.88    1.98
  -3   0 -11    2.58    1.42
  -3   0  11   -1.52    1.11
   3   0  11   -1.81    1.65
  -3   0  11   -0.31    0.62
  -3   0  11    0.44    0.92
   3   0  12    1.07    1.23
   3   0 -12    0.28    1.38
  -3   0 -12    2.26    1.74
  -3   0  12    0.70    1.13
   3   0 -12   -0.38    1.27
  -3   0 -12    0.97    1.55
   3   0  12   -0.06    0.93
  -3   0  12    2.09    1.20
   3   0  13    0.04    1.46
  -3   0 -13   -1.51    1.91
   3   0 -13    1.18    1.56
   3   0 -13    3.23    2.11
  -3   0  13   -3.72    2.21
  -3   0 -13    1.52    1.18
   3   0  13   -0.12    1.17
  -3   0 -13    0.94    1.93
  -3   0  13    0.84    1.07
  -3   0  14   -1.74    2.00
   3   0 -14   -1.32    1.79
   3   0 -14    0.46    1.57
   3   0  14   -1.50    2.14
  -3   0  14   -0.18    1.53
  -3   0  14    2.85    1.86
  -3   0 -14    0.27    1.94
  -3   0  15    2.04    1.98
   3   0 -15    2.83    2.20
   3   0  15    2.66    2.01
  -3   0 -15    1.95    1.74
   3   0 -16   -0.89    2.08
  -3   0  16   -0.69    1.44
   3   0  16    0.78    1.48
  -3   0 -16    2.60    2.62
   4   0   0   69.77    1.48
  -4   0   0   70.34    2.89
   4   0   0   68.29    2.70
  -4   0   0   69.13    2.79
   4   0   0   74.21    2.90
   4   0   1 5590.19   17.54
  -4   0   1 5665.71   13.46
  -4   0  -1 5419.75   24.85
   4   0   1 5555.73   24.61
  -4   0  -1 5619.01   25.22
  -4   0   1 5731.73   24.89
   4   0  -1 5578.97   24.53
   4   0  -1 5575.90   28.38
  -4   0   1 5530.84   26.11
   4   0   1 5693.47   21.50
   4   0   2  115.59    3.26
  -4   0  -2  117.46    3.63
  -4   0   2  122.50    2.67
  -4   0  -2  116.04    3.93
   4   0   2  120.95    4.63
   4   0  -2  119.63    3.78
  -4   0   2  114.99    4.04
   4   0   3   43.36    2.38
   4   0  -3   48.43    2.64
  -4   0  -3   47.32    2.45
  -4   0   3   43.69    2.06
  -4   0  -3   47.68    2.74
   4   0   3   44.76    3.03
   4   0  -3   46.89    2.54
  -4   0   3   43.03    2.66
   4   0   4   18.49    1.81
   4   0  -4   18.18    1.81
   4   0   4   17.59    1.85
  -4   0   4   18.32    1.71
  -4   0  -4   20.00    1.68
   4   0   4   17.99    2.09
  -4   0  -4   21.04    1.99
  -4   0   4   23.80    2.07
   4   0  -5 3858.06   26.78
   4   0  -5 3868.07   22.47
   4   0   5 3799.69   27.86
  -4   0   5 3848.96   26.83
   4   0   5 3889.67   29.47
  -4   0  -5 3871.79   23.83
  -4   0  -5 3863.95   27.76
   4   0   5 3831.35   30.33
  -4   0   5 3894.71   27.15
   4   0  -6   82.91    3.59
   4   0  -6   79.52    4.14
   4   0   6   83.02    4.73
  -4   0  -6   83.67    3.82
  -4   0   6   83.03    4.38
   4   0   6   85.23    4.81
  -4   0  -6   80.25    4.44
  -4   0   6   84.71    4.28
   4   0  -7 2355.38   20.72
   4   0  -7 2371.02   23.97
  -4   0   7 2393.20   25.68
  -4   0  -7 2359.78   21.47
   4   0   7 2406.20   26.96
  -4   0   7 2353.87   14.81
   4   0   7 2386.41   26.27
  -4   0  -7 2325.11   25.04
  -4   0   7 2386.92   23.33
   4   0  -8   70.98    3.86
   4   0  -8  112.99    7.06
   4   0   8   76.05    4.94
  -4   0  -8   70.23    4.02
   4   0  -8  109.10    6.17
  -4   0   8   78.92    5.13
   4   0   8   83.07    5.39
  -4   0  -8   74.59    4.89
  -4   0   8   74.72    2.90
   4   0   8   69.01    4.73
   4   0  -9 1843.13   24.04
   4   0   9 1849.72   25.81
  -4   0   9 1885.58   26.35
   4   0   9 1857.74   26.63
   4   0  -9 1893.10   24.07
  -4   0  -9 1882.51   22.05
   4   0   9 1861.33   25.34
  -4   0  -9 1838.36   25.15
  -4   0   9 1879.17   22.75
   4   0  10   41.25    4.27
   4   0 -10   41.52    3.92
  -4   0  10   48.41    4.57
  -4   0 -10   36.87    3.36
   4   0  10   37.19    4.11
  -4   0 -10   44.74    4.29
   4   0  10   37.75    3.84
  -4   0  10   41.71    3.60
   4   0 -11  653.22   16.26
   4   0  11  716.74   17.93
  -4   0  11  714.19   18.11
   4   0 -11  692.10   16.31
  -4   0 -11  733.32   15.43
  -4   0 -11  682.97   17.21
   4   0  11  700.51   16.76
  -4   0  11  704.32   15.29
   4   0  12   20.74    3.68
   4   0 -12   12.84    2.76
   4   0 -12   14.78    2.80
  -4   0 -12   11.74    2.97
  -4   0  12   15.05    3.00
   4   0  12   16.60    2.74
  -4   0 -12   23.14    4.55
  -4   0  12   15.46    2.63
   4   0  13  962.08   22.80
   4   0 -13  918.57   21.61
  -4   0  13  943.90   22.68
   4   0 -13  947.68   21.49
   4   0  13  964.23   20.98
  -4   0 -13  927.75   22.26
  -4   0  13  963.68   19.73
  -4   0  14   27.21    4.19
   4   0 -14   36.68    5.09
   4   0 -14   21.26    3.93
   4   0  14   34.57    4.63
  -4   0  14   27.37    4.23
  -4   0 -14   30.23    5.00
  -4   0  14   35.91    4.14
  -4   0  15 1051.05   26.43
   4   0  15 1076.00   26.25
   4   0 -15 1063.42   25.76
   4   0 -15 1067.88   25.63
  -4   0 -15 1109.03   27.07
  -4   0  15 1055.20   22.31
  -4   0  16   17.95    3.85
   4   0 -16   27.03    4.52
   4   0  16   19.93    3.87
  -4   0 -16   24.25    4.62
   5   0   0    0.75    0.25
  -5   0   0    0.24    0.54
   5   0   0    0.85    0.54
  -5   0   0    0.02    0.53
   5   0   0    0.38    0.56
   5   0   1    2.18    0.44
  -5   0   1    1.38    0.78
  -5   0  -1    1.93    0.79
  -5   0   1    2.41    0.37
   5   0   1    1.09    0.73
   5   0  -1    1.97    0.84
   5   0   1    1.36    0.59
  -5   0   1    1.98    0.74
   5   0   1    1.81    0.62
   5   0  -1    2.31    1.01
  -5   0  -1    1.90    0.79
   5   0   2    2.58    0.68
  -5   0   2    2.72    1.01
  -5   0   2    2.76    0.47
  -5   0  -2    3.07    0.88
   5   0  -2    1.33    0.66
   5   0   2    3.49    1.17
   5   0   2    1.52    0.68
  -5   0  -2    1.21    0.76
  -5   0   3    1.00    1.00
   5   0   3    1.81    0.62
  -5   0   3    1.59    0.61
   5   0  -3   -0.01    0.59
   5   0   3    1.54    1.11
  -5   0  -3    0.74    0.84
   5   0  -4    0.55    0.67
   5   0   4    0.36    0.58
  -5   0   4   -0.88    0.83
  -5   0  -4    1.75    0.75
  -5   0   4    0.45    0.52
   5   0   4    0.39    0.81
  -5   0  -4    0.13    0.84
   5   0  -5   -1.53    1.16
   5   0   5    2.58    0.96
  -5   0   5    0.52    0.70
   5   0  -5    0.72    0.54
  -5   0   5    1.55    0.87
  -5   0  -5    0.71    0.77
   5   0   5    0.93    0.91
  -5   0  -5   -0.38    0.81
  -5   0   6    5.48    1.33
   5   0  -6    4.18    1.40
   5   0  -6    3.02    1.70
   5   0   6    1.44    0.96
  -5   0   6    0.87    1.03
  -5   0  -6    1.88    0.93
   5   0   6    0.68    1.11
  -5   0  -6    1.61    0.89
   5   0  -7   -0.86    0.64
   5   0   7    0.05    1.00
   5   0  -7    0.45    0.94
  -5   0  -7    0.14    0.80
  -5   0   7   -0.31    0.82
   5   0   7    0.43    0.82
  -5   0   7   -0.07    0.88
  -5   0  -7   -0.69    1.17
   5   0  -8    1.24    0.91
   5   0   8    0.43    1.01
   5   0  -8    3.44    1.55
  -5   0   8   -0.04    0.96
  -5   0  -8    1.89    1.18
   5   0   8   -0.27    1.11
  -5   0   8   -0.32    0.94
  -5   0  -8   -0.85    1.66
   5   0  -9   -0.54    1.16
   5   0   9    0.37    1.35
   5   0  -9    1.27    0.76
  -5   0   9    0.19    1.03
   5   0  -9    0.23    1.15
  -5   0  -9   -0.45    0.94
   5   0   9   -0.76    1.30
  -5   0   9    0.56    0.88
  -5   0  -9    0.08    1.36
   5   0 -10   -0.06    1.18
   5   0  10   -0.93    1.11
   5   0 -10    1.76    1.38
  -5   0 -10    1.71    0.98
  -5   0  10   -2.68    1.61
   5   0  10   -1.75    1.06
  -5   0  10   -1.13    1.14
  -5   0 -10   -1.98    1.43
   5   0  11    0.48    1.33
  -5   0  11    1.30    1.00
   5   0 -11   -3.48    1.79
  -5   0 -11   -0.77    0.98
   5   0  11   -1.18    1.67
  -5   0  11    0.78    1.13
  -5   0 -11    1.70    1.62
   5   0  12    1.26    1.12
   5   0 -12   -0.14    1.41
  -5   0  12    1.83    1.63
   5   0 -12    0.52    1.35
  -5   0 -12   -1.81    1.57
   5   0  12   -0.64    1.02
  -5   0 -12    0.86    2.09
  -5   0  12    1.39    1.24
   5   0  13    0.63    1.21
   5   0 -13   -0.72    1.58
  -5   0  13   -1.37    1.59
   5   0 -13   -0.58    1.68
   5   0  13   -0.54    1.34
  -5   0 -13   -0.62    2.17
  -5   0  13    0.70    1.15
   5   0 -14    1.17    2.26
  -5   0  14   -0.58    1.64
   5   0  14    0.17    1.33
   5   0 -14    1.46    2.26
   5   0  14   -1.74    1.25
  -5   0 -14    0.94    1.74
  -5   0  14    2.05    1.55
   5   0 -15    1.38    2.40
   5   0 -15    1.67    1.92
  -5   0  15    2.05    2.22
   5   0  15   -1.60    1.76
  -5   0  15    1.69    1.39
  -5   0 -15   -1.02    2.76
   5   0 -16    0.97    2.10
  -5   0  16   -1.66    1.88
  -5   0  16    2.23    1.80
  -6   0   0  440.14    8.84
  -6   0   0  453.01    8.63
   6   0   0  434.07    8.17
   6   0   0  437.25    8.49
   6   0   1 2943.41   13.61
  -6   0  -1 3015.37   22.79
  -6   0   1 2966.77   11.22
  -6   0   1 3027.44   22.42
  -6   0  -1 3030.74   22.77
   6   0   1 3007.62   21.84
   6   0  -1 2932.16   21.67
   6   0  -1 3038.75   24.92
  -6   0   1 3016.38   23.68
   6   0   1 2928.91   20.06
   6   0   2 2306.73   14.79
  -6   0   2 2298.01   11.54
  -6   0  -2 2316.37   20.01
   6   0  -2 2363.52   20.03
   6   0   2 2339.09   23.23
   6   0   2 2346.55   19.99
  -6   0  -2 2279.51   20.64
  -6   0   2 2349.42   21.49
   6   0   2 2270.49   16.34
   6   0   3 4743.01   24.87
  -6   0  -3 4842.31   29.48
  -6   0   3 4834.57   21.25
   6   0   3 4958.29   35.27
  -6   0  -3 4889.98   31.21
   6   0  -3 4867.16   30.00
   6   0   3 4713.03   30.25
  -6   0   3 4919.09   31.98
   6   0  -4 1028.61   14.67
   6   0   4 1025.57   13.02
  -6   0  -4 1001.76   13.57
  -6   0   4 1025.77   11.90
  -6   0  -4 1001.14   14.82
   6   0  -4 1023.38   14.19
   6   0   4 1034.98   16.92
  -6   0   4 1018.38   15.14
   6   0   5 1211.79   15.74
   6   0  -5 1240.84   16.90
  -6   0  -5 1272.10   15.81
  -6   0   5 1282.71   15.26
  -6   0  -5 1220.72   17.20
   6   0   5 1265.40   19.43
  -6   0   5 1236.51   17.37
   6   0   6  444.11   10.31
   6   0  -6  417.85   10.34
   6   0  -6  440.74    8.91
  -6   0  -6  433.99    9.52
  -6   0   6  438.67   10.07
  -6   0  -6  440.06   10.90
   6   0   6  428.66   11.76
  -6   0   6  433.34   10.66
   6   0   7 1392.49   19.69
   6   0  -7 1367.53   19.80
   6   0  -7 1404.07   16.75
  -6   0  -7 1420.36   17.91
  -6   0   7 1415.20   19.71
   6   0   7 1368.53   21.80
  -6   0  -7 1344.28   20.21
  -6   0   7 1407.69   19.95
   6   0  -8  393.64    9.40
   6   0   8  396.46   11.21
   6   0  -8  382.00   11.03
  -6   0   8  391.57   11.25
  -6   0  -8  398.92   10.00
   6   0   8  381.04   11.90
  -6   0  -8  378.59   11.38
  -6   0   8  391.94   10.88
   6   0  -9  592.09   12.24
   6   0   9  589.59   14.51
   6   0  -9  570.03   14.18
  -6   0  -9  580.02   12.67
  -6   0   9  597.71   14.93
  -6   0  -9  569.13   14.70
   6   0   9  594.27   15.37
  -6   0   9  576.74   13.72
   6   0 -10  115.80    6.77
   6   0  10  127.32    7.19
  -6   0 -10  117.13    6.06
  -6   0  10  113.96    6.85
   6   0 -10  115.51    6.61
  -6   0 -10  122.99    7.27
   6   0  10  126.86    7.35
  -6   0  10  117.79    6.48
   6   0 -11  444.03   14.04
   6   0  11  439.16   13.93
  -6   0 -11  458.56   12.50
   6   0 -11  433.24   13.66
  -6   0  11  466.40   14.63
   6   0  11  463.89   14.48
  -6   0 -11  455.45   14.55
  -6   0  11  456.37   13.13
   6   0  12  288.33   11.87
  -6   0  12  278.00   11.96
   6   0 -12  282.14   11.50
   6   0  12  274.20   11.49
  -6   0 -12  276.18   12.00
  -6   0  12  276.31   10.68
   6   0 -13  373.72   14.25
   6   0  13  388.21   14.47
  -6   0  13  394.33   14.69
   6   0 -13  385.60   14.20
   6   0  13  379.59   14.07
  -6   0 -13  376.53   14.70
  -6   0  13  376.67   13.07
   6   0  14   95.05    7.49
  -6   0  14   89.15    7.52
   6   0 -14   90.47    7.49
   6   0 -14   89.75    7.42
   6   0  14   94.08    7.22
  -6   0 -14   96.89    8.03
  -6   0  14   90.86    6.70
   6   0  15  146.63    9.69
  -6   0  15  140.60    9.78
   6   0 -15  148.39   10.06
   6   0 -15  148.08    9.91
  -6   0 -15  149.10   10.11
  -6   0  15  141.70    8.65
  -6   0  16   78.35    7.53
  -6   0  16   79.54    6.72
  -7   0   0   -1.10    1.03
   7   0   0    1.15    0.76
   7   0   0    0.95    0.95
  -7   0   0    0.87    0.85
   7   0   1    0.90    0.33
  -7   0   1   -0.81    0.96
  -7   0   1    0.53    0.29
  -7   0  -1   -0.73    0.86
   7   0   1    1.42    0.73
   7   0  -1   -0.24    0.59
  -7   0   1    0.55    0.80
  -7   0  -1    0.40    0.74
   7   0  -1    2.77    1.33
   7   0   1   -0.12    0.63
   7   0   2    1.19    0.58
  -7   0   2    0.13    0.87
  -7   0   2    0.04    0.26
  -7   0  -2    0.60    1.00
   7   0  -2   -0.97    0.99
   7   0   2    0.24    0.63
  -7   0  -2    1.66    1.10
   7   0   2    0.23    0.58
   7   0   3    0.85    0.61
  -7   0   3   -0.07    0.77
  -7   0   3    0.79    0.46
  -7   0  -3   -0.18    0.83
   7   0  -3    0.36    0.65
   7   0   3    1.14    1.06
   7   0   3    0.62    0.77
   7   0   3    0.55    0.59
  -7   0  -3   -0.50    0.85
   7   0  -4   -1.73    1.32
  -7   0   4    0.67    0.85
   7   0   4    0.53    0.57
  -7   0   4   -0.03    0.51
  -7   0  -4    1.20    0.73
   7   0  -4    2.03    1.00
   7   0   4   -0.99    1.08
   7   0   4   -1.36    0.97
  -7   0  -4    0.45    0.91
   7   0   5    0.97    0.69
  -7   0   5   -0.75    1.03
   7   0  -5    0.76    0.84
  -7   0  -5    0.28    0.83
  -7   0   5   -0.14    0.48
   7   0   5   -0.34    1.11
  -7   0  -5    0.14    0.86
  -7   0   6   -0.81    1.08
   7   0  -6   -0.50    1.00
   7   0   6    0.34    0.71
  -7   0  -6    2.41    1.21
   7   0  -6   -0.52    0.66
  -7   0   6   -0.43    0.68
   7   0   6   -0.53    1.00
  -7   0  -6   -0.63    1.13
   7   0  -7   -0.29    0.73
   7   0  -7    3.41    1.65
  -7   0   7    0.61    0.92
   7   0   7    1.44    0.95
  -7   0  -7   -2.58    1.33
  -7   0   7   -0.57    0.82
   7   0   7   -0.53    1.06
  -7   0  -7   -0.87    1.10
   7   0  -8    0.87    0.96
   7   0  -8   -1.51    1.32
   7   0   8   -0.56    0.97
  -7   0  -8   -0.84    1.02
  -7   0   8    0.07    0.91
   7   0   8   -1.09    1.12
  -7   0   8    0.55    0.93
  -7   0  -8   -0.43    1.24
   7   0   9    0.07    0.90
   7   0  -9   -0.82    0.96
   7   0  -9   -2.10    1.78
  -7   0  -9   -2.22    1.38
  -7   0   9   -0.13    0.96
   7   0   9   -2.73    1.67
  -7   0   9   -0.13    0.96
  -7   0  -9   -0.28    1.25
   7   0 -10   32.08    6.35
   7   0  10    0.63    1.19
   7   0 -10    9.75    2.89
  -7   0 -10    1.04    0.93
   7   0 -10   19.67    5.41
  -7   0  10    4.82    2.43
   7   0  10   -0.44    1.28
  -7   0 -10    1.20    1.62
  -7   0  10   47.28    7.18
   7   0  11    1.74    1.42
   7   0 -11   -0.98    1.42
   7   0 -11   -1.74    1.51
  -7   0  11    0.29    1.25
   7   0  11    0.39    1.55
  -7   0  11    2.23    1.53
  -7   0 -11    0.61    1.47
   7   0  12    1.77    1.58
   7   0 -12   -0.45    1.55
   7   0 -12   -0.17    2.06
   7   0  12    0.68    1.34
  -7   0  12    0.43    1.16
  -7   0 -12    2.67    1.91
   7   0  13    4.68    2.17
   7   0 -13   -1.55    1.84
   7   0  13    0.90    1.33
  -7   0 -13   -3.23    2.26
  -7   0  13    2.06    1.55
   7   0 -14    1.93    1.92
   7   0 -14   -1.67    2.23
  -7   0  14   -0.86    1.58
   7   0  14    0.07    1.29
  -7   0 -14    5.07    2.18
  -7   0  14   -0.08    1.46
   7   0 -15    0.33    1.98
  -7   0  15    0.28    1.35
   7   0 -15   -0.07    1.99
   7   0  15    2.45    1.86
  -7   0  15    1.10    1.58
  -7   0 -15    5.51    2.87
  -8   0   0 6268.29   39.48
   8   0   0 6272.84   36.54
   8   0   0 6297.56   38.11
   8   0   1  461.52    5.73
  -8   0   1  463.13    4.86
  -8   0  -1  489.11   10.94
   8   0  -1  483.96   10.25
  -8   0  -1  486.32   10.71
  -8   0   1  499.65   10.65
   8   0   1  492.45   10.28
   8   0   1  495.56    9.90
  -8   0   1  473.65   11.00
   8   0   2 2859.29   16.94
  -8   0  -2 2991.01   26.86
   8   0   2 2998.38   25.99
  -8   0   2 3002.01   26.27
  -8   0  -2 3007.09   27.23
   8   0  -2 2964.29   26.08
  -8   0   2 3018.18   28.23
   8   0   2 3010.89   22.63
   8   0   3  286.76    6.11
  -8   0  -3  272.36    8.26
  -8   0   3  282.70    4.90
   8   0  -3  283.56    8.27
  -8   0  -3  283.30    8.71
   8   0   3  288.42    8.26
   8   0   3  298.13    6.78
  -8   0   3  290.53    9.06
   8   0   4 2648.08   20.91
   8   0  -4 2590.66   26.43
  -8   0  -4 2612.09   25.70
  -8   0   4 2624.94   18.48
   8   0   4 2598.06   25.77
   8   0   4 2624.85   29.63
  -8   0  -4 2597.42   27.12
   8   0  -4 2609.38   25.60
  -8   0   4 2584.09   27.41
   8   0   4 2651.54   19.57
   8   0  -5  289.02    9.17
   8   0   5  314.43    7.91
  -8   0   5  311.76    7.40
  -8   0  -5  307.94    8.96
   8   0   5  285.39    9.00
   8   0   5  304.73   10.43
  -8   0  -5  289.53    9.46
  -8   0   5  298.61    9.52
   8   0   6 1888.36   21.00
   8   0  -6 1844.66   23.97
  -8   0  -6 1915.86   22.64
  -8   0   6 1894.34   20.60
   8   0   6 1925.45   26.87
  -8   0  -6 1833.96   24.45
  -8   0   6 1838.02   24.25
   8   0   7   75.43    4.57
   8   0  -7   78.98    4.41
   8   0  -7   73.54    5.08
  -8   0  -7   76.29    4.68
  -8   0   7   85.41    4.81
   8   0   7   80.03    5.73
  -8   0  -7   77.92    5.31
  -8   0   7   75.39    5.24
   8   0   8  538.43   12.95
   8   0  -8  531.50   11.63
   8   0  -8  517.77   13.89
  -8   0  -8  565.19   13.05
   8   0   8  516.35   14.84
  -8   0  -8  543.94   14.48
  -8   0   8  534.62   13.84
   8   0  -9   86.06    4.97
   8   0   9   94.58    5.83
   8   0  -9   90.06    6.16
  -8   0  -9   89.69    5.41
   8   0   9   90.10    6.43
  -8   0  -9   83.55    5.99
  -8   0   9   86.62    5.92
   8   0 -10  553.65   15.74
   8   0  10  566.82   14.95
  -8   0 -10  563.46   16.13
   8   0  10  578.12   16.76
  -8   0  10  566.48   15.21
   8   0  11   47.18    4.62
   8   0 -11   50.68    5.36
   8   0 -11   41.15    4.51
   8   0  11   49.07    5.15
  -8   0  11   46.20    4.76
  -8   0 -11   37.23    4.48
   8   0  12  277.14   11.58
   8   0 -12  273.39   12.22
   8   0 -12  254.64   11.61
  -8   0 -12  275.65   12.45
   8   0  12  271.31   12.20
  -8   0  12  261.43   11.09
   8   0 -13    9.27    2.55
   8   0  13   12.33    2.83
  -8   0  13    8.71    2.36
  -8   0 -13   10.62    2.64
   8   0  14  327.68   13.75
   8   0 -14  318.24   14.35
   8   0 -14  322.18   14.25
  -8   0 -14  324.59   14.77
  -8   0  14  312.55   13.09
   8   0 -15   36.57    5.19
   8   0  15   45.77    5.56
  -8   0  15   41.95    5.04
  -9   0   0    6.12    1.94
   9   0   0    6.30    1.60
   9   0   0    2.77    1.09
  -9   0   0    7.98    1.80
   9   0   1    0.57    0.32
  -9   0   1    0.22    1.04
  -9   0   1    0.52    0.26
  -9   0  -1   -0.50    0.85
  -9   0   1    0.83    0.87
   9   0   1    0.50    0.81
   9   0  -1    0.25    0.94
  -9   0  -1    0.28    1.03
   9   0   1   -0.07    0.66
  -9   0   2    0.95    0.83
   9   0   2    0.66    0.42
  -9   0  -2   -0.63    0.92
  -9   0   2   -0.11    0.87
   9   0  -2    0.71    0.84
   9   0   2   -1.14    1.07
   9   0   2    0.55    0.69
  -9   0  -2   -1.53    1.20
   9   0   3    0.48    0.38
  -9   0   3    0.91    1.00
  -9   0  -3    1.14    1.17
   9   0  -3   -0.57    1.05
   9   0   3    1.29    0.89
  -9   0  -3    2.15    1.17
   9   0   3    1.28    0.79
  -9   0   4   -0.28    1.14
   9   0   4    0.80    0.78
  -9   0  -4    0.71    0.86
   9   0  -4    1.55    0.99
   9   0   4    3.59    1.42
  -9   0  -4    2.91    1.67
   9   0   4   -0.20    0.61
   9   0  -5   -1.36    1.36
   9   0   5    0.88    0.65
  -9   0   5    0.16    1.03
  -9   0  -5   -1.56    1.38
   9   0  -5    1.04    1.12
   9   0   5    0.11    1.06
   9   0   5   -0.29    0.91
  -9   0  -5    0.69    1.18
   9   0   5    0.53    0.59
  -9   0   6   -0.31    0.99
   9   0   6    1.37    0.93
   9   0  -6   -0.46    1.15
  -9   0  -6    2.66    1.31
   9   0   6    2.28    1.36
   9   0   6    2.10    1.46
  -9   0  -6    2.05    1.50
  -9   0   7    1.59    1.49
   9   0  -7   -0.02    1.53
   9   0   7    0.58    0.94
   9   0  -7   -0.37    0.83
  -9   0  -7    1.62    1.21
   9   0   7    0.21    1.19
   9   0   7   -0.81    1.06
  -9   0  -7   -1.87    1.81
   9   0  -8   -0.70    1.39
  -9   0   8    1.19    1.48
   9   0   8    2.09    0.92
   9   0  -8   -0.41    0.82
  -9   0  -8    1.24    1.24
   9   0   8    0.39    1.41
  -9   0  -8   -1.63    1.40
   9   0   9    1.58    1.16
   9   0  -9   -1.21    1.57
   9   0   9   -0.05    1.28
  -9   0  -9    0.14    1.51
  -9   0   9    0.62    1.06
   9   0 -10    2.49    1.79
   9   0  10    1.23    1.44
   9   0  10    0.68    1.43
  -9   0 -10   -0.93    1.93
  -9   0  10    1.37    1.74
   9   0  11    1.26    1.63
   9   0 -11    0.60    1.78
   9   0  11    0.21    1.26
  -9   0 -11    0.76    1.92
  -9   0  11    4.11    1.63
   9   0 -12    2.71    1.80
   9   0 -12   -2.72    1.76
   9   0  12   -1.36    1.49
  -9   0 -12   -0.10    1.64
  -9   0  12    0.01    1.21
   9   0 -13    0.45    1.85
   9   0 -13    1.51    2.00
   9   0  13    1.16    1.37
  -9   0 -13    3.37    2.39
  -9   0  13   -2.17    1.82
   9   0 -14   -0.99    1.76
   9   0  14    1.72    1.76
  -9   0 -14   -0.19    2.07
  -9   0  14   -1.42    1.71
 -10   0   0  170.73    7.20
  10   0   0  175.24    7.09
 -10   0   0  171.89    7.80
 -10   0  -1   84.97    5.35
 -10   0   1   79.98    5.02
 -10   0  -1   86.52    5.38
  10   0  -1   77.92    4.85
  10   0   1   83.09    4.91
  10   0   1   77.94    4.57
 -10   0   1   81.92    5.34
 -10   0  -2 1393.55   21.18
  10   0  -2 1395.12   20.30
  10   0   2 1422.05   20.05
 -10   0  -2 1402.25   21.13
 -10   0   2 1416.21   22.05
  10   0   2 1455.72   18.40
 -10   0  -3  367.45   11.02
 -10   0  -3  384.40   11.34
  10   0   3  376.07   10.54
  10   0  -3  372.78   10.62
  10   0   3  398.50    9.09
 -10   0   3  390.43   11.67
  10   0   4 1779.07   17.02
 -10   0  -4 1743.33   23.84
  10   0  -4 1773.86   23.61
  10   0   4 1769.39   23.50
 -10   0  -4 1762.35   24.83
 -10   0   4 1730.81   25.22
  10   0  -5  266.23    9.69
  10   0   5  271.21    7.42
 -10   0  -5  270.22    9.66
  10   0  -5  274.60    9.55
 -10   0  -5  269.16   10.12
  10   0   5  265.13    9.46
 -10   0   5  281.42   10.23
  10   0  -6  504.25   13.75
  10   0   6  515.17   11.00
 -10   0  -6  497.69   13.06
  10   0   6  491.77   13.13
 -10   0  -6  516.55   14.36
 -10   0   6  486.84   13.80
  10   0  -7   53.42    4.74
  10   0  -7   61.34    4.24
  10   0   7   58.15    4.01
 -10   0  -7   64.63    4.79
 -10   0  -7   55.40    4.88
  10   0   7   61.47    4.94
 -10   0   7   60.33    5.03
  10   0  -8  652.73   16.77
  10   0  -8  666.96   14.16
  10   0   8  707.32   14.81
 -10   0  -8  652.82   17.16
  10   0   8  654.23   16.21
 -10   0   8  644.83   16.58
  10   0  -9  173.71    9.08
  10   0   9  185.05    8.11
 -10   0  -9  174.94    9.26
  10   0   9  183.70    9.00
 -10   0   9  176.61    8.88
  10   0 -10  896.63   21.42
  10   0  10  940.35   19.18
 -10   0 -10  944.32   22.21
 -10   0  10  908.27   20.66
  10   0  11  196.42    9.29
  10   0 -11  187.85   10.30
 -10   0 -11  188.68   10.33
 -10   0  11  187.36    9.77
  10   0  12  737.58   18.81
  10   0 -12  726.89   21.09
  10   0 -12  762.15   20.80
 -10   0 -12  728.69   21.33
 -10   0  12  707.85   19.55
  10   0 -13   70.09    7.00
  10   0  13   62.80    5.80
  10   0 -13   77.70    7.27
 -10   0 -13   72.47    7.11
 -10   0  13   65.86    6.07
  10   0  14  179.00   10.08
  10   0 -14  205.02   11.90
 -11   0   0    0.07    1.23
 -11   0   0    0.67    1.14
  11   0   0   -0.41    0.98
 -11   0  -1    0.34    1.62
 -11   0   1    3.25    1.71
  11   0  -1    0.50    1.38
 -11   0   1    2.58    1.75
  11   0   1    0.44    1.31
 -11   0  -1   -0.04    1.12
  11   0   1    2.65    1.31
 -11   0   2   -0.98    1.42
 -11   0  -2   -0.65    1.30
  11   0   2    0.34    1.08
  11   0  -2   -0.20    1.06
 -11   0  -2   -0.54    1.18
  11   0   2    0.66    1.18
 -11   0   3    0.95    1.47
 -11   0  -3   -0.10    1.10
  11   0   3    1.09    1.05
  11   0  -3    0.50    1.19
  11   0   3    1.15    0.91
 -11   0  -3   -0.51    1.62
 -11   0   4    2.18    1.60
 -11   0  -4    0.24    1.02
  11   0   4    1.39    1.13
  11   0  -4    0.46    1.09
 -11   0  -4   -0.14    1.20
 -11   0   5   -0.97    1.18
  11   0  -5    0.69    1.27
 -11   0  -5    2.86    1.70
  11   0   5    1.19    1.29
  11   0  -5   -1.27    1.20
 -11   0  -5    2.23    1.55
  11   0  -6   -0.48    1.22
 -11   0   6    0.50    1.10
 -11   0  -6    0.69    1.09
  11   0   6    1.60    1.45
 -11   0  -6   -1.90    1.65
 -11   0   7   -0.19    1.59
  11   0  -7   -1.44    1.43
  11   0   7    0.67    1.14
 -11   0  -7   -0.17    1.28
 -11   0   8    0.79    1.15
  11   0  -8    0.50    1.78
  11   0   8   -0.48    1.18
 -11   0  -8   -1.71    1.94
  11   0  -9    0.34    1.78
  11   0   9    2.50    1.69
 -11   0   9    3.97    1.98
 -11   0  -9   -0.69    1.49
  11   0 -10    2.10    1.89
  11   0  10   -0.70    1.36
 -11   0  10    2.94    1.69
 -11   0 -10    1.56    1.83
  11   0 -11   -0.80    1.90
  11   0  11    0.12    1.54
 -11   0  11    1.03    1.66
 -11   0 -11   -1.06    1.84
  11   0 -12    0.86    1.94
  11   0 -12   -0.50    1.64
  11   0  12    1.59    1.65
 -11   0  12    0.34    1.32
 -11   0 -12   -1.27    2.48
  11   0 -13    2.41    2.16
 -11   0  13   -0.14    1.57
 -11   0 -13   -2.02    1.95
  12   0   0  199.78    8.46
 -12   0   0  177.95    8.32
 -12   0   0  179.67    8.84
  12   0  -1  535.61   13.88
 -12   0   1  526.37   14.23
  12   0   1  547.72   13.87
 -12   0  -1  541.40   14.60
 -12   0   1  520.25   15.06
 -12   0  -1  523.22   15.10
 -12   0  -2   91.73    6.21
  12   0  -2   93.04    5.89
  12   0   2   99.47    5.98
 -12   0   2   95.79    6.69
  12   0   2  110.29    5.74
 -12   0  -3  889.38   19.35
  12   0  -3  887.10   18.17
 -12   0  -3  875.69   19.11
  12   0   3  867.04   17.68
 -12   0   3  867.19   19.43
 -12   0  -4  316.38   11.55
  12   0  -4  314.92   11.10
 -12   0  -4  314.39   11.70
  12   0   4  307.65   10.70
 -12   0   4  313.72   11.79
  12   0  -5  718.05   17.54
 -12   0  -5  754.48   17.89
  12   0   5  752.15   17.22
  12   0  -5  747.87   17.36
 -12   0  -5  731.97   18.22
 -12   0   5  746.59   18.47
  12   0  -6  160.59    8.50
 -12   0  -6  176.90    8.77
  12   0   6  183.79    8.84
 -12   0  -6  173.26    9.29
 -12   0   6  155.54    8.59
  12   0  -7  616.92   17.08
  12   0   7  613.77   16.28
 -12   0  -7  607.71   17.50
 -12   0   7  612.42   17.14
  12   0  -8  100.49    7.27
 -12   0  -8   95.63    7.25
  12   0   8  100.38    6.86
 -12   0   8   95.13    7.06
  12   0  -9  541.27   17.16
 -12   0  -9  549.93   17.73
  12   0   9  555.99   16.54
 -12   0   9  535.27   16.75
  12   0 -10  254.24   12.20
 -12   0 -10  241.79   12.16
  12   0  10  255.33   11.58
 -12   0  10  236.78   11.47
  12   0 -11  694.18   20.92
  12   0  11  709.58   19.80
 -12   0 -11  701.81   21.39
 -12   0  11  658.07   19.37
  12   0 -12   80.77    7.57
 -12   0 -12   71.28    7.22
  12   0  12   76.43    6.90
 -12   0  12   72.87    6.68
 -13   0   0    0.48    1.67
 -13   0   0    2.55    1.88
  13   0   0    1.41    1.23
 -13   0   1    8.62    2.92
 -13   0  -1    9.94    3.08
  13   0  -1    7.49    2.57
 -13   0   1    7.57    2.40
  13   0   1   12.75    3.03
 -13   0  -1    9.77    2.37
 -13   0   2    1.14    1.39
 -13   0  -2    0.58    1.49
  13   0   2    1.15    1.06
  13   0  -2    0.59    1.12
 -13   0  -2    2.09    1.81
 -13   0   3    2.36    2.24
 -13   0  -3    0.24    2.12
  13   0  -3    0.29    1.83
  13   0   3   -0.23    1.55
 -13   0  -3    1.39    2.07
 -13   0   4    0.63    1.50
 -13   0  -4    3.06    1.41
  13   0   4    0.20    1.26
  13   0  -4    0.12    1.40
 -13   0  -4    3.61    1.89
  13   0  -5   -0.75    1.67
 -13   0   5    0.61    1.43
 -13   0  -5    2.31    1.33
  13   0   5    0.28    1.51
  13   0  -5    0.48    1.30
 -13   0  -5   -2.09    1.72
 -13   0   6    0.61    1.55
  13   0  -6   -2.27    1.71
  13   0   6   -0.37    1.11
 -13   0  -6   -3.19    2.15
 -13   0   7    2.21    1.50
  13   0  -7   -1.80    1.74
  13   0   7    2.33    1.78
 -13   0  -7    0.97    1.82
  13   0  -8    3.13    2.18
 -13   0   8   -0.32    1.37
  13   0   8    1.50    1.59
 -13   0  -8   -0.75    1.85
  13   0  -9    1.66    1.91
  13   0   9   -0.66    1.42
 -13   0  -9   -2.13    1.97
 -13   0   9    2.17    2.02
  13   0 -10    0.04    1.60
  13   0  10    0.18    1.35
 -13   0  10    1.76    2.18
 -13   0 -10   -0.22    2.02
  13   0 -11   -2.27    2.41
  13   0  11   -2.34    1.95
 -13   0  11    1.03    1.68
 -13   0 -11   -2.31    2.37
  14   0   0  120.21    7.30
 -14   0   0  117.05    7.60
 -14   0   0  114.52    8.03
 -14   0  -1  849.16   20.37
 -14   0   1  866.04   20.31
  14   0   1  893.81   19.68
  14   0  -1  869.31   19.50
 -14   0  -1  847.65   21.33
 -14   0   1  857.35   21.26
 -14   0   2   32.09    4.26
 -14   0  -2   36.68    4.83
  14   0   2   29.01    3.63
  14   0  -2   29.26    3.69
 -14   0  -2   27.21    3.87
  14   0   3 1763.53   27.68
  14   0  -3 1793.95   28.54
 -14   0  -3 1826.16   30.39
 -14   0   3 1774.32   30.84
 -14   0  -3 1762.98   31.24
 -14   0  -4  185.39    9.89
 -14   0  -4  179.30    9.73
  14   0  -4  178.35    9.10
  14   0   4  178.49    8.92
 -14   0   4  171.11    9.68
  14   0  -5  868.73   20.88
  14   0  -5  877.97   20.45
 -14   0  -5  880.91   21.90
  14   0   5  875.55   20.09
 -14   0   5  870.38   21.74
  14   0  -6   58.49    5.76
  14   0   6   53.65    5.29
 -14   0  -6   52.59    5.68
 -14   0   6   55.51    5.67
  14   0  -7  237.30   11.66
  14   0   7  250.11   11.23
 -14   0  -7  234.78   11.84
 -14   0   7  234.68   11.74
 -14   0   8    5.95    2.16
  14   0  -8    8.63    2.43
  14   0   8    6.12    2.09
 -14   0  -8    4.12    2.24
  14   0  -9  417.86   16.15
  14   0   9  422.68   15.40
 -14   0  -9  406.77   16.40
 -14   0   9  392.70   15.52
  14   0 -10   90.37    7.89
 -14   0 -10   90.20    8.15
  14   0  10   95.40    7.76
 -14   0  10   87.83    7.68
 -15   0   0    5.96    2.68
 -15   0   0    5.87    2.30
  15   0   0    8.04    2.37
 -15   0  -1    6.11    2.40
 -15   0   1    4.98    2.32
  15   0   1    5.64    2.20
 -15   0  -1    2.13    1.67
  15   0  -1    5.76    2.35
 -15   0  -2    5.70    2.74
 -15   0   2    4.19    2.83
  15   0  -2    3.48    2.40
  15   0   2    1.34    2.43
 -15   0  -2    2.94    2.31
 -15   0  -3    1.54    2.10
 -15   0   3   -1.52    1.46
  15   0  -3    0.00    1.53
  15   0   3    0.07    1.37
 -15   0  -3    3.32    2.42
 -15   0  -4    8.39    3.02
 -15   0   4    1.78    2.05
  15   0   4    1.85    2.13
  15   0  -4   -0.40    1.27
 -15   0  -4    6.54    2.87
  15   0  -5   -3.84    2.09
 -15   0   5    0.08    1.61
  15   0   5   -0.84    1.34
  15   0  -5    1.89    1.50
 -15   0  -5   -2.91    2.15
  15   0  -6   -2.61    1.99
 -15   0   6    1.74    1.97
  15   0   6   -0.50    1.50
 -15   0  -6   -0.16    1.61
 -15   0   7   -2.62    1.87
  15   0  -7    0.94    1.66
  15   0   7    1.97    1.50
 -15   0  -7   -2.73    2.43
 -15   0   8   -0.43    1.58
  15   0   8    2.87    2.15
 -15   0  -8    3.38    2.07
 -15   0  -9   -1.21    2.18
  16   0   0  332.68   13.29
 -16   0   0  308.47   13.65
 -16   0   0  321.84   14.60
  16   0   1  257.99   11.81
 -16   0  -1  259.10   12.49
  16   0  -1  256.71   11.72
 -16   0  -1  243.51   12.82
 -16   0   1  241.02   12.54
 -16   0  -2  626.13   19.42
  16   0  -2  635.27   18.40
  16   0   2  622.52   18.23
 -16   0  -2  623.13   20.43
 -16   0   2  622.10   19.98
  16   0  -3  165.14    9.54
 -16   0  -3  174.29   10.53
  16   0   3  171.50    9.69
 -16   0  -3  170.37   10.81
 -16   0   3  163.55   10.34
  16   0  -4  379.41   14.77
  16   0  -4  374.15   14.50
 -16   0  -4  353.93   14.96
  16   0   4  361.94   14.00
 -16   0   4  356.46   15.25
 -16   0  -4  364.49   15.83
  16   0  -5  288.80   13.17
  16   0  -5  275.02   12.67
  16   0   5  285.07   12.59
 -16   0  -5  271.84   13.36
 -16   0   5  282.50   13.63
  16   0  -6  306.83   13.85
  16   0   6  287.72   12.71
 -16   0  -6  298.71   14.16
 -16   0   6  300.11   14.21
 -16   0   7   48.05    5.90
  16   0  -7   49.47    5.84
  16   0   7   51.63    5.50
 -16   0  -7   50.01    6.02
 -17   0   0    1.98    2.29
  17   0   0    1.08    1.49
 -17   0   1   -2.09    2.04
 -17   0  -1   -2.65    2.11
  17   0  -1   -1.63    1.59
  17   0   1    2.79    2.30
 -17   0  -1    0.38    1.66
 -17   0  -2    6.28    2.97
 -17   0   2    2.80    2.28
  17   0  -2    0.41    1.79
 -17   0  -2    3.29    2.34
  17   0   2    2.59    2.75
 -17   0  -3    0.60    1.71
 -17   0   3    0.28    1.56
  17   0  -3    0.31    1.40
 -17   0  -3    1.72    1.69
  17   0   3    2.98    2.06
 -17   0   4    0.09    1.71
  17   0  -4    0.32    2.36
  17   0  -4   -0.80    1.55
  17   0   4   -1.69    1.88
 -17   0  -4    0.85    2.30
 -17   0   5    0.36    1.88
 -17   0  -5   -4.65    2.67
 -18   0   0   98.20    9.02
 -18   0   1   -1.55    2.68
 -18   0  -1    6.10    2.68
 -18   0  -2  216.05   13.24
 -18   0   2  220.99   13.18
   0  -1   0   21.99    0.89
   0   1   0   18.64    0.92
   0   1   0   20.21    0.94
   0  -1  -1    9.51    0.58
   0   1   1    8.44    0.71
   0  -1  -1    9.21    0.72
   0  -1   1   11.08    0.60
   0  -1   1   10.12    0.82
   0  -1  -1    9.65    0.80
   0   1   1    8.01    0.70
   0   1  -1    7.54    0.66
   0   1   1    9.81    0.64
   0  -1  -2   13.54    1.07
   0   1   2   14.51    1.16
   0  -1  -2   12.93    0.94
   0   1  -2   14.28    0.91
   0   1  -2   12.46    0.99
   0  -1   2   14.39    1.20
   0   1   2   14.76    0.98
   0   1  -2   14.13    0.91
   0   1   2   14.35    0.69
   0  -1  -2   14.16    1.03
   0  -1   2   15.67    0.75
   0   1  -3    5.81    0.90
   0   1   3   10.23    1.49
   0  -1  -3    7.78    1.19
   0  -1  -3    7.94    1.13
   0  -1  -3    7.40    1.00
   0   1  -3    5.77    0.99
   0  -1   3    6.22    1.00
   0   1   3    7.98    0.96
   0   1   3    9.34    0.59
   0   1  -3    5.73    0.70
   0   1   3    8.97    1.13
   0  -1   3    6.18    0.70
   0  -1  -4  555.07    8.14
   0   1  -4  568.72    8.02
   0   1   4  555.68    9.87
   0  -1  -4  549.40    7.77
   0  -1   4  560.01    9.48
   0   1  -4  554.02    8.23
   0   1   4  557.32    6.92
   0   1   4  559.01    7.80
   0  -1   4  556.12    6.35
   0   1  -4  549.89    6.14
   0   1   4  547.96    7.88
   0   1   5    3.58    1.19
   0  -1  -5    1.85    0.86
   0   1  -5    2.01    0.74
   0  -1   5    1.54    1.01
   0   1  -5    0.57    0.58
   0  -1  -5    0.95    0.57
   0   1   5    3.31    0.86
   0   1   5    1.42    0.63
   0  -1   5    1.34    0.62
   0  -1   5    0.98    0.41
   0   1   5    1.06    0.63
   0   1  -5    1.61    0.51
   0   1   6   -0.60    0.98
   0  -1  -6    0.88    1.05
   0   1  -6    2.00    0.83
   0  -1  -6    1.09    0.90
   0   1  -6    2.36    0.97
   0  -1   6    2.47    1.08
   0   1   6    1.84    0.74
   0  -1   6    2.33    0.94
   0   1   6    1.53    0.94
   0   1  -6    1.50    0.59
   0  -1   6    2.05    0.80
   0   1   7    0.12    0.91
   0   1  -7    2.35    0.95
   0  -1  -7    1.68    1.08
   0   1  -7    4.29    1.14
   0  -1   7    1.14    1.09
   0   1   7    1.31    0.80
   0  -1   7    1.70    0.71
   0   1   7    1.32    0.71
   0  -1   7    0.73    0.58
   0   1   7    0.17    0.75
   0   1  -7    3.30    0.69
   0  -1  -8  137.94    6.08
   0   1   8  145.72    7.07
   0   1  -8  145.82    6.12
   0  -1   8  152.94    7.04
   0   1  -8  146.37    6.23
   0   1   8  144.34    4.49
   0  -1   8  142.22    3.52
   0   1   8  152.25    5.66
   0  -1   8  148.09    5.65
   0   1  -8  145.00    3.51
   0  -1   8  142.12    4.89
   0   1  -9   -0.17    0.96
   0   1   9   -0.67    1.40
   0  -1  -9   -0.03    1.37
   0  -1   9   -0.70    1.28
   0   1  -9    2.47    1.44
   0  -1   9    0.52    0.44
   0  -1   9    0.16    0.81
   0   1   9    0.33    0.58
   0   1   9    0.41    0.52
   0  -1   9    0.79    0.65
   0   1  10    1.91    1.09
   0   1 -10    3.62    1.50
   0  -1 -10    1.12    1.47
   0  -1  10   -0.04    1.23
   0   1 -10    1.63    1.08
   0   1  10    0.05    0.53
   0   1  10    3.16    1.07
   0  -1  10    0.72    1.03
   0  -1  10    0.79    0.68
   0  -1 -11    1.55    1.93
   0   1 -11    3.10    1.71
   0   1  11   -1.72    1.27
   0  -1  11    1.35    1.23
   0  -1  11    2.16    1.36
   0   1  12    2.48    1.38
   0   1 -12    2.11    1.29
   0  -1 -12    0.05    1.81
   0  -1  12    4.41    1.50
   0  -1  12    3.61    1.80
   0  -1  13   -0.55    1.41
   0  -1 -13    1.63    1.99
   0   1  13   -2.76    1.67
   0   1 -13   -0.20    1.47
   0  -1  14   -0.29    1.73
   0   1 -14    0.33    2.01
   0  -1 -14   -1.14    1.73
   0   1  14    0.64    1.52
   0  -1 -15    0.37    2.02
   0  -1  15   -3.27    2.55
   0   1  15    2.65    2.47
   0   1 -15   -1.94    2.06
   0  -1 -15   -0.62    1.71
   0  -1  16   11.74    3.21
   0  -1 -16   10.42    2.91
   0   1  16   14.81    3.45
   0   1 -16   14.33    3.77
   0  -1 -16   14.66    3.82
   0  -1  16   14.86    3.70
   1   1   0    3.94    0.49
  -1   1   0    3.96    0.41
  -1  -1   0    4.58    0.59
   1   1   0    5.44    0.50
  -1   1   0    7.14    0.63
  -1   1   0    4.64    0.48
  -1   1   0    4.33    0.37
  -1   1   1    5.54    0.57
   1   1   1    4.56    0.56
   1   1  -1    5.03    0.49
   1  -1  -1    5.14    0.44
   1  -1   1    5.98    0.67
  -1  -1   1    4.46    0.59
  -1  -1  -1    6.49    1.40
  -1  -1   1    4.74    0.58
  -1   1  -1    5.42    0.44
  -1   1   1    4.85    0.58
  -1  -1  -1    5.35    0.45
  -1   1  -1    5.07    0.59
  -1   1   1    2.99    0.51
  -1   1  -1    5.70    0.64
  -1   1   1    5.15    0.55
  -1   1  -2   21.02    1.15
   1   1  -2   20.69    1.14
   1   1   2   21.04    1.43
  -1  -1  -2   19.32    1.20
  -1   1   2   19.13    1.28
   1  -1  -2   21.87    1.27
  -1  -1  -2   22.12    1.38
   1  -1  -2   20.99    0.99
   1  -1   2   20.88    1.43
  -1  -1   2   21.07    1.38
  -1   1   2   18.84    1.23
  -1  -1   2   19.99    1.14
  -1   1   2   21.10    1.01
  -1   1   2   19.18    1.24
   1  -1  -2   18.78    1.30
  -1   1  -2   19.38    1.10
   1  -1  -3   20.71    1.57
   1   1   3   24.19    1.89
  -1   1  -3   19.68    1.37
   1  -1  -3   20.73    1.42
  -1   1   3   22.16    1.74
   1   1  -3   19.85    1.33
  -1  -1  -3   23.16    1.64
   1  -1   3   24.78    1.91
  -1   1  -3   21.49    1.49
   1  -1  -3   18.99    1.24
  -1  -1   3   18.88    1.55
  -1  -1  -3   22.55    1.62
  -1   1   3   20.93    1.40
   1   1   3   22.27    1.33
   1  -1   3   22.14    1.59
   1   1  -3   20.57    1.25
  -1   1  -3   20.06    1.15
   1  -1   3   21.71    0.96
   1   1   3   22.71    0.87
  -1   1   3   17.59    1.44
  -1  -1   3   21.18    1.30
  -1   1   4  101.78    4.24
  -1   1  -4   95.83    3.42
   1  -1  -4   98.68    3.53
   1  -1  -4   99.58    3.46
   1   1   4   99.87    4.21
  -1  -1  -4   97.26    3.60
   1   1  -4   98.99    3.37
   1   1  -4  100.18    3.51
  -1   1  -4  102.25    3.67
   1  -1  -4   95.45    3.21
   1  -1   4   95.95    4.01
  -1  -1   4   94.18    3.94
   1  -1   4  100.64    3.58
   1   1   4   99.73    3.78
  -1   1   4   97.36    3.16
   1   1   4  100.59    2.83
  -1  -1   4   98.50    3.05
  -1   1  -4   99.29    2.66
   1  -1   4   97.88    2.51
   1   1  -4   97.26    2.78
  -1   1   4   97.87    3.44
  -1   1  -5  205.00    5.60
   1  -1  -5  207.97    5.61
  -1  -1  -5  204.21    5.77
  -1   1   5  209.09    6.85
   1   1   5  201.03    6.61
  -1  -1   5  198.02    6.19
   1  -1  -5  199.85    5.21
   1  -1   5  198.64    6.41
   1   1  -5  209.48    5.70
  -1   1  -5  201.19    5.63
   1  -1   5  209.28    5.63
   1   1   5  207.72    4.36
  -1   1   5  202.00    4.86
   1  -1   5  205.43    2.26
  -1   1   5  198.50    4.48
   1   1   5  204.95    5.88
   1  -1   5  195.65    4.15
  -1   1   5  205.47    5.47
  -1  -1   5  206.25    4.84
   1   1  -5  206.17    4.17
  -1   1  -5  205.63    3.96
   1   1   6 1179.13   17.35
  -1   1  -6 1170.81   14.70
  -1  -1  -6 1097.62   14.70
  -1   1   6 1182.74   17.55
   1  -1  -6 1154.06   14.61
   1   1  -6 1200.86   14.55
  -1   1   6 1138.41   17.36
   1  -1   6 1149.22   16.80
  -1  -1   6 1116.34   16.28
   1  -1  -6 1163.51   13.92
  -1   1  -6 1130.85   14.73
   1   1  -6 1149.32   14.67
   1  -1   6 1160.56    6.22
  -1   1   6 1144.84   12.18
   1   1   6 1160.58   14.87
  -1  -1   6 1157.14   12.84
   1   1   6 1124.06   10.79
   1  -1   6 1137.22   14.24
  -1   1   6 1125.53   12.01
  -1  -1   6 1125.08   12.26
  -1   1  -6 1117.60    9.48
   1   1  -6 1139.09   10.03
   1  -1   6 1141.15   11.13
  -1   1   6 1105.28   13.55
  -1   1   7  164.94    7.10
   1  -1  -7  156.34    5.96
  -1  -1  -7  160.82    6.21
  -1   1  -7  160.21    6.00
   1   1  -7  164.86    6.02
   1   1   7  165.19    7.01
  -1   1   7  169.95    7.17
   1   1  -7  161.19    6.01
  -1  -1   7  162.84    6.79
   1  -1   7  158.00    6.77
  -1   1  -7  157.02    6.03
   1  -1  -7  162.02    5.77
  -1  -1   7  163.79    5.27
  -1   1   7  155.32    4.89
  -1   1   7  161.37    4.82
   1   1   7  161.77    5.92
   1   1   7  161.73    4.29
   1  -1   7  161.11    5.78
   1  -1   7  159.50    2.60
   1   1  -7  159.96    3.85
   1  -1   7  161.33    4.65
  -1  -1   7  159.15    5.01
  -1   1   7  167.47    5.70
  -1   1  -7  162.06    3.71
  -1   1  -8   24.46    2.69
  -1   1   8   27.36    3.24
   1   1   8   26.53    3.07
   1  -1  -8   42.24    3.76
  -1  -1  -8   21.31    2.58
   1   1  -8   23.13    2.60
  -1  -1   8   18.32    2.50
   1   1  -8   21.92    2.59
  -1   1   8   20.84    2.92
   1  -1   8   22.70    2.90
   1  -1  -8   37.73    3.42
  -1   1   8   27.93    2.28
   1   1   8   23.38    1.78
  -1  -1   8   22.93    2.22
   1  -1   8   21.15    1.04
   1  -1   8   20.62    2.22
   1   1   8   20.30    2.21
  -1   1   8   30.08    2.90
  -1   1  -8   21.71    1.42
  -1  -1   8   22.33    2.11
   1   1  -8   22.00    1.48
   1   1   9   20.99    2.82
  -1   1   9   20.38    2.86
  -1  -1  -9   18.69    2.53
   1   1  -9   17.81    2.43
  -1   1  -9   19.02    2.52
   1  -1  -9   17.83    2.50
   1   1  -9   17.67    2.41
   1  -1   9   22.04    3.02
   1  -1  -9   21.87    2.57
  -1  -1   9   19.00    2.74
   1   1   9   20.33    1.68
  -1   1   9   19.63    1.89
   1  -1   9   24.52    2.64
  -1  -1   9   22.15    2.27
   1   1   9   21.28    2.42
  -1   1   9   18.29    1.95
  -1   1   9   18.16    2.20
  -1  -1   9   22.10    2.23
   1  -1 -10   11.27    2.35
   1   1 -10    7.58    1.87
  -1  -1 -10    6.87    1.68
   1   1  10    7.95    2.07
  -1   1  10    7.95    2.07
  -1   1 -10    6.41    1.84
   1  -1  10    7.08    1.81
  -1  -1  10    7.18    2.05
   1  -1 -10    9.23    1.97
   1   1 -10    7.24    1.97
   1   1  10    6.86    1.03
   1  -1  10    6.03    1.52
   1   1  10    6.35    1.23
  -1   1  10    7.79    1.30
  -1  -1  10    6.73    1.26
  -1   1  10    6.24    1.42
  -1  -1  10    7.46    1.45
  -1   1  11   48.80    4.81
   1   1 -11   51.67    4.56
  -1   1 -11   56.82    4.85
   1  -1 -11   58.03    5.00
  -1  -1 -11   55.26    4.98
   1   1  11   53.08    5.02
   1   1 -11   50.95    4.52
  -1  -1  11   52.19    4.95
   1  -1  11   54.08    5.07
  -1  -1  11   60.02    4.15
   1   1  11   59.51    4.30
   1  -1  11   60.28    4.56
  -1  -1  11   55.10    3.81
  -1  -1 -12   26.23    3.68
  -1   1  12   28.39    3.97
  -1   1 -12   23.70    3.44
   1  -1 -12   28.82    3.93
   1   1 -12   26.68    3.61
   1   1  12   20.14    3.10
   1   1 -12   26.20    3.62
   1  -1  12   29.12    4.01
  -1  -1 -12   27.37    3.40
  -1  -1  12   26.03    3.84
   1  -1  12   28.13    3.18
  -1  -1  12   25.35    2.75
   1   1 -13   44.90    4.88
  -1   1  13   44.22    5.12
  -1   1 -13   40.37    4.92
   1  -1 -13   43.35    4.93
  -1  -1 -13   44.14    5.06
   1   1  13   38.39    4.69
   1  -1  13   43.26    4.34
  -1  -1 -13   49.04    5.00
  -1  -1  13   34.77    4.48
   1  -1  13   39.82    4.87
  -1  -1 -14   50.56    5.31
  -1  -1  14   46.08    5.41
   1  -1  14   48.11    5.53
  -1   1 -14   50.61    5.53
   1   1  14   49.37    5.42
   1   1 -14   52.11    5.35
  -1   1  14   46.91    5.37
   1  -1 -14   55.73    5.98
  -1  -1 -14   55.52    5.79
  -1  -1  15   30.75    4.78
   1  -1  15   32.94    4.87
  -1  -1 -15   33.48    4.53
   1   1 -15   32.73    4.80
   1  -1 -15   34.33    4.91
  -1  -1 -15   34.98    4.84
  -1   1  15   31.49    4.69
   1   1  15   33.36    4.72
  -1   1 -15   32.84    4.74
   1  -1 -16   11.78    3.26
  -1  -1 -16    7.67    2.60
  -1  -1  16    7.70    2.63
  -1  -1 -16    6.70    2.79
   1   1 -16    4.86    2.21
   1  -1 -16   14.07    3.82
  -1   1  16    8.80    2.64
   1  -1  16   12.35    3.28
   1   1  16   10.69    2.96
  -1   1 -16   13.36    3.65
   1  -1 -17   29.77    4.94
   2   1   0    1.61    0.44
  -2   1   0    0.60    0.28
   2  -1   0    2.55    0.34
  -2  -1   0    2.37    0.71
   2  -1   0    1.42    0.32
   2  -1   0    0.33    0.30
   2   1   0    0.76    0.44
  -2   1   0    1.77    0.48
  -2  -1   0    2.63    0.52
  -2   1   0    0.83    0.39
   2   1   1   20.02    1.19
  -2   1   1   22.55    0.92
   2  -1   1   22.57    1.20
  -2  -1   1   20.99    1.22
  -2  -1   1   23.13    1.43
  -2  -1  -1   21.58    1.43
   2   1   1   21.46    1.25
  -2  -1  -1   20.31    1.02
   2  -1  -1   21.58    0.98
   2  -1   1   23.69    1.38
  -2   1   1   20.91    1.24
   2  -1  -1   20.51    0.89
   2   1  -1   20.99    1.25
  -2   1  -1   20.30    1.31
  -2   1   1   21.41    1.21
  -2   1  -1   21.50    0.83
   2  -1  -1   21.41    1.36
  -2   1   1   20.13    1.29
  -2   1  -1   19.86    1.28
   2  -1  -2  125.78    3.08
   2   1   2  126.09    3.51
  -2   1   2  130.67    3.21
   2   1  -2  123.58    3.10
  -2  -1  -2  127.99    3.55
  -2  -1   2  127.77    3.34
   2  -1   2  127.32    3.53
   2  -1   2  126.92    3.58
  -2   1  -2  124.77    3.52
  -2  -1  -2  117.64    2.92
  -2   1  -2  129.44    2.00
   2  -1  -2  128.05    3.88
  -2   1   2  125.21    3.29
  -2   1  -2  124.67    3.13
  -2  -1   2  121.79    3.29
   2  -1  -3  101.21    3.30
   2  -1  -3  101.14    3.21
   2   1  -3  104.96    2.00
   2   1  -3   98.26    3.11
   2   1   3   94.88    3.59
  -2   1  -3  101.33    2.10
  -2  -1  -3  100.68    3.54
  -2  -1   3   98.78    3.43
   2  -1   3   97.22    3.63
  -2  -1  -3   99.46    3.17
  -2   1  -3   98.37    3.57
   2  -1   3   96.90    3.51
  -2  -1   3   99.95    3.24
   2  -1  -3  102.24    4.12
  -2   1   3  118.38    3.95
  -2   1  -3   99.14    2.87
  -2  -1  -4  214.01    5.59
   2   1   4  215.64    6.15
  -2   1   4  215.26    6.19
  -2   1  -4  221.45    5.48
   2   1  -4  216.08    5.17
   2  -1  -4  227.88    5.36
   2  -1  -4  208.39    5.21
   2  -1   4  215.90    6.13
  -2  -1   4  217.45    5.78
  -2  -1  -4  221.85    5.56
   2   1   4  220.97    6.22
   2  -1   4  211.43    5.60
  -2   1  -4  219.06    5.77
  -2   1   4  214.52    5.31
  -2   1  -4  217.95    4.36
  -2  -1   4  215.40    5.11
   2  -1  -5  495.40    8.80
   2   1  -5  482.51    8.65
   2  -1  -5  504.22    8.74
   2   1   5  502.50   10.32
  -2  -1  -5  486.96    9.26
  -2   1  -5  497.10    9.07
  -2  -1   5  490.62    9.73
   2  -1  -5  490.43    8.31
  -2   1   5  508.27   10.47
  -2  -1  -5  504.03    9.11
   2  -1   5  484.74   10.15
   2  -1   5  508.55    9.35
   2   1   5  501.06    9.97
  -2   1   5  473.27    5.34
  -2   1   5  514.99    8.87
  -2  -1   5  488.40    8.19
  -2   1  -5  482.82    6.70
   2   1  -6  565.17   10.19
  -2  -1  -6  579.75   11.05
   2  -1  -6  571.42   10.37
   2   1   6  609.30   12.42
  -2   1  -6  582.03   10.82
   2  -1  -6  588.29   10.26
   2  -1   6  575.04   12.09
  -2  -1  -6  576.47   10.51
  -2  -1   6  578.83   11.59
   2  -1  -6  581.19    9.88
   2   1  -6  583.84   10.50
  -2   1   6  596.80   12.42
   2   1   6  582.99   11.37
  -2   1   6  590.26    9.46
  -2   1   6  534.96    7.00
   2  -1   6  577.46   10.74
  -2   1  -6  574.35    7.46
  -2   1   6  569.66   10.02
   2   1  -6  549.77    7.74
  -2  -1   6  574.96    9.46
   2   1   7   74.31    4.78
  -2  -1  -7   77.21    4.46
   2  -1  -7   73.04    3.86
  -2   1  -7   78.01    4.49
   2  -1  -7   72.94    3.92
  -2  -1  -7   81.56    4.54
  -2  -1   7   73.37    4.54
   2  -1   7   82.29    5.00
  -2   1   7   74.22    4.78
   2   1  -7   74.21    4.15
  -2   1   7   74.38    3.57
   2  -1   7   88.49    4.51
  -2  -1   7   75.24    3.46
  -2   1   7   68.68    2.87
   2   1   7   72.83    4.28
  -2   1  -7   80.07    2.90
  -2   1   7   69.53    3.87
   2   1  -7   76.11    2.93
  -2  -1   7   74.05    3.63
   2  -1  -8    8.47    1.81
   2   1   8    9.03    1.84
  -2   1  -8   10.80    2.02
   2   1  -8    8.17    1.65
  -2  -1  -8    8.29    1.78
   2   1  -8    8.74    1.67
  -2  -1   8    7.77    1.66
   2  -1   8    9.85    1.97
  -2  -1  -8   10.07    1.89
   2  -1  -8    8.48    1.64
  -2   1   8    6.60    1.57
   2  -1   8   11.17    1.79
  -2   1   8    9.91    1.23
  -2   1   8    8.68    1.32
   2   1   8   10.48    1.80
  -2  -1   8    8.49    1.39
  -2   1  -8   10.27    1.08
   2   1  -8   10.93    1.18
  -2   1   8    9.27    1.53
  -2  -1   8    7.90    1.31
   2   1   9   61.47    4.74
  -2   1  -9   58.28    4.41
   2  -1  -9   57.10    4.27
  -2   1   9   61.87    4.99
   2   1  -9   59.14    4.23
  -2  -1  -9   64.32    4.69
   2  -1   9   65.59    4.98
   2  -1  -9   58.65    4.12
   2   1  -9   59.60    4.30
  -2  -1  -9   64.22    4.31
  -2  -1   9   60.38    4.61
   2  -1   9   62.13    4.34
  -2  -1   9   62.17    3.58
  -2   1   9   61.57    3.45
   2   1   9   65.35    4.40
  -2   1   9   61.89    3.24
  -2   1   9   56.91    3.91
   2   1  -9   59.16    2.60
  -2  -1   9   62.52    3.77
  -2   1 -10    0.72    1.53
  -2   1  10   -1.41    1.71
   2   1  10    0.80    1.07
  -2  -1 -10    6.51    1.83
   2   1 -10    0.53    1.97
   2  -1 -10    1.58    1.38
  -2  -1  10    3.65    2.29
   2  -1  10    0.18    1.14
  -2  -1 -10    2.65    1.36
   2   1 -10    4.34    1.96
   2  -1 -10   -0.77    1.08
  -2   1  10   -0.40    0.58
  -2  -1  10    2.14    1.13
   2  -1  10   -0.31    1.09
   2   1  10    0.53    0.90
  -2   1  10   -0.90    0.88
  -2  -1  10    1.82    1.29
  -2  -1 -11   40.36    4.34
   2   1  11   42.93    4.47
  -2   1  11   34.46    4.07
   2   1 -11   38.48    3.97
  -2   1 -11   41.08    4.23
   2  -1 -11   37.14    3.96
   2   1 -11   40.44    4.07
  -2  -1  11   39.88    4.34
  -2  -1 -11   42.05    4.04
   2  -1  11   42.18    4.53
   2  -1 -11   41.29    4.00
  -2   1  11   43.90    3.13
  -2  -1  11   44.07    3.45
   2   1  11   47.49    4.03
   2  -1  11   41.67    3.94
  -2   1  11   41.57    3.67
  -2  -1  11   41.57    3.49
  -2  -1 -12   27.38    3.77
   2   1  12   27.19    3.81
  -2   1  12   27.66    3.97
   2   1 -12   32.03    4.08
  -2   1 -12   26.33    3.66
   2  -1 -12   28.63    3.79
  -2   1 -12   30.19    3.17
  -2  -1 -12   30.37    3.75
  -2  -1  12   33.40    4.34
   2  -1  12   34.90    4.45
   2   1 -12   36.39    4.41
   2  -1  12   29.43    3.46
   2   1  12   33.06    3.54
  -2  -1  12   32.60    3.37
  -2   1  12   31.85    3.42
   2  -1 -13    0.68    1.87
  -2   1  13   -1.47    1.60
  -2  -1 -13    0.88    2.06
   2   1  13   -1.42    1.90
  -2   1 -13    1.12    2.70
   2   1 -13    1.46    1.52
   2  -1  13   -0.26    1.54
  -2  -1  13   -0.15    1.64
   2   1 -13   -0.16    1.41
  -2  -1 -13   -1.32    1.44
   2  -1  13   -0.40    1.08
  -2  -1  13    2.48    1.32
  -2  -1 -14    6.08    2.10
  -2  -1  14   -0.89    1.97
   2  -1  14    2.28    1.63
   2  -1 -14    2.38    2.17
  -2   1  14    2.88    1.97
   2   1  14    0.34    1.79
  -2  -1 -14    5.37    2.39
  -2   1 -14    1.78    1.54
   2   1 -14    4.28    2.12
  -2  -1  14    2.83    1.45
  -2  -1  15    7.04    2.78
  -2  -1 -15   46.65    6.03
   2  -1  15    4.73    1.73
  -2   1  15    9.43    2.94
   2   1 -15    9.29    2.57
   2  -1 -15    9.84    3.14
   2   1  15   26.22    4.88
  -2   1 -15    5.30    2.72
   2  -1  15    6.33    2.19
  -2  -1 -15   56.11    7.06
  -2   1 -15   12.75    3.66
  -2  -1  16   22.30    4.09
   2  -1 -16   19.70    4.30
   2  -1  16   24.33    4.55
   2   1  16   21.78    4.36
   2   1 -16   18.67    3.91
  -2   1  16   20.31    3.94
  -2   1 -16   28.40    5.14
  -2  -1 -16   23.40    4.36
   3   1   0    5.44    0.68
  -3   1   0    5.58    0.76
   3  -1   0    7.76    0.50
  -3  -1   0    4.19    0.81
   3   1   0    4.62    0.74
   3  -1   0    5.82    0.77
   3  -1   0    4.31    0.62
  -3   1   0    4.94    0.81
  -3  -1   0    5.33    0.74
  -3   1   0    6.52    0.95
   3   1   1  181.49    3.75
  -3   1   1  179.01    2.15
  -3  -1  -1  176.79    4.50
  -3  -1   1  175.61    4.50
   3  -1   1  175.71    3.39
  -3   1   1  174.19    4.05
   3  -1  -1  176.75    3.47
  -3   1  -1  176.63    4.27
  -3  -1  -1  178.74    3.66
   3  -1   1  180.62    4.37
   3  -1  -1  172.43    3.45
   3   1   1  179.00    4.05
   3   1  -1  178.11    4.16
   3  -1  -1  182.69    4.57
  -3   1   1  174.83    3.99
  -3   1  -1  175.30    4.43
  -3   1   2  148.61    3.25
   3   1   2  143.94    3.94
   3  -1  -2  137.96    3.68
   3  -1   2  139.40    3.77
  -3  -1   2  142.47    3.57
  -3  -1  -2  146.16    4.27
  -3   1  -2  146.61    2.64
  -3  -1  -2  139.32    3.67
   3   1  -2  138.66    3.89
   3  -1  -2  136.85    2.44
   3  -1  -2  137.43    3.33
  -3   1  -2  138.11    4.11
   3   1   2  143.16    3.92
   3  -1   2  146.60    4.36
  -3   1   2  145.48    3.98
   3  -1  -2  146.36    4.59
  -3   1  -2  139.80    3.95
  -3  -1   2  140.56    4.09
   3   1  -3  154.51    4.25
   3   1   3  147.14    4.50
  -3   1   3  153.31    4.40
   3  -1  -3  145.73    4.20
   3  -1   3  152.31    4.64
  -3   1  -3  154.56    3.00
  -3  -1   3  154.51    4.32
  -3  -1  -3  151.28    4.50
  -3   1  -3  158.69    4.83
  -3  -1  -3  151.73    4.17
   3  -1   3  153.02    4.81
  -3   1  -3  151.54    4.15
  -3   1   3  150.26    4.40
  -3  -1   3  153.08    4.55
   3  -1  -3  150.14    5.29
   3  -1  -4  370.71    7.18
   3   1   4  376.12    8.06
   3   1  -4  375.25    4.94
   3   1  -4  368.23    7.17
   3  -1  -4  369.41    7.12
  -3  -1  -4  381.37    7.64
  -3   1  -4  367.64    5.26
   3  -1   4  382.55    8.23
  -3  -1   4  367.24    7.55
   3  -1   4  384.18    8.19
  -3  -1  -4  366.82    7.20
  -3   1  -4  367.42    7.95
  -3  -1   4  367.34    7.35
  -3   1   4  380.49    7.56
  -3   1  -4  374.34    6.60
   3  -1  -5  413.72    8.07
   3   1  -5  423.39    8.31
   3   1   5  420.43    9.42
   3   1  -5  400.40    5.94
   3  -1  -5  410.28    8.33
  -3   1   5  407.24    9.36
  -3  -1   5  406.65    8.82
  -3   1  -5  411.71    6.33
  -3  -1  -5  414.16    8.55
   3  -1   5  400.09    9.33
   3   1   5  418.33    9.81
  -3  -1  -5  416.31    8.39
   3  -1   5  430.82    9.27
  -3   1  -5  402.67    9.04
  -3   1  -5  407.65    7.03
  -3  -1   5  413.62    8.20
  -3   1   5  404.80    8.36
   3  -1  -6   42.13    2.97
   3   1   6   48.02    3.57
   3  -1  -6   40.92    2.75
   3   1  -6   42.88    2.97
  -3  -1   6   45.41    3.27
  -3   1   6   41.71    3.33
   3  -1   6   46.46    3.61
   3  -1  -6   39.92    2.67
  -3  -1  -6   55.70    3.39
  -3   1  -6   46.06    2.41
   3  -1   6   46.99    3.38
   3   1   6   47.17    3.54
  -3   1  -6   42.99    3.31
  -3   1  -6   48.03    2.49
  -3   1   6   43.76    2.94
  -3  -1   6   46.55    2.96
   3   1   7   84.62    4.98
   3   1  -7   80.30    4.33
  -3   1  -7   77.54    4.52
  -3  -1  -7   72.86    4.45
   3  -1  -7   84.24    4.28
   3  -1  -7   79.19    4.35
   3  -1   7   75.85    4.80
  -3   1  -7   85.27    3.60
   3   1  -7   80.28    4.36
  -3   1   7   78.10    4.85
  -3  -1   7   80.90    4.72
   3  -1  -7   81.94    4.18
  -3  -1  -7   82.23    4.40
   3  -1   7   77.99    4.49
  -3   1  -7   80.62    4.71
  -3   1   7   76.89    2.40
   3   1   7   82.36    4.75
  -3   1   7   79.72    4.22
  -3   1  -7   77.85    3.24
  -3  -1   7   80.44    4.03
  -3  -1  -8    7.79    1.85
   3  -1  -8    6.98    1.37
   3   1   8    9.14    1.92
   3   1  -8    7.64    1.85
  -3   1  -8    8.09    1.77
  -3   1  -8    8.26    1.32
   3   1  -8   10.28    1.98
   3  -1   8    7.65    1.69
   3  -1  -8    7.89    1.63
  -3   1   8    8.34    1.87
  -3  -1  -8    7.98    1.67
  -3  -1   8    8.53    1.65
  -3   1   8    7.77    1.18
   3   1   8    8.22    1.73
  -3  -1   8   10.36    1.49
  -3   1   8    9.24    0.97
   3  -1   8    7.04    1.60
  -3   1   8   10.41    1.79
  -3  -1   8    8.96    1.49
   3   1  -8    7.82    1.08
  -3   1  -8    6.63    1.84
  -3   1  -9   66.75    4.93
  -3  -1  -9   71.82    5.13
  -3   1   9   72.40    5.33
   3   1   9   70.71    5.20
  -3   1   9   71.29    5.32
   3  -1   9   63.78    5.02
  -3  -1   9   68.11    5.00
   3   1  -9   72.25    4.80
  -3   1  -9   75.46    4.03
   3  -1  -9   73.38    4.63
  -3  -1  -9   78.09    4.92
   3   1   9   74.49    4.91
  -3  -1   9   67.90    3.64
  -3   1   9   69.84    3.97
   3  -1   9   67.05    4.70
  -3  -1   9   67.46    4.10
   3   1  -9   70.71    3.18
  -3   1   9   76.11    4.66
   3  -1 -10   57.26    4.69
   3   1 -10   52.16    4.45
   3   1  10   53.90    4.70
  -3   1 -10   49.56    4.52
  -3  -1 -10   52.42    4.67
  -3   1  10   55.09    5.04
  -3  -1  10   54.47    4.79
  -3  -1 -10   54.58    4.36
  -3   1 -10   54.61    3.76
   3  -1  10   54.01    4.95
   3  -1 -10   53.95    4.27
   3   1 -10   55.07    4.42
  -3   1  10   59.09    3.79
   3   1  10   57.86    4.46
  -3  -1  10   55.47    3.47
   3  -1  10   53.73    4.40
  -3  -1  10   57.82    4.01
  -3   1  10   51.21    4.13
   3   1 -11    3.44    1.83
   3   1  11   -0.62    1.45
  -3  -1 -11    1.87    1.69
  -3   1 -11   -0.72    1.36
   3  -1 -11   -0.54    1.42
  -3   1  11    1.35    1.27
  -3  -1 -11    2.05    1.45
  -3  -1  11    2.62    1.65
   3  -1  11   -0.13    1.36
   3  -1 -11    1.34    1.21
  -3   1 -11    2.20    1.13
   3   1 -11    1.05    1.44
   3   1  11   -0.95    1.05
  -3   1  11    2.40    1.12
   3  -1  11    0.88    1.15
  -3   1 -11    0.91    1.72
  -3  -1  11    1.47    0.85
  -3   1  11    2.35    1.27
   3  -1 -12   26.16    3.72
  -3   1 -12   22.62    3.53
  -3  -1 -12   25.49    3.71
   3   1  12   21.67    3.41
  -3   1  12   24.30    3.71
   3   1 -12   20.92    3.13
   3  -1 -12   22.29    3.29
  -3  -1  12   20.13    3.36
   3  -1  12   23.50    3.62
  -3  -1 -12   26.52    3.46
   3   1 -12   22.77    3.21
   3  -1  12   24.69    3.45
  -3   1  12   24.72    3.17
  -3   1 -12   28.00    4.01
  -3  -1  12   26.51    3.06
   3  -1 -13   73.72    6.24
   3   1 -13   66.16    5.84
  -3   1 -13   72.21    6.28
   3   1  13   68.19    6.10
  -3   1  13   72.03    6.36
   3  -1 -13   73.90    6.01
   3  -1  13   76.38    6.71
  -3  -1 -13   77.19    6.07
  -3  -1  13   68.02    6.19
   3   1 -13   72.28    6.16
   3  -1  13   75.40    5.87
  -3   1 -13   72.58    6.35
  -3   1  13   79.49    5.75
  -3  -1  13   75.80    5.28
   3   1  14   23.31    3.88
  -3   1  14   17.85    3.48
   3   1 -14   15.75    3.23
   3  -1 -14   21.28    3.73
   3  -1  14   20.02    3.71
  -3  -1  14   19.63    3.44
   3   1 -14   18.44    3.46
  -3  -1 -14   21.80    3.36
   3  -1  14   18.89    3.17
  -3  -1 -14   21.64    3.90
  -3   1 -14   21.74    3.90
  -3  -1  14   16.85    2.67
  -3  -1  15    2.05    1.75
  -3  -1 -15    0.22    1.62
   3   1 -15    2.12    2.34
   3  -1 -15   -0.19    1.77
   3   1  15   -0.62    1.79
  -3   1  15    1.42    2.17
   3   1 -15   -0.25    1.92
   3  -1  15    0.99    1.74
  -3  -1 -15    1.06    1.77
  -3   1 -15    0.96    2.31
  -3   1  16   94.84    8.16
   3   1  16   95.13    8.11
   3   1 -16   89.19    8.00
   3  -1  16   95.95    8.48
   3  -1 -16   88.64    8.13
  -3  -1  16   89.51    8.10
  -3  -1 -16  107.31    8.83
  -3   1 -16  102.00    8.84
   4   1   0   29.50    1.52
  -4  -1   0   29.72    2.18
   4  -1   0   32.55    1.04
   4   1   0   29.89    1.89
   4  -1   0   28.89    1.96
   4  -1   0   30.07    1.68
  -4   1   0   25.62    1.82
  -4  -1   0   29.92    1.74
  -4   1   0   29.92    1.83
   4   1   1   10.36    0.99
  -4   1   1    9.61    1.16
   4  -1   1   11.86    0.96
  -4  -1   1    8.20    1.17
  -4  -1  -1   10.49    1.42
   4   1   1    8.80    1.14
   4  -1   1    9.54    1.06
   4  -1  -1    9.60    1.09
   4  -1   1   10.61    1.31
   4   1  -1    9.00    1.14
   4  -1  -1    9.45    1.03
   4  -1  -1    9.54    1.26
  -4  -1  -1    9.42    1.04
  -4   1   1    8.75    1.14
  -4   1  -1    8.44    1.19
  -4   1   2  103.00    2.52
   4   1   2   96.63    3.29
   4  -1   2  101.01    3.33
  -4  -1  -2  100.96    3.91
  -4   1  -2   97.74    2.75
  -4  -1   2  102.13    3.12
  -4  -1  -2   94.64    3.32
   4  -1  -2   98.58    3.22
   4   1  -2  101.67    3.71
  -4   1  -2   96.81    3.79
   4  -1   2   96.40    4.01
   4   1   2   96.35    3.60
  -4  -1   2   97.36    3.81
   4  -1  -2   91.72    4.11
  -4   1   2   90.74    3.60
   4   1   3  405.51    7.58
   4   1  -3  424.25    7.66
  -4   1   3  409.86    7.12
   4  -1  -3  399.89    7.47
  -4  -1   3  410.59    6.97
   4  -1   3  401.79    7.68
  -4  -1  -3  413.33    8.08
  -4   1  -3  400.64    5.69
   4  -1   3  415.78    8.68
   4   1  -3  404.69    7.78
  -4  -1  -3  401.43    7.32
  -4   1  -3  411.42    8.21
   4  -1  -3  405.72    9.28
  -4  -1   3  394.74    7.95
  -4   1   3  400.15    7.82
   4   1  -4   48.82    2.02
   4  -1  -4   52.12    2.96
   4   1  -4   53.34    3.00
   4   1   4   48.13    2.91
   4  -1   4   55.44    3.32
  -4  -1   4   52.31    2.82
  -4   1  -4   53.69    2.25
  -4  -1  -4   48.84    2.97
  -4  -1  -4   52.21    2.91
  -4   1  -4   49.06    3.19
   4  -1   4   56.62    3.60
  -4   1   4   50.15    3.01
  -4  -1   4   52.43    3.10
   4  -1  -5   51.19    2.99
   4  -1  -5   47.40    3.07
   4   1  -5   49.58    3.11
   4   1   5   48.25    3.23
   4   1  -5   48.07    2.18
  -4   1   5   45.82    3.09
  -4  -1   5   52.06    3.18
  -4  -1  -5   46.79    3.03
   4  -1   5   48.40    3.31
   4   1   5   51.17    3.66
  -4  -1  -5   47.69    3.06
   4  -1   5   48.30    3.41
  -4  -1   5   50.01    3.14
  -4   1   5   51.34    3.21
   4   1  -6   84.75    4.25
   4  -1  -6   83.94    4.28
   4   1  -6   80.67    3.07
   4  -1  -6   86.63    4.09
   4   1   6   86.49    4.65
  -4   1   6   77.46    4.48
  -4  -1  -6   79.71    4.23
   4  -1   6   81.46    4.69
  -4  -1   6   83.71    4.42
  -4   1  -6   85.99    3.35
  -4   1  -6   82.25    4.61
   4  -1   6   80.70    4.63
   4   1   6   90.36    5.01
  -4  -1  -6   75.49    4.16
  -4  -1   6   81.33    4.17
  -4   1   6   85.66    4.35
   4  -1  -7   70.61    3.96
   4   1   7   68.95    4.46
   4  -1  -7   69.52    4.20
   4   1  -7   69.91    4.21
   4  -1   7   70.43    4.64
  -4   1  -7   69.77    3.34
   4  -1  -7   64.82    3.84
  -4   1   7   65.32    4.41
  -4  -1   7   70.77    4.39
  -4  -1  -7   69.43    4.11
  -4  -1  -7   64.58    4.17
   4  -1   7   68.06    4.48
   4   1   7   76.96    4.84
  -4   1  -7   72.40    4.59
  -4   1   7   64.81    4.02
  -4  -1   7   69.66    4.00
   4   1   8   16.52    2.40
   4   1  -8   14.66    2.12
   4  -1  -8   17.75    2.24
   4  -1  -8   14.09    2.13
   4  -1   8   16.45    2.55
  -4   1   8   14.03    2.22
  -4   1  -8   13.93    1.66
  -4  -1   8   15.36    2.28
   4   1  -8   16.89    2.39
  -4  -1  -8   15.76    2.35
   4  -1  -8   17.17    2.25
   4  -1   8   14.33    2.22
   4   1   8   19.57    2.51
  -4  -1   8   13.76    2.02
  -4   1   8   14.86    2.14
  -4   1  -8   15.20    2.42
  -4  -1  -8   17.10    2.47
   4   1  -9  118.17    6.22
   4  -1  -9  109.98    5.58
   4   1   9  123.38    6.68
   4  -1  -9  113.28    6.09
   4  -1   9  111.67    6.63
  -4   1  -9  118.00    5.06
  -4  -1   9  118.51    6.50
   4   1  -9  113.09    6.15
  -4  -1  -9  113.28    5.89
   4  -1  -9  117.06    5.98
  -4   1  -9  124.73    6.81
   4   1   9  122.24    6.55
  -4   1   9  120.67    5.52
  -4  -1   9  117.42    4.63
   4  -1   9  119.35    6.45
  -4  -1  -9  121.57    6.33
  -4  -1   9  117.28    5.68
  -4   1   9  116.19    5.88
  -4   1  10    6.61    2.03
   4   1  10    6.97    1.94
   4  -1  10    4.17    1.62
  -4   1 -10    6.52    1.51
  -4  -1  10    4.57    1.45
  -4  -1 -10    6.73    1.83
   4   1 -10    8.09    2.11
   4  -1 -10    6.06    1.70
   4  -1  10    7.90    1.94
   4   1  10    6.93    1.90
  -4   1  10    6.97    1.56
  -4   1 -10   11.68    2.50
  -4  -1 -10    8.14    2.08
  -4  -1  10    6.21    1.46
  -4   1  10    8.73    1.75
  -4   1  11    5.98    2.10
   4  -1 -11    5.25    2.16
   4   1 -11    2.94    1.69
   4   1  11    1.36    1.21
   4   1 -11    3.98    1.85
  -4  -1  11    1.52    1.43
   4  -1  11    0.26    1.43
  -4  -1 -11    4.21    1.74
   4  -1 -11    2.17    1.24
   4  -1  11    1.02    0.98
  -4   1  11    2.92    1.16
   4   1  11    4.90    1.73
  -4  -1  11    2.64    1.23
  -4   1  11    0.80    1.16
  -4  -1 -11    5.28    1.95
  -4   1 -11    4.63    2.16
   4   1  12    1.31    1.45
  -4   1  12    3.14    1.74
   4  -1 -12   -0.92    1.52
   4   1 -12   -0.81    1.39
  -4  -1  12    2.44    1.84
  -4  -1 -12   -0.92    1.42
   4  -1  12    1.34    1.43
   4  -1 -12    3.07    1.48
   4   1 -12    0.67    1.26
  -4   1  12    0.96    1.08
   4  -1  12    0.78    1.05
  -4  -1  12    0.12    1.11
  -4   1  12    0.35    1.10
  -4   1 -12    3.43    1.77
  -4  -1 -12    1.53    1.63
   4   1  13    1.54    1.35
   4  -1 -13    0.16    1.58
  -4   1  13   -0.28    1.49
   4   1 -13    1.22    1.87
   4  -1 -13    1.69    1.44
   4   1 -13    0.40    1.61
  -4  -1 -13    0.57    1.33
   4  -1  13   -0.83    1.36
  -4  -1  13    2.69    1.60
   4  -1  13   -2.67    1.63
  -4   1  13    2.14    1.60
  -4  -1 -13    2.26    2.21
  -4   1 -13    4.02    2.48
  -4  -1  13    6.13    1.58
  -4   1  14    3.11    1.48
   4  -1 -14    2.96    2.09
   4   1 -14    1.79    1.61
   4   1  14    5.93    2.35
   4  -1  14    2.63    1.63
   4  -1 -14    3.28    2.33
   4   1 -14    5.07    2.27
   4  -1  14    6.22    2.19
  -4  -1 -14    4.74    1.75
  -4  -1  14    3.69    1.87
   4  -1  14    3.56    1.47
  -4   1 -14    3.94    2.07
  -4   1  14    3.94    1.77
  -4  -1  14    4.31    1.69
  -4  -1 -14    4.58    2.17
   4   1 -15    0.99    1.80
  -4  -1  15   -1.16    1.75
   4  -1 -15    2.93    2.14
   4   1  15    3.14    1.70
   4  -1  15    2.10    1.66
   4   1 -15    3.37    1.73
  -4   1  15   -0.53    1.94
  -4  -1 -15    3.74    2.38
  -4  -1  15    2.12    1.38
  -4   1 -15    5.36    2.85
  -4  -1  16   -2.03    2.34
  -4   1  16    0.89    1.35
   4   1 -16   -0.24    1.75
   4  -1  16    0.56    2.22
  -4  -1 -16    2.20    2.36
  -5   1   0   10.81    1.25
   5   1   0   14.19    1.14
  -5  -1   0   16.09    1.75
   5   1   0   13.42    1.46
   5  -1   0   11.23    1.36
   5  -1   0   12.30    1.32
  -5  -1   0   12.58    1.34
   5  -1   0   13.61    1.58
  -5   1   0   13.33    1.56
   5   1   1  200.40    4.33
  -5  -1  -1  201.51    5.91
  -5  -1   1  203.49    6.01
   5  -1   1  199.30    3.89
  -5   1   1  203.76    5.47
   5   1  -1  204.04    5.49
   5  -1   1  205.17    5.08
  -5  -1   1  205.42    5.11
   5  -1  -1  200.93    4.91
   5  -1  -1  187.24    5.01
  -5  -1  -1  201.89    5.12
   5   1   1  200.67    5.42
  -5   1  -1  204.59    5.68
   5  -1   1  197.04    5.91
  -5   1   1  196.27    5.41
   5  -1  -1  197.67    5.84
   5   1   2  121.94    3.76
  -5   1   2  118.84    2.31
   5  -1   2  117.95    3.68
  -5  -1   2  116.18    3.37
  -5   1  -2  118.84    3.58
  -5  -1  -2  114.19    4.62
   5  -1   2  121.51    4.88
  -5   1  -2  111.42    4.47
   5  -1   2  120.43    4.14
  -5  -1  -2  120.93    4.17
  -5   1   2  114.83    4.22
   5   1  -2  113.85    4.30
   5   1   2  124.84    4.38
   5  -1  -2  113.19    3.84
  -5  -1   2  117.91    4.64
   5  -1  -2  118.96    4.96
  -5   1   2  122.83    4.41
   5  -1  -3 1456.76   15.47
   5   1   3 1446.96   14.45
  -5   1   3 1430.65   12.77
   5  -1   3 1412.59   14.64
  -5  -1  -3 1485.26   16.67
  -5  -1   3 1411.10   13.04
  -5   1  -3 1405.23   12.37
   5  -1   3 1421.93   17.66
   5   1   3 1439.66   15.64
   5   1  -3 1434.32   15.68
   5  -1  -3 1427.13   14.22
  -5  -1  -3 1433.84   15.12
  -5   1  -3 1424.57   16.53
  -5   1   3 1427.23   15.86
  -5  -1   3 1431.29   16.43
   5  -1  -3 1458.86   18.68
   5   1   3 1425.95    8.02
   5   1  -4   65.61    3.55
   5  -1  -4   62.18    3.44
   5   1   4   60.87    3.32
  -5  -1   4   60.71    3.07
   5  -1   4  102.04    4.48
  -5  -1  -4   63.55    3.61
  -5  -1  -4   59.17    3.37
   5  -1   4  101.36    5.17
  -5  -1   4   66.00    3.74
  -5   1   4   61.60    3.52
   5   1  -5   30.22    1.82
   5   1  -5   29.73    2.59
   5   1   5   29.55    2.54
  -5  -1   5   29.27    2.40
   5  -1   5   28.29    2.63
  -5  -1  -5   31.20    2.71
  -5   1  -5   31.87    2.06
   5  -1   5   34.30    3.13
  -5  -1  -5   27.35    2.45
  -5   1  -5   31.90    2.93
  -5  -1   5   32.43    2.71
   5   1  -6    1.37    1.03
   5  -1  -6    1.74    0.94
   5   1  -6    5.51    1.00
   5  -1  -6   -0.46    0.77
   5   1   6    1.53    1.02
  -5  -1   6    2.01    1.09
   5  -1   6    1.13    0.96
  -5   1  -6    3.25    0.89
  -5  -1  -6    3.19    1.29
  -5   1   6    1.38    0.91
   5   1   6    0.56    0.90
   5  -1   6    3.20    1.19
  -5  -1  -6    0.73    1.09
  -5   1   6    1.45    1.03
  -5   1  -6    1.86    1.04
   5   1   7   69.65    4.49
   5  -1  -7   64.47    4.23
   5  -1  -7   65.95    3.93
  -5  -1   7  126.20    7.50
  -5   1   7   66.75    4.43
   5  -1   7   62.91    4.47
  -5   1  -7   65.57    3.36
  -5  -1  -7   72.64    4.28
  -5  -1  -7   67.14    4.28
   5  -1   7   71.62    4.84
   5   1   7   73.74    4.95
  -5   1  -7   64.40    4.62
  -5   1   7   64.27    4.18
   5  -1  -8   25.94    3.04
   5   1   8   18.17    2.45
   5  -1  -8   21.99    2.50
   5   1  -8   17.15    2.41
  -5   1   8   21.01    2.87
  -5  -1   8   20.03    2.61
  -5   1  -8   22.66    2.14
   5  -1  -8   21.10    2.69
   5  -1   8   21.12    2.86
  -5  -1  -8   20.09    2.51
   5  -1   8   17.60    2.56
   5   1   8   20.31    2.70
  -5   1   8   17.40    2.40
  -5  -1   8   19.00    2.29
  -5   1  -8   23.12    3.11
  -5  -1  -8   18.97    2.69
   5  -1  -9  841.43   16.79
   5  -1  -9  882.68   15.97
   5   1   9  877.57   17.78
   5   1  -9  860.86   16.98
   5  -1   9  857.46   18.36
  -5   1  -9  883.33   13.79
   5   1  -9  864.18   16.95
   5  -1  -9  865.09   16.28
  -5  -1   9  904.54   18.10
  -5  -1  -9  871.79   16.42
  -5   1  -9  847.80   17.85
   5   1   9  916.28   18.56
   5  -1   9  865.02   18.16
  -5  -1  -9  868.63   17.25
  -5  -1   9  890.42   16.27
  -5   1   9  862.90   16.44
   5   1 -10   16.39    2.85
   5  -1 -10   12.43    2.17
   5   1  10   16.82    2.74
  -5   1  10   13.28    2.55
   5  -1 -10    9.24    2.18
  -5  -1  10   13.94    2.53
   5  -1  10   14.59    2.81
   5   1 -10   14.22    2.69
  -5  -1 -10   14.71    2.46
   5  -1 -10   12.68    2.24
  -5   1  10   11.60    1.88
   5   1  10   16.45    2.68
   5  -1  10   12.94    2.47
  -5   1  10   16.20    2.50
  -5  -1 -10   16.52    2.79
  -5   1 -10   14.49    2.84
  -5  -1  10   13.36    2.22
  -5   1  11   43.12    4.64
   5   1  11   44.83    4.44
   5  -1 -11   42.52    4.29
  -5  -1  11   47.13    4.71
   5  -1  11   46.37    4.83
   5   1 -11   43.30    4.42
  -5  -1 -11   49.53    4.41
  -5  -1 -11   52.95    4.86
  -5   1  11   41.04    3.68
   5  -1  11   45.53    4.53
  -5   1 -11   49.86    4.96
  -5  -1  11   51.27    4.33
  -5   1  11   46.37    4.27
  -5   1  12   66.24    5.98
   5   1  12   54.38    5.21
   5  -1 -12   52.19    5.20
   5  -1  12   55.26    5.41
   5   1 -12   54.24    5.22
  -5  -1  12   53.70    5.30
  -5  -1 -12   55.97    4.90
   5  -1  12   51.76    5.38
   5  -1 -12   57.46    5.21
   5   1 -12   55.06    5.23
  -5  -1 -12   59.41    5.56
  -5   1  12   56.99    4.36
  -5   1 -12   55.49    5.42
   5  -1  12   57.70    5.34
  -5  -1  12   55.18    4.59
  -5   1  12   57.65    4.88
   5   1 -13    7.23    2.29
   5  -1  13    3.79    1.85
  -5   1  13    5.24    2.04
   5   1  13    4.42    2.24
   5  -1 -13    3.60    2.16
  -5  -1  13    6.85    2.25
   5  -1 -13    4.26    1.89
   5   1 -13    6.58    2.53
  -5  -1 -13    7.47    2.44
   5  -1  13    6.66    2.12
   5  -1  13    4.28    1.20
  -5   1 -13    8.28    3.04
  -5   1  13    5.76    2.19
  -5  -1  13    6.48    2.04
  -5  -1 -13    5.49    2.00
  -5   1  14   59.23    6.19
   5   1 -14   53.11    5.80
   5  -1 -14   52.03    5.50
   5   1  14   52.20    5.61
   5  -1  14   54.71    5.83
   5  -1 -14   59.46    6.05
  -5  -1  14   51.66    5.80
   5   1 -14   58.28    6.14
   5  -1  14   55.36    5.65
  -5  -1 -14   56.55    5.87
  -5  -1  14   53.07    4.98
  -5   1  14   60.75    5.56
  -5   1 -14   56.93    6.10
   5   1  15    8.45    2.47
   5  -1 -15    7.71    2.68
   5  -1  15   10.10    2.76
  -5   1  15    7.69    2.53
   5   1 -15    8.47    2.86
   5   1 -15   10.34    2.85
   5  -1 -15   13.41    3.53
  -5  -1  15    7.41    2.08
   5  -1  15    7.02    2.01
  -5   1  15    6.63    2.25
  -5   1 -15    9.63    2.78
  -5  -1 -15    7.86    2.68
  -5  -1  15    8.91    2.20
  -5  -1  16   10.07    2.60
  -5   1  16   15.24    3.45
  -5  -1 -16   14.53    3.42
   6   1   0   43.09    2.02
  -6  -1   0   46.57    3.18
  -6  -1   0   41.74    2.62
  -6   1   0   43.83    2.90
   6   1   0   41.71    2.73
   6  -1   0   40.38    2.77
   6  -1   0   37.43    2.41
  -6   1   0   38.78    2.62
   6  -1   0   42.19    2.80
   6   1   1  166.86    4.10
   6  -1   1  162.28    2.65
  -6  -1  -1  168.91    5.93
  -6  -1   1  158.05    5.80
   6   1   1  167.72    5.36
   6   1  -1  164.33    5.40
  -6  -1  -1  162.34    5.14
   6  -1  -1  157.47    4.98
   6  -1  -1  161.34    4.92
  -6   1   1  161.86    5.42
  -6  -1   1  165.01    5.10
  -6   1  -1  162.27    5.60
   6  -1   1  164.57    5.80
   6  -1   1  160.17    4.98
  -6   1  -1  162.93    5.11
   6  -1  -1  166.64    5.82
  -6   1   1  166.02    5.44
   6  -1   2   71.43    2.54
   6   1   2   71.40    2.96
  -6  -1   2   73.56    2.77
  -6  -1  -2   69.81    3.89
   6  -1   2   71.34    2.94
  -6   1  -2   71.86    3.15
   6  -1   2   68.50    3.43
  -6   1  -2   66.99    3.75
  -6  -1  -2   78.32    3.73
   6  -1  -2   70.64    3.35
   6  -1   2   72.49    4.11
  -6   1   2   71.95    3.64
   6   1   2   69.28    3.61
   6   1  -2   65.73    3.58
  -6   1   2   66.47    3.65
  -6  -1   2   72.81    3.99
   6  -1  -2   71.47    4.14
  -6  -1   3   20.77    2.19
   6   1   3   20.06    1.78
  -6   1   3   20.94    1.46
  -6  -1  -3   21.37    2.24
   6  -1   3   20.84    1.80
  -6   1  -3   21.11    1.79
  -6  -1   3   20.62    1.67
   6   1   3   18.23    1.99
   6   1  -3   21.00    2.16
   6  -1  -3   25.48    2.26
   6  -1   3   19.21    2.28
   6  -1   3   18.35    1.92
  -6  -1  -3   21.01    2.05
   6   1   3   20.38    1.23
  -6   1   3   24.92    2.74
  -6   1  -3   21.48    2.33
   6  -1  -3   21.54    2.74
   6  -1  -4   22.33    2.30
   6   1   4   21.03    1.97
  -6  -1   4   21.55    2.33
  -6   1   4   21.38    1.99
   6   1  -4   21.71    2.16
   6  -1   4   24.44    2.26
  -6   1  -4   20.73    1.78
  -6  -1  -4   27.38    2.58
  -6  -1   4   19.99    1.78
   6  -1   4   18.35    2.30
   6   1  -4   21.19    2.20
   6   1   4   20.58    2.14
  -6  -1  -4   20.12    2.10
  -6   1  -4   19.24    2.34
   6   1   4   21.10    1.11
  -6   1   4   22.66    2.43
   6   1   5  148.77    5.63
   6   1  -5  155.16    5.99
   6  -1  -5  149.78    5.97
  -6   1  -5  151.11    4.81
  -6  -1   5  155.00    5.44
  -6  -1  -5  145.89    5.94
   6  -1   5  156.42    6.06
  -6  -1  -5  157.40    6.08
  -6   1  -5  148.92    6.37
   6  -1   5  149.01    6.78
  -6  -1   5  148.41    6.09
  -6   1   5  150.52    6.12
   6   1   6  175.45    6.55
   6   1  -6  172.48    6.65
   6   1  -6  175.58    4.98
   6  -1  -6  172.49    6.71
   6  -1  -6  165.30    6.04
  -6  -1   6  175.46    6.35
   6  -1   6  169.52    6.84
  -6   1  -6  172.08    5.48
  -6  -1  -6  174.75    6.64
   6  -1   6  170.19    7.49
  -6  -1  -6  174.01    6.77
  -6   1  -6  166.06    7.04
  -6  -1   6  169.25    6.66
  -6   1   6  172.03    6.81
   6   1   7   28.12    3.39
   6   1  -7   13.80    1.53
   6  -1  -7   15.02    1.97
   6  -1  -7   13.43    2.01
   6   1  -7   15.75    2.35
  -6  -1   7   14.56    2.17
  -6   1  -7   15.60    1.74
   6  -1   7   13.19    2.12
  -6  -1  -7   30.10    5.20
  -6  -1   7   15.05    2.13
   6  -1   7   15.89    2.55
  -6   1   7   15.10    2.40
  -6   1  -7   13.85    2.40
   6   1  -8   21.37    1.98
   6  -1  -8   20.65    2.47
   6  -1  -8   14.67    2.31
   6   1  -8   20.91    2.65
   6   1   8   20.37    2.66
  -6  -1   8   22.72    2.74
  -6  -1   8   21.95    2.70
  -6   1  -8   23.52    2.28
  -6  -1  -8   21.05    2.80
   6  -1   8   19.99    2.80
   6  -1   8   20.23    2.86
  -6   1   8   17.55    2.37
  -6  -1  -8   20.07    2.77
  -6   1  -8   18.30    2.86
   6  -1  -9    3.24    1.09
  -6   1   9    2.06    1.35
   6   1   9    0.91    1.03
   6  -1  -9    2.60    1.51
   6   1  -9    2.85    1.60
   6  -1  -9    1.61    1.18
  -6  -1   9    1.33    1.15
  -6  -1  -9    3.54    1.60
  -6   1  -9    2.71    0.96
   6  -1   9    2.07    1.34
   6  -1   9    0.16    1.11
  -6   1   9    2.73    1.11
  -6   1  -9    0.63    1.29
  -6  -1  -9    1.42    1.14
  -6  -1   9    1.76    1.12
   6   1  10   11.70    2.18
   6  -1 -10   14.73    2.85
  -6   1  10   10.08    2.28
   6  -1 -10   10.05    2.10
   6   1 -10    9.03    2.27
  -6  -1 -10   13.49    2.43
  -6  -1  10   13.63    2.39
   6  -1 -10   10.90    2.15
   6   1 -10   11.02    2.27
   6  -1  10    9.92    2.33
   6  -1  10   11.67    2.45
  -6  -1  10   12.35    2.20
  -6  -1 -10   14.75    2.68
  -6   1  10   11.17    2.02
  -6   1 -10   10.53    2.53
   6   1  11    2.53    1.39
   6   1 -11    3.92    1.74
   6  -1 -11    3.23    2.07
   6  -1  11    2.32    1.05
  -6   1  11    1.34    1.42
   6  -1 -11    2.64    1.67
  -6  -1  11    2.09    1.60
   6   1 -11   -0.28    1.41
  -6  -1 -11    4.03    1.77
   6  -1  11    5.30    2.14
  -6   1  11   -0.09    1.13
   6  -1  11    3.84    1.76
  -6  -1 -11    6.58    1.97
  -6  -1  11    2.89    1.17
  -6   1 -11    4.21    1.96
  -6   1  11    1.96    1.38
   6   1  12   10.19    2.56
  -6   1  12   12.39    3.00
   6  -1  12    6.60    1.87
   6   1 -12    8.94    2.46
   6  -1 -12    9.55    2.29
  -6  -1 -12   10.52    2.42
  -6  -1  12    6.35    1.71
  -6   1  12    9.68    2.19
   6  -1  12    9.32    2.43
  -6   1  12    8.01    2.13
  -6   1 -12    4.09    1.79
  -6  -1 -12    9.25    2.60
  -6  -1  12   10.48    2.20
   6   1  13    7.78    2.38
   6  -1  13    7.13    2.20
  -6   1  13   10.64    2.83
   6   1 -13    7.96    2.38
   6  -1 -13   10.50    2.89
   6  -1 -13    7.87    2.53
  -6  -1  13   10.16    2.63
   6   1 -13    9.92    2.67
   6  -1  13    6.22    2.24
  -6  -1 -13   10.59    2.73
  -6  -1  13    8.02    2.14
  -6   1 -13    6.76    2.44
  -6   1  13    8.16    2.57
   6   1 -14   13.87    3.17
  -6   1  14   12.33    2.96
   6  -1  14   15.85    3.41
   6   1  14   12.40    3.13
   6  -1 -14   10.79    2.89
   6  -1 -14    7.49    2.39
   6   1 -14   12.00    3.33
  -6  -1  14   11.49    2.91
   6  -1  14   12.67    2.81
  -6  -1 -14   15.29    3.48
  -6   1 -14   11.80    3.16
  -6   1  14   14.05    3.10
  -6  -1  14   11.44    2.53
   6  -1 -15   11.53    3.15
   6   1 -15    7.01    2.62
   6   1  15   13.88    2.95
   6  -1  15   11.74    3.21
  -6   1  15   17.12    3.60
   6   1 -15   15.43    3.71
   6  -1 -15   15.11    3.42
  -6  -1  15   12.13    2.77
   6  -1  15   16.39    3.34
  -6   1  15   14.42    3.12
  -6  -1 -15   12.87    3.16
  -6  -1  15   10.89    2.58
  -6   1 -15    7.29    2.57
  -6   1  16    2.24    1.97
  -6  -1  16    3.37    2.10
  -7   1   0    4.38    1.00
   7   1   0    4.29    0.69
  -7  -1   0    6.71    1.46
   7   1   0    4.37    1.05
   7  -1   0    4.77    1.05
   7  -1   0    4.72    0.98
   7  -1   0    3.84    0.96
  -7  -1   0    4.33    0.86
  -7   1   0    4.06    1.23
   7   1   1  589.81    7.93
   7  -1   1  594.18    4.58
  -7  -1   1  593.38   12.02
  -7  -1  -1  624.56   12.20
  -7   1  -1  592.11   11.32
  -7  -1  -1  618.91   10.90
   7  -1   1  598.79   10.43
   7  -1  -1  598.54   10.36
  -7   1   1  608.14   11.21
  -7  -1   1  612.15   10.66
   7   1   1  610.39   11.00
   7  -1   1  615.07   11.94
   7   1  -1  579.07   10.91
   7  -1  -1  608.00   11.87
  -7   1  -1  588.18   10.71
   7  -1   1  606.13   10.70
  -7   1   1  602.14   11.28
   7  -1   2  206.46    4.15
   7   1   2  217.62    5.25
  -7   1  -2  223.09    6.23
  -7  -1   2  214.37    4.83
  -7  -1  -2  202.80    7.20
   7   1  -2  211.89    6.75
   7  -1   2  221.19    7.56
  -7  -1  -2  209.90    6.56
   7  -1  -2  213.23    6.29
  -7   1  -2  211.36    7.01
  -7   1   2  216.71    6.79
   7  -1   2  205.73    6.23
   7   1   2  209.11    6.71
  -7   1   2  215.55    6.91
  -7  -1   2  213.27    7.47
   7  -1  -2  222.41    7.70
  -7   1   3    3.28    0.53
  -7  -1   3    2.10    0.82
   7  -1   3    3.74    0.77
   7   1   3    2.85    0.78
  -7   1   3    3.12    1.12
  -7   1  -3    3.24    0.97
  -7  -1   3    3.75    0.87
  -7  -1  -3    1.22    0.70
   7   1   3    0.59    0.66
   7  -1   3    1.58    0.91
   7  -1   3    3.90    1.09
   7  -1  -3    2.63    0.91
   7   1  -3    1.28    0.88
  -7  -1  -3    1.86    0.89
   7   1   3    2.21    0.56
   7  -1  -3    4.39    1.64
  -7   1  -3    1.11    0.98
  -7  -1   4   25.14    2.79
   7  -1  -4   22.46    2.49
   7   1  -4   25.18    2.55
  -7   1   4   25.02    2.63
   7  -1   4   22.39    1.93
   7   1   4   22.38    2.06
  -7   1   4   29.83    2.13
  -7   1  -4   23.52    2.11
  -7  -1  -4   24.59    2.56
  -7  -1   4   23.44    1.99
   7  -1   4   23.93    2.25
   7   1  -4   24.45    2.61
   7  -1   4   23.57    2.87
   7  -1  -4   22.78    2.35
   7   1   4   25.04    2.54
   7   1   4   24.00    1.37
  -7   1  -4   22.42    2.69
  -7  -1  -4   21.34    2.36
  -7   1   5    5.00    0.98
  -7   1   5    4.96    1.33
   7   1   5    5.39    1.02
   7   1  -5    7.31    1.55
   7  -1  -5    4.28    1.25
  -7  -1   5    8.12    1.78
   7  -1   5    7.12    1.29
   7  -1   5    5.06    1.28
  -7  -1   5    8.13    1.31
  -7  -1  -5    5.84    1.51
  -7   1  -5    5.23    1.08
   7  -1   5    4.27    1.32
   7   1   5    6.50    1.33
  -7  -1  -5    4.99    1.44
  -7   1  -5    6.31    1.56
   7   1   5    6.47    0.71
   7   1  -6   22.99    2.77
   7  -1   6   20.15    2.20
  -7   1   6   21.40    2.39
  -7  -1   6   18.89    2.46
   7   1   6   20.94    2.42
   7  -1  -6   20.29    2.65
   7   1  -6   18.94    1.79
  -7  -1  -6   21.60    2.62
  -7   1  -6   19.65    2.08
  -7  -1   6   22.21    2.38
   7  -1  -6   17.22    2.10
   7  -1   6   21.61    2.48
   7  -1   6   20.54    2.86
  -7   1   6   20.29    2.57
  -7  -1  -6   19.71    2.46
  -7   1  -6   14.52    2.47
   7  -1   7  112.18    5.64
   7   1   7  103.79    5.43
   7  -1  -7  105.09    5.27
   7   1  -7  104.63    5.79
   7  -1  -7  111.40    6.04
   7   1  -7  114.85    4.48
  -7   1   7  113.77    5.97
  -7   1  -7  111.05    4.86
  -7  -1  -7  109.81    5.76
   7  -1   7  108.04    5.93
  -7  -1   7  118.54    5.73
  -7  -1  -7  106.72    5.85
   7  -1   7  105.04    6.37
  -7   1  -7  110.73    6.30
  -7   1   7  105.33    5.81
  -7  -1   7  110.70    5.93
   7  -1  -8    9.37    1.79
   7   1   8   11.77    2.15
   7   1  -8   11.01    1.51
   7  -1   8    9.35    1.79
  -7   1   8    9.39    1.82
  -7  -1   8   10.34    1.99
   7  -1  -8    9.21    2.13
   7   1  -8    8.84    2.07
  -7  -1   8    9.88    1.87
  -7   1  -8    8.09    1.41
   7  -1   8    8.73    1.91
  -7  -1  -8    7.82    1.74
   7  -1   8   11.22    2.24
  -7   1   8   10.55    2.09
  -7  -1  -8   10.52    2.03
  -7   1  -8    9.43    2.01
   7  -1  -9   19.56    2.95
   7  -1  -9   18.82    2.64
   7  -1   9   20.21    2.85
   7   1  -9   24.25    3.24
  -7   1   9   25.85    3.30
   7   1   9   26.07    3.27
  -7  -1  -9   22.38    2.96
   7  -1   9   18.83    2.95
  -7  -1   9   21.30    2.85
   7  -1   9   18.96    3.00
  -7   1   9   16.00    2.49
  -7  -1  -9   19.93    3.09
  -7   1  -9   18.42    2.98
  -7  -1   9   19.87    2.78
   7   1  10    3.35    1.50
   7  -1  10    1.20    1.08
  -7   1  10    1.99    1.37
   7   1 -10    1.39    1.26
   7  -1 -10    0.97    1.01
   7  -1 -10    1.63    1.52
  -7  -1 -10    2.81    1.60
  -7  -1  10    2.47    1.14
   7  -1 -10    2.13    1.54
   7  -1  10    4.21    1.63
  -7  -1  10    3.53    1.82
  -7   1  10    1.61    1.43
  -7   1 -10   -1.14    1.67
  -7  -1 -10    2.14    1.35
   7  -1  11   88.90    6.44
   7   1 -11   81.25    6.22
   7  -1 -11   94.17    6.01
   7   1  11   84.72    6.14
  -7   1  11   92.03    6.90
   7  -1 -11   81.74    6.47
   7   1 -11   84.14    6.30
   7  -1 -11   91.60    6.50
  -7  -1 -11   86.71    6.06
  -7  -1  11   87.50    6.48
  -7   1 -11   82.64    6.58
   7  -1  11   82.65    6.49
  -7  -1 -11   91.20    6.63
  -7   1  11   94.78    6.38
  -7  -1  11   87.84    6.05
  -7   1  12   54.03    5.45
   7   1  12   45.03    4.68
   7  -1  12   51.54    5.16
   7   1 -12   44.77    5.02
   7  -1 -12   43.85    4.83
  -7  -1  12   51.98    5.24
  -7  -1 -12   49.53    4.78
   7   1 -12   47.73    4.97
  -7  -1 -12   55.64    5.48
   7  -1  12   49.51    5.27
  -7   1 -12   56.12    5.70
  -7   1  12   49.53    4.54
  -7   1  12   46.77    4.68
  -7  -1  12   51.28    4.76
   7   1  13   19.02    3.45
  -7   1  13   11.67    3.06
   7  -1  13   13.88    3.03
  -7  -1  13   11.72    2.71
   7  -1 -13   10.35    2.42
   7   1 -13   12.23    3.18
  -7   1  13   12.73    2.33
   7  -1  13   17.15    3.40
  -7   1 -13   15.29    3.83
  -7  -1 -13   14.59    3.21
  -7   1  13   12.95    3.12
  -7  -1  13   10.80    2.60
   7  -1 -14   29.15    4.64
   7   1 -14   32.97    4.82
   7   1  14   33.91    4.56
   7  -1  14   31.83    4.70
   7  -1 -14   33.16    4.77
   7   1 -14   32.70    4.69
   7  -1  14   31.56    4.44
  -7   1 -14   33.61    4.75
  -7  -1 -14   35.95    4.96
  -7  -1  14   30.68    4.05
  -7   1  14   30.68    4.13
   7  -1  15   50.93    5.87
   7  -1 -15   49.87    6.18
   7   1  15   42.12    5.52
   7   1 -15   49.77    6.07
   7   1 -15   44.45    5.44
   7  -1 -15   44.18    5.68
   7  -1  15   42.05    5.30
  -7   1  15   50.33    5.41
  -7   1 -15   51.46    6.36
  -7  -1  15   39.12    4.70
  -7  -1 -15   44.64    5.66
  -8   1   0   12.85    1.91
  -8  -1   0    9.74    1.77
   8  -1   0   12.56    1.64
   8  -1   0   12.52    1.83
   8   1   0   12.61    1.80
  -8  -1   0   12.79    1.77
   8  -1   0   13.23    1.84
  -8   1   0   15.83    2.21
   8   1   1  116.24    3.64
   8  -1   1  103.45    1.64
  -8  -1  -1  120.98    5.92
  -8  -1   1  121.98    5.95
  -8   1   1  116.42    5.33
   8  -1   1  112.64    5.47
   8   1  -1  118.44    5.39
  -8   1  -1  112.78    5.51
   8  -1  -1  114.04    4.90
   8  -1   1  119.29    4.97
   8   1   1  115.29    5.16
  -8  -1  -1  116.05    5.17
  -8  -1   1  123.89    5.26
   8  -1   1  114.58    4.97
  -8   1  -1  118.44    5.20
   8  -1  -1  121.63    5.67
  -8   1   1  110.77    5.18
   8  -1   2  138.53    3.28
   8   1   2  145.36    4.40
  -8  -1   2  140.14    4.07
  -8   1  -2  145.15    5.57
  -8  -1  -2  147.25    6.51
  -8   1   2  140.55    5.92
  -8   1  -2  139.36    6.18
   8  -1   2  141.72    6.42
  -8  -1  -2  146.19    5.93
   8  -1   2  148.94    5.70
   8   1   2  135.14    5.75
   8   1  -2  145.98    6.02
   8  -1  -2  138.99    5.52
   8  -1  -2  145.08    6.61
  -8  -1   2  143.39    6.46
   8  -1   2  140.84    5.46
  -8   1   2  143.92    6.05
  -8  -1   3   21.14    2.64
  -8   1   3   16.65    0.73
   8  -1   3   20.95    1.66
   8   1   3   19.68    1.81
  -8   1   3   20.53    2.42
  -8   1  -3   22.15    2.23
  -8  -1  -3   20.28    2.49
  -8  -1   3   24.95    1.92
   8  -1  -3   22.13    2.34
   8  -1   3   18.67    2.57
  -8  -1  -3   21.85    2.67
   8   1   3   22.90    2.56
   8  -1   3   24.76    2.52
   8   1  -3   20.78    2.41
  -8   1  -3   17.70    2.38
   8  -1  -3   19.72    2.56
   8  -1   4    5.23    1.17
  -8   1   4    3.01    0.64
  -8   1   4    3.07    1.37
   8  -1  -4    4.97    1.37
   8   1   4    2.73    0.87
  -8  -1   4    2.41    1.17
  -8  -1   4    2.56    0.63
  -8  -1  -4    0.89    0.83
  -8   1  -4   10.80    1.83
   8  -1   4    3.35    1.22
   8   1  -4    2.33    1.06
   8  -1  -4    3.76    1.19
   8  -1   4    6.41    2.06
   8   1   4    2.76    1.09
  -8   1  -4    7.53    1.85
   8   1   4    3.15    0.66
  -8  -1  -4    4.94    1.42
   8  -1   5    5.67    1.11
   8   1  -5    4.30    1.30
  -8   1   5    3.63    0.82
  -8   1   5    5.81    1.41
  -8  -1   5    3.05    1.34
   8   1   5    5.85    1.25
   8  -1  -5    3.80    1.33
  -8  -1   5    4.72    1.09
  -8  -1  -5    7.40    1.90
  -8   1  -5    5.23    1.28
   8  -1   5    5.11    1.61
   8   1   5    4.41    1.63
   8  -1   5    3.90    1.20
  -8   1  -5    6.71    1.89
  -8  -1  -5    4.40    1.76
   8   1   6    4.65    1.22
   8   1  -6    6.61    1.71
  -8  -1   6    7.58    1.63
   8  -1   6    8.47    1.42
  -8   1   6    5.50    1.17
   8  -1  -6    5.54    1.68
  -8   1   6    5.99    1.52
  -8  -1   6    8.03    1.58
  -8  -1  -6    5.47    1.73
  -8   1  -6    8.03    1.63
   8  -1   6    7.41    1.98
   8   1   6    8.39    1.94
  -8   1  -6    7.02    1.88
  -8  -1  -6    7.39    1.68
  -8   1   7   13.44    2.15
   8   1   7   13.85    2.00
   8   1  -7   12.99    1.64
   8   1  -7   12.35    2.28
   8  -1  -7   11.96    2.32
  -8  -1   7   12.93    2.32
   8  -1   7   13.70    2.05
  -8  -1   7   10.85    1.75
   8  -1  -7   11.57    1.94
  -8  -1  -7   13.20    2.20
  -8   1  -7   10.50    1.72
   8  -1   7    8.66    2.12
  -8  -1  -7   15.29    2.49
  -8   1   7   12.45    2.25
  -8   1  -7   11.23    2.37
  -8   1   8   39.12    3.79
   8  -1  -8   35.16    3.32
   8   1  -8   39.37    4.01
   8  -1  -8   34.20    3.60
   8   1   8   38.01    3.49
   8  -1   8   34.93    3.35
  -8  -1  -8   34.97    3.57
  -8  -1   8   42.33    3.76
  -8  -1  -8   38.48    3.93
   8  -1   8   35.41    4.02
  -8   1   8   36.87    3.71
  -8   1  -8   35.17    3.95
  -8  -1   8   39.84    3.86
   8  -1  -9    9.06    1.85
   8   1   9   13.96    2.38
  -8   1   9   11.55    2.10
   8  -1  -9   10.98    2.38
   8  -1   9    9.84    2.00
   8   1  -9   14.49    3.41
  -8  -1   9   12.92    2.70
  -8  -1  -9   11.29    2.35
   8  -1   9    9.94    2.40
  -8  -1   9    8.49    2.18
  -8  -1  -9   10.48    2.26
  -8   1   9   13.35    2.47
  -8   1  -9   14.49    2.77
   8   1  10   12.04    2.37
   8  -1  10   10.87    2.32
   8  -1 -10    6.89    2.33
   8  -1 -10   16.37    2.74
   8   1 -10    6.93    2.18
  -8  -1  10   11.41    2.36
  -8  -1 -10    9.23    2.17
   8  -1  10   11.51    2.62
  -8  -1  10   10.66    2.39
  -8   1  10    9.94    2.28
  -8  -1 -10    9.43    2.38
  -8   1 -10   11.77    2.87
   8  -1 -11   16.01    3.14
   8  -1 -11   12.11    2.47
   8  -1  11   10.53    2.51
   8   1  11   13.35    2.74
   8   1 -11   15.01    3.00
   8   1 -11   11.00    2.46
   8  -1 -11   13.06    2.62
  -8  -1 -11   12.24    2.60
   8  -1  11   11.68    2.72
  -8  -1  11   13.66    2.48
  -8   1  11   13.88    2.49
  -8  -1 -11    9.65    2.33
  -8   1 -11   14.01    3.14
   8  -1 -12   27.53    4.04
   8  -1  12   26.22    3.77
   8   1 -12   19.52    3.35
   8   1  12   26.75    3.78
   8  -1 -12   24.92    3.89
   8   1 -12   31.20    4.51
   8  -1  12   24.46    3.92
  -8  -1 -12   28.18    4.07
  -8  -1  12   26.90    3.62
  -8   1  12   21.79    3.33
  -8   1 -12   23.58    4.07
   8   1  13    9.12    2.53
   8  -1  13    8.90    2.42
   8   1 -13    7.68    2.73
   8  -1 -13    6.80    2.55
   8  -1  13    4.61    2.17
  -8   1  13    6.37    2.02
  -8  -1  13    7.74    2.20
  -8  -1 -13    6.93    2.38
  -8   1 -13    5.19    2.12
  -8   1  13   10.31    2.68
   8  -1 -14   -1.28    2.06
   8  -1  14    1.15    1.25
   8   1  14    3.29    1.47
   8  -1 -14    3.25    2.10
   8   1 -14    4.56    2.27
   8  -1  14    2.18    1.52
  -8   1  14    1.60    1.91
  -8  -1 -14    4.33    2.42
  -8   1 -14    0.23    2.23
  -8  -1  14   -2.41    1.72
   8  -1  15    2.86    1.71
   8  -1 -15    0.82    1.80
   8  -1  15    0.71    1.51
  -8  -1 -15    2.81    2.35
  -8  -1  15    0.69    1.40
  -9   1   0    7.10    1.48
  -9  -1   0    6.34    1.64
   9  -1   0    4.08    1.05
   9   1   0    6.12    1.51
  -9   1   0    1.26    1.05
   9  -1   0    5.61    1.38
  -9  -1   0    5.04    1.55
   9   1   1   76.10    3.04
  -9  -1   1   78.46    3.09
  -9  -1   1   81.51    5.23
  -9  -1  -1   81.67    5.14
  -9  -1  -1   81.46    4.63
   9   1  -1   80.98    4.74
  -9   1   1   85.47    4.95
   9   1   1   72.23    4.41
   9  -1  -1   77.21    4.44
   9  -1   1   78.27    4.35
  -9  -1   1   82.96    4.67
   9  -1   1   84.03    4.93
  -9   1  -1   81.57    4.97
   9  -1  -1   77.74    4.88
  -9   1  -1   83.50    4.86
  -9   1   1   79.20    4.83
   9  -1   1   76.79    4.31
  -9   1   2    3.97    1.49
  -9  -1   2    3.67    1.47
   9   1   2    3.00    0.70
  -9  -1  -2    4.89    1.68
  -9  -1   2    3.20    0.70
   9  -1   2    3.78    1.13
   9   1  -2    1.90    0.92
   9  -1  -2    1.70    0.90
   9  -1   2    2.59    1.27
   9   1   2    3.98    1.20
  -9   1   2    3.32    1.25
   9  -1   2    3.94    1.13
   9  -1  -2    4.38    1.68
  -9   1  -2    4.22    1.35
  -9  -1  -2    2.14    1.15
   9   1   3   57.64    3.08
   9  -1   3   55.49    2.55
  -9   1  -3   55.54    3.71
  -9  -1  -3   53.84    4.17
  -9  -1   3   58.25    2.90
   9  -1   3   56.18    3.86
   9  -1  -3   61.88    4.03
   9   1  -3   63.85    4.34
  -9   1  -3   54.42    4.34
   9  -1   3   62.34    4.65
  -9  -1  -3   57.40    4.17
   9   1   3   55.58    4.02
   9  -1   3   57.27    3.62
  -9  -1   3   59.75    4.63
  -9   1   3   57.25    4.31
   9   1   4   88.18    4.10
   9  -1  -4   84.32    5.17
   9  -1   4   88.97    3.67
  -9  -1   4   91.49    3.92
  -9   1  -4   87.24    4.65
  -9  -1  -4   78.03    5.22
   9  -1   4   80.68    4.79
  -9   1  -4   89.25    5.57
  -9  -1  -4   82.92    5.13
   9   1  -4   83.29    5.12
   9  -1  -4   82.98    4.82
   9   1   4   90.38    5.16
   9  -1   4   87.57    5.68
  -9   1   4   80.55    5.07
  -9  -1   4   80.33    5.35
   9  -1  -5   11.71    2.19
   9   1  -5   12.40    2.05
   9  -1   5   13.62    1.66
  -9   1   5   13.91    2.23
  -9  -1   5   14.78    2.36
   9   1   5   16.05    2.04
  -9  -1  -5   18.64    2.97
  -9   1  -5   16.06    2.14
  -9  -1   5   17.34    1.93
   9   1  -5   16.31    2.52
   9  -1   5   12.46    2.04
   9  -1   5   17.46    2.76
   9   1   5   17.52    2.60
  -9  -1  -5   18.13    2.71
  -9   1  -5   10.76    2.13
   9  -1   6  844.51   14.11
   9   1  -6  811.48   16.65
   9   1   6  830.83   14.55
   9  -1  -6  804.11   16.68
  -9  -1  -6  808.13   16.65
  -9   1  -6  796.28   14.33
   9  -1   6  807.33   16.20
  -9   1  -6  805.18   17.69
   9  -1   6  801.93   18.19
   9   1   6  798.53   16.22
  -9  -1  -6  821.62   16.80
  -9   1   6  779.71   16.48
  -9  -1   6  798.56   16.90
   9  -1   7   13.69    1.96
  -9  -1   7   12.32    2.40
   9   1  -7   12.80    2.35
   9  -1  -7   10.83    2.25
   9   1   7   11.91    1.85
   9  -1  -7   12.02    2.24
  -9  -1  -7   11.93    2.40
   9   1   7   10.86    2.20
   9  -1   7   13.92    2.62
  -9   1   7   10.48    2.09
  -9   1  -7   13.29    2.83
  -9  -1  -7   13.22    2.48
  -9  -1   8   15.25    2.64
   9   1   8   14.74    2.36
   9  -1   8   15.77    2.31
   9  -1  -8   15.02    2.72
   9  -1  -8   15.32    2.44
   9   1  -8   18.29    2.97
  -9  -1  -8   17.44    2.73
   9   1   8   15.36    2.74
   9  -1   8   14.64    2.75
  -9   1   8   14.35    2.54
  -9  -1  -8   15.50    2.68
  -9   1  -8   15.79    2.92
   9  -1  -9   64.86    5.51
   9   1  -9   65.86    5.42
   9  -1  -9   67.57    4.92
   9  -1   9   71.28    5.08
   9   1   9   66.01    4.87
  -9  -1  -9   71.70    5.50
  -9  -1  -9   62.53    5.39
  -9   1  -9   58.35    5.49
   9  -1   9   62.31    5.69
  -9   1   9   58.84    5.08
  -9  -1   9   61.08    5.03
   9  -1 -10    6.78    1.82
   9  -1  10    7.43    1.97
   9   1  10    7.88    1.99
   9  -1 -10    9.17    2.60
   9   1 -10   10.43    2.72
  -9  -1 -10    9.34    2.30
   9  -1  10    4.18    1.61
  -9  -1 -10    7.98    2.28
  -9   1 -10    5.81    2.23
  -9   1  10    6.42    1.99
  -9  -1  10    7.88    2.21
   9  -1 -11    6.80    2.22
   9   1  11    3.68    1.65
   9   1 -11    5.88    2.16
   9  -1  11    5.41    1.92
   9  -1 -11    3.45    1.83
   9  -1  11    3.49    1.89
  -9  -1 -11    2.93    1.68
  -9   1 -11    3.87    2.54
  -9  -1  11    2.15    1.66
  -9   1  11   -0.60    1.51
   9  -1 -12   81.68    7.09
   9   1 -12   81.42    7.09
   9   1  12   83.05    6.42
   9  -1  12   83.09    6.49
   9   1 -12   79.04    6.79
   9  -1 -12   72.21    6.37
   9  -1  12   82.03    7.03
  -9   1 -12   82.59    7.29
  -9  -1 -12   89.08    7.35
  -9   1  12   80.51    6.52
  -9  -1  12   77.40    6.24
   9  -1  13   67.33    6.13
   9   1  13   63.99    5.92
   9   1 -13   58.43    6.27
   9  -1 -13   65.08    6.93
   9   1 -13   65.27    6.67
   9  -1 -13   64.22    6.43
  -9   1  13   58.37    5.45
   9  -1  13   58.97    6.18
  -9   1 -13   71.58    7.09
  -9   1  13   62.56    5.98
  -9  -1 -13   54.27    6.08
  -9  -1  13   58.81    5.72
   9   1  14   16.05    3.14
   9  -1  14   12.45    2.71
   9  -1 -14   18.31    3.78
   9   1 -14   18.41    3.82
   9  -1  14   19.38    3.74
  -9   1  14   16.85    3.25
  -9   1 -14   13.59    3.55
  -9  -1 -14   19.94    4.07
  -9  -1  14   16.09    3.09
 -10   1   0    9.06    1.87
 -10  -1   0    8.02    2.02
 -10  -1   0    8.05    1.68
  10   1   0    8.65    1.79
  10  -1   0    8.92    1.75
 -10   1   0    8.71    1.95
  10  -1   0    5.74    1.37
 -10  -1   1   12.58    2.32
 -10   1   1   14.37    2.39
 -10   1  -1   14.81    2.20
  10   1   1   13.61    1.37
 -10  -1  -1   12.14    2.40
 -10  -1   1   13.65    2.33
  10   1   1   13.88    2.20
 -10   1   1   14.39    2.33
  10  -1  -1   16.32    2.37
  10   1  -1   16.55    2.44
  10  -1   1   16.09    2.16
  10  -1  -1   15.06    2.33
 -10   1  -1   16.06    2.43
 -10  -1  -1   15.84    2.25
  10  -1   1   14.46    2.22
 -10  -1   2    5.72    1.76
 -10   1   2    5.66    1.65
  10   1   2    5.65    0.95
 -10   1  -2    6.93    1.71
 -10  -1  -2    4.43    1.59
 -10   1   2    7.20    1.78
  10  -1   2    7.10    1.54
  10  -1  -2    5.18    1.25
  10  -1   2    7.02    1.78
  10   1  -2    2.11    0.97
  10   1   2    7.83    1.70
  10  -1   2    4.65    1.39
  10  -1  -2    4.98    1.56
 -10   1  -2    7.13    1.86
 -10  -1  -2    5.35    1.68
 -10  -1   3    9.48    1.99
 -10   1   3   11.61    2.00
  10   1   3   15.07    1.65
 -10   1  -3   13.08    1.82
 -10  -1  -3   15.70    2.83
  10   1   3   15.00    2.39
  10  -1  -3   10.25    1.89
  10  -1   3   12.62    2.15
  10  -1   3   16.59    2.72
  10   1  -3    9.65    1.87
  10  -1   3   14.27    2.04
 -10   1  -3   13.62    2.57
 -10  -1  -3   13.23    2.40
  10   1   4   75.61    3.88
  10  -1  -4   75.15    5.10
 -10  -1  -4   75.58    5.48
 -10   1  -4   79.04    4.84
  10   1  -4   69.56    4.95
 -10   1  -4   74.09    5.46
  10  -1   4   77.75    4.89
  10  -1   4   74.21    5.49
 -10  -1  -4   77.06    5.21
  10   1   4   71.53    4.82
  10  -1  -4   82.15    5.09
  10  -1   4   83.10    4.49
 -10   1   4   86.14    5.52
 -10  -1   4   79.11    5.53
  10  -1  -5    3.28    1.30
 -10  -1   5    4.36    1.82
  10   1  -5    5.82    1.81
 -10   1   5    7.97    2.01
  10   1   5    4.99    1.13
 -10  -1  -5    2.74    1.48
 -10   1  -5    6.44    1.74
  10  -1   5    5.26    1.44
  10   1  -5    4.97    1.91
  10   1   5    4.31    1.49
  10  -1  -5    6.40    1.81
  10  -1   5    3.09    1.79
 -10   1  -5    7.54    2.02
 -10  -1  -5    2.58    1.17
 -10   1   6   -0.74    1.38
 -10  -1   6   -1.06    1.70
  10   1   6    0.95    0.91
  10   1  -6   -1.67    1.48
  10  -1  -6   -0.33    1.29
 -10  -1  -6   -1.36    1.22
  10  -1   6    3.32    1.87
  10  -1   6    1.51    1.42
  10   1   6    0.23    1.08
 -10  -1  -6    1.44    1.71
 -10   1  -6    4.08    2.63
  10  -1  -7    1.76    1.37
 -10   1   7    6.25    2.23
 -10  -1   7    1.51    1.22
  10   1   7    3.16    1.14
  10   1  -7    0.23    1.12
  10  -1   7    4.12    1.36
  10  -1  -7    1.75    1.25
 -10  -1  -7    3.70    1.53
  10   1   7    2.61    1.41
  10  -1   7    0.45    1.14
  10  -1   7    2.66    1.43
 -10   1  -7    2.39    1.90
 -10  -1  -7    5.53    1.90
  10   1   8   24.68    2.87
  10  -1  -8   21.36    2.85
  10  -1   8   21.98    2.70
  10  -1  -8   23.87    3.57
  10   1  -8   21.64    3.33
 -10  -1   8   16.36    2.75
 -10  -1  -8   19.47    3.09
  10   1   8   19.72    2.96
  10  -1   8   20.72    3.40
  10  -1   8   20.71    3.03
 -10   1   8   20.30    3.13
 -10  -1  -8   20.57    3.32
 -10   1  -8   20.95    3.36
  10  -1   9   10.77    2.00
  10   1   9    8.86    1.91
 -10  -1   9    7.62    1.99
  10   1  -9    8.03    2.48
  10  -1  -9    7.32    1.89
  10  -1  -9    7.43    2.15
 -10  -1  -9   11.24    2.80
  10   1   9   11.19    2.62
  10  -1   9    7.34    2.20
 -10   1   9    8.75    2.40
 -10   1  -9   11.39    2.74
 -10  -1  -9   10.06    2.95
  10   1  10    1.56    1.14
  10  -1  10    0.59    1.24
  10  -1 -10   -0.14    1.37
  10   1 -10    0.33    1.45
  10  -1  10    1.99    1.61
  10   1  10    0.40    1.36
 -10   1  10   -0.66    1.40
 -10  -1  10    2.11    1.49
 -10  -1 -10    0.28    1.44
 -10   1 -10   -1.49    1.82
  10   1 -11   11.19    2.99
  10  -1  11   13.36    2.73
  10   1  11    6.89    1.94
  10  -1 -11    8.21    2.74
  10  -1  11   12.80    2.83
  10   1  11    6.97    2.11
 -10  -1 -11    8.14    2.67
 -10   1  11    8.99    2.46
 -10  -1  11   10.55    2.79
  10  -1 -12    3.23    2.22
  10  -1  12    3.06    1.81
  10   1  12    3.69    1.52
  10   1 -12    2.75    2.70
  10   1 -12    3.32    2.08
  10  -1 -12    5.02    2.36
  10  -1  12   -1.30    1.90
 -10   1 -12    3.42    2.04
 -10  -1  12    3.65    1.80
 -10   1  12    4.10    1.76
 -10  -1 -12    2.57    2.23
  10   1  13    0.38    1.30
  10  -1 -13    4.11    2.77
  10   1 -13   -0.38    1.81
  10  -1  13    2.10    1.65
  10  -1 -13   -0.48    1.92
  10   1 -13    7.08    3.04
 -10   1  13    0.79    1.45
  10  -1  13    3.61    1.90
 -10   1 -13    7.44    3.00
 -10  -1 -13    1.64    2.00
 -10   1  13    2.37    1.71
 -10  -1  13    6.11    2.41
  10  -1 -14    0.34    1.65
  10   1  14    0.98    1.38
 -10  -1 -14   -1.88    2.08
 -11   1   0    0.26    1.31
 -11  -1   0   -1.00    1.55
  11  -1   0    1.91    1.03
  11   1   0    1.87    1.23
 -11  -1   0    0.08    1.10
  11  -1   0    0.00    1.05
 -11   1   0   -1.00    1.30
 -11   1   1    0.45    1.10
 -11   1  -1   -0.52    1.05
 -11  -1   1    0.78    1.66
 -11  -1  -1   -0.24    1.24
  11  -1  -1    2.73    1.37
 -11  -1   1    2.16    1.40
  11   1  -1    0.52    0.99
 -11   1   1    0.65    1.11
  11  -1   1    0.27    0.92
  11   1   1    0.36    1.26
  11  -1  -1   -0.10    1.30
 -11  -1  -1    3.06    1.50
 -11   1  -1    0.81    1.18
  11  -1   1   -0.71    1.07
 -11  -1  -2   65.63    5.20
 -11  -1  -2   63.09    4.80
  11   1  -2   69.59    4.96
 -11   1   2   58.98    4.63
  11  -1  -2   60.77    4.46
 -11   1  -2   54.30    4.74
  11   1   2   63.12    4.60
  11  -1   2   65.81    4.54
 -11   1  -2   64.85    5.01
  11  -1   2   68.06    4.49
 -11   1   2   63.48    4.95
 -11  -1   2   58.46    4.97
 -11   1   3    7.65    1.80
 -11  -1   3   10.98    2.57
 -11  -1  -3   12.50    2.66
  11   1  -3    6.86    1.86
  11  -1   3   12.48    2.15
  11   1   3   10.38    2.07
  11  -1  -3    9.10    1.99
 -11   1  -3    7.45    2.06
 -11  -1  -3   10.82    2.26
  11  -1   3    9.57    1.69
 -11  -1  -4   58.85    5.11
 -11   1  -4   63.72    4.59
  11  -1  -4   67.12    4.87
  11   1   4   69.39    4.96
 -11  -1  -4   64.78    5.08
  11  -1   4   71.38    5.62
 -11   1  -4   67.50    5.43
  11  -1   4   68.01    4.91
  11   1  -4   67.02    5.04
 -11   1   4   65.78    5.26
 -11  -1   4   69.52    5.49
  11  -1   4   74.67    4.42
 -11   1   5   18.37    2.92
  11  -1  -5   16.21    2.59
  11   1  -5   17.60    2.76
 -11  -1   5   17.61    3.00
 -11  -1  -5   20.35    3.12
  11   1  -5   22.07    3.07
  11   1   5   19.97    2.97
  11  -1   5   19.56    2.74
  11  -1   5   18.64    3.16
  11  -1  -5   17.39    2.71
 -11  -1  -5   17.56    3.01
 -11   1  -5   17.73    2.98
  11  -1  -6   73.85    5.61
  11   1  -6   83.68    5.88
 -11  -1  -6   76.89    5.83
  11  -1   6   84.10    6.46
  11  -1   6   76.65    5.44
 -11  -1  -6   78.42    5.88
  11   1   6   78.84    5.64
 -11   1  -6   72.90    5.94
 -11   1   6   75.23    5.65
 -11  -1   6   72.79    5.91
  11   1   7   14.23    2.17
  11   1  -7   13.76    2.70
  11  -1  -7   14.29    2.84
 -11  -1   7   14.29    2.93
 -11   1   7   13.21    2.58
 -11  -1  -7   15.65    2.82
  11  -1   7   12.90    2.78
  11  -1   7   13.44    2.57
  11   1   7   13.78    2.71
 -11  -1  -7    9.70    2.31
 -11   1  -7   12.87    2.90
  11  -1  -8    2.40    1.12
  11   1  -8    2.69    1.80
  11  -1  -8    2.28    1.57
 -11  -1   8    2.03    1.52
  11   1   8    2.17    1.31
 -11  -1  -8    3.15    1.86
  11  -1   8    0.55    1.25
  11  -1   8    4.22    1.70
  11   1   8   -1.13    1.37
 -11   1  -8    4.26    2.00
 -11  -1  -8    3.79    2.03
 -11   1   8    0.32    1.18
  11  -1  -9    5.73    2.09
  11   1   9    2.40    0.89
  11   1  -9    3.67    2.10
 -11  -1   9    0.05    1.44
  11  -1  -9    2.97    2.15
  11   1   9    0.25    1.34
  11  -1   9    5.31    2.07
  11  -1   9    1.82    1.85
 -11  -1  -9    2.51    1.97
 -11   1  -9    7.96    2.83
 -11   1   9    2.41    1.91
  11   1 -10   32.34    4.31
  11   1  10   30.62    3.56
  11  -1 -10   27.61    4.28
  11  -1  10   28.05    4.22
  11  -1  10   33.71    4.24
  11   1  10   27.88    3.95
 -11  -1 -10   28.96    4.31
 -11   1 -10   24.42    4.20
 -11  -1  10   25.63    3.76
 -11   1  10   24.63    3.79
  11   1  11   26.42    3.51
  11  -1 -11   28.32    4.45
  11   1 -11   27.52    4.25
  11  -1  11   29.23    4.45
  11   1  11   25.68    3.91
  11  -1  11   24.05    3.71
 -11   1  11   29.68    4.34
 -11   1 -11   25.10    4.32
 -11  -1  11   30.55    4.23
 -11  -1 -11   24.87    4.04
  11   1 -12   22.68    4.18
  11  -1 -12   25.17    4.39
  11   1  12   16.32    2.92
  11  -1 -12   15.66    3.37
  11   1  12   22.31    3.69
  11  -1  12   19.40    3.79
 -11  -1 -12   17.32    3.84
 -11  -1  12   16.72    3.36
 -11   1  12   19.89    3.65
 -11   1 -12   23.81    4.22
  11  -1 -13    6.20    1.90
  11   1 -13   11.63    3.41
 -11  -1  13    9.22    2.58
 -11  -1 -13   13.44    3.39
 -12  -1   0   51.96    4.48
  12  -1   0   47.34    4.15
 -12   1   0   53.02    4.79
  12   1   0   54.93    4.57
 -12   1   0   50.99    4.63
 -12  -1   0   47.87    5.07
  12  -1   0   51.92    4.57
 -12  -1  -1   80.49    6.20
  12  -1  -1   84.45    5.45
  12   1   1   83.54    5.57
 -12   1  -1   83.17    5.85
 -12  -1   1   86.44    5.68
  12   1  -1   88.76    5.85
 -12  -1  -1   92.44    5.97
  12  -1   1   89.71    5.59
 -12   1   1   81.93    5.74
 -12   1  -1   86.74    6.11
 -12   1   1   90.12    6.11
 -12  -1   1   78.34    6.21
  12  -1   1   87.79    5.60
  12  -1  -1   82.98    5.96
 -12  -1   2   31.50    4.06
 -12   1  -2   31.64    3.75
 -12   1   2   28.07    3.48
 -12  -1  -2   32.01    4.08
  12  -1  -2   31.76    3.49
  12   1   2   34.39    3.66
  12  -1   2   32.90    3.55
  12   1  -2   32.12    3.73
  12  -1   2   33.60    3.36
 -12  -1  -2   34.69    3.90
 -12   1  -2   32.38    3.84
 -12   1   3    5.76    1.85
 -12  -1   3    6.20    2.19
 -12   1  -3    6.30    1.80
 -12  -1  -3    5.40    1.82
  12   1   3    5.80    1.66
  12   1  -3    7.04    1.99
  12  -1  -3    4.51    1.51
  12  -1   3    6.34    1.79
  12  -1   3    6.48    1.61
 -12   1  -3    6.12    1.77
 -12  -1  -3    7.35    2.07
 -12   1   4   14.23    2.72
 -12  -1   4   13.38    2.81
 -12  -1  -4   17.62    3.22
  12   1  -4   17.28    2.87
  12  -1   4   17.49    2.65
  12  -1  -4   19.88    2.92
  12   1   4   15.46    2.60
 -12   1  -4   15.69    2.85
 -12  -1  -4   18.29    2.99
 -12  -1   5   10.20    2.30
 -12   1   5   15.73    2.92
  12  -1  -5   16.09    3.18
  12   1  -5   12.34    2.37
 -12  -1  -5   15.82    2.96
  12   1   5   13.98    2.46
  12  -1  -5   17.11    2.98
  12  -1   5   13.59    2.55
  12   1  -5   14.51    2.81
 -12   1  -5   12.81    2.89
 -12  -1  -5   13.11    2.72
  12   1  -6    0.71    1.28
  12  -1  -6    4.65    1.99
 -12   1   6    3.25    1.76
 -12  -1   6    2.27    1.86
 -12  -1  -6    2.76    1.58
  12  -1   6    2.22    1.25
  12   1   6    2.15    1.28
 -12   1  -6    5.59    2.43
 -12  -1  -6    4.17    1.99
  12  -1  -7    4.73    1.87
 -12  -1   7    4.14    1.89
  12   1  -7    6.13    2.37
 -12   1   7    6.55    2.32
 -12  -1  -7    4.04    1.57
  12  -1   7    5.65    2.08
  12   1   7    7.83    2.15
  12  -1   7    5.70    2.00
 -12   1  -7    8.90    3.00
 -12  -1  -7    2.54    1.66
 -12  -1   8    3.19    1.29
  12   1  -8    5.91    2.14
  12  -1  -8    3.88    2.23
 -12  -1  -8    4.13    1.88
  12  -1  -8    3.59    1.72
  12   1   8    5.23    2.05
  12  -1   8    3.28    1.80
  12  -1   8    3.05    1.54
 -12   1   8    2.83    1.67
 -12  -1  -8    1.56    1.59
 -12   1  -8    4.28    1.93
  12   1  -9   25.68    3.97
 -12  -1   9   21.48    3.67
  12  -1  -9   23.81    4.11
  12  -1   9   25.85    3.72
  12  -1   9   22.17    3.78
  12   1   9   23.76    3.56
 -12   1  -9   19.50    3.58
 -12   1   9   22.30    3.82
 -12  -1  -9   26.84    4.12
  12   1 -10    5.32    2.07
  12  -1 -10    3.72    2.04
  12   1  10    6.52    2.42
  12  -1  10    9.55    2.74
 -12   1 -10    5.69    2.50
 -12  -1  10    4.65    1.96
 -12  -1 -10    6.54    2.38
 -12   1  10    8.32    2.54
  12   1 -11   -0.07    2.28
  12  -1 -11    1.55    1.99
  12  -1  11    1.61    1.65
  12   1  11    2.22    1.76
 -12   1 -11    0.85    2.10
 -12   1  11    0.82    1.66
 -12  -1  11    2.70    2.12
 -12  -1 -11    4.70    2.13
  12  -1 -12    4.42    2.31
  12   1 -12   10.09    3.16
  12  -1 -12    4.45    1.59
  12  -1  12    5.88    2.02
  12   1  12   10.38    2.94
 -12   1 -12    7.12    3.00
 -12  -1 -12    2.54    2.21
 -12  -1  12   10.50    3.10
 -13   1   0   -0.21    1.10
 -13  -1   0    0.16    1.56
 -13   1   0   -0.17    1.59
  13  -1   0    0.73    1.35
 -13  -1   0   -0.26    1.50
  13   1   0   -0.09    1.11
  13  -1   0    0.23    0.99
 -13  -1   1    1.57    1.48
 -13   1   1    2.82    1.68
 -13   1  -1    0.01    1.35
 -13   1   1    1.37    1.51
 -13  -1  -1    3.13    1.72
  13  -1   1    0.86    1.18
  13   1   1    0.55    1.26
  13  -1  -1    2.02    1.19
  13   1  -1    0.09    1.16
  13  -1   1    3.93    1.79
 -13   1  -1    1.76    1.80
 -13  -1   2   12.66    2.75
 -13   1  -2    9.05    2.48
 -13   1   2    9.38    2.25
 -13  -1  -2    5.45    1.75
  13  -1   2    6.37    1.72
  13   1   2   10.62    2.35
  13  -1  -2    7.61    1.88
  13   1  -2    7.97    2.03
  13  -1   2    8.64    1.81
 -13   1  -2    7.55    2.12
 -13  -1  -2    9.70    2.27
 -13  -1  -3   79.58    6.46
 -13  -1  -3   79.15    6.14
 -13   1  -3   81.84    6.47
  13  -1   3   83.09    5.83
  13   1  -3   78.74    5.91
  13  -1  -3   82.60    5.85
  13   1   3   78.30    5.75
 -13  -1   3   81.44    6.57
 -13   1   3   75.22    6.14
 -13   1  -3   83.46    6.36
 -13  -1  -4   78.42    6.49
  13   1  -4   78.54    6.05
  13  -1   4   81.01    5.74
 -13  -1  -4   75.78    6.17
  13  -1  -4   76.26    5.71
  13   1   4   74.65    5.64
 -13   1  -4   77.14    6.37
 -13   1   4   63.84    5.68
 -13  -1   4   73.52    6.29
 -13   1  -4   72.78    6.00
 -13  -1   5   26.28    3.94
  13  -1  -5   31.86    4.13
  13   1  -5   27.98    3.63
 -13   1   5   28.46    3.94
 -13  -1  -5   30.13    4.28
  13  -1  -5   25.26    3.37
  13  -1   5   30.42    3.62
  13   1   5   31.25    3.71
  13   1  -5   29.18    3.77
 -13  -1  -5   30.31    4.18
 -13   1  -5   30.48    4.49
  13  -1  -6    5.44    2.57
  13   1  -6    2.58    1.57
 -13   1   6    4.00    1.78
 -13  -1   6    3.92    1.86
 -13  -1  -6    4.13    1.96
  13   1   6    3.47    1.81
  13  -1   6    2.13    1.52
 -13   1  -6    4.68    2.15
 -13  -1  -6    3.53    1.94
  13   1  -7   30.02    4.10
  13  -1  -7   28.27    4.06
 -13   1   7   35.87    4.43
 -13  -1   7   31.39    4.29
 -13  -1  -7   31.61    4.44
  13  -1   7   32.82    3.93
  13   1   7   33.15    4.15
 -13  -1  -7   35.32    4.64
 -13   1  -7   31.90    4.49
  13  -1  -8   47.76    5.36
  13   1  -8   46.88    5.31
  13  -1   8   49.03    4.96
  13   1   8   51.02    5.17
 -13  -1  -8   50.45    5.67
 -13   1   8   42.32    4.97
 -13  -1   8   49.15    5.40
 -13   1  -8   51.58    5.89
  13   1  -9   66.34    6.34
  13  -1  -9   60.52    6.23
 -13  -1  -9   62.95    6.35
  13   1   9   63.73    5.93
  13  -1   9   60.54    5.76
 -13  -1   9   62.32    6.16
 -13   1   9   61.92    5.96
 -13   1  -9   54.15    6.18
  13   1 -10   11.55    2.90
  13  -1 -10   13.10    3.27
  13   1  10   17.32    3.38
  13  -1  10   12.54    2.78
 -13  -1  10   12.75    3.34
 -13   1 -10   12.71    3.26
 -13  -1 -10   12.07    3.06
 -13   1  10   13.58    3.29
  13  -1 -11    7.51    2.98
  13   1 -11    8.24    3.05
  13   1  11    6.96    2.52
  13  -1  11    5.72    2.35
 -13  -1 -11    8.47    3.05
 -13   1  11    6.28    1.81
 -13  -1  11    2.82    2.11
 -13   1 -11    4.76    2.52
 -14   1   0    9.54    2.56
 -14  -1   0   12.23    3.03
 -14   1   0    8.58    2.51
  14  -1   0    7.87    1.94
 -14  -1   0    9.77    2.38
  14   1   0    8.60    2.00
 -14  -1   1   10.94    2.85
 -14   1  -1   11.27    2.75
 -14  -1  -1   15.63    3.49
 -14   1   1   11.40    2.70
 -14  -1  -1   11.63    2.86
  14  -1   1   13.57    2.65
 -14   1   1   12.01    2.82
  14   1  -1   14.07    2.71
  14   1   1   11.66    2.52
  14  -1  -1   12.98    2.63
  14  -1   1   14.14    2.67
 -14   1  -1   14.19    3.25
 -14  -1   2   22.08    3.92
 -14   1   2   19.28    3.46
 -14   1  -2   19.70    3.37
 -14  -1  -2   19.49    3.56
  14   1  -2   25.98    3.67
  14  -1  -2   24.97    3.49
  14   1   2   21.25    3.25
  14  -1   2   22.23    3.23
 -14   1  -2   23.94    3.92
 -14  -1  -2   23.10    3.53
 -14   1   3    6.82    2.37
 -14  -1   3    2.24    1.74
 -14   1  -3    4.34    1.75
 -14  -1  -3    4.95    2.48
  14  -1   3    3.15    1.23
  14   1   3    0.43    1.20
  14   1  -3    1.77    1.24
  14  -1  -3    1.38    1.20
 -14   1  -3    2.44    2.37
 -14  -1  -3    1.10    1.61
 -14  -1   4    1.86    1.52
  14  -1  -4   -1.40    1.79
 -14   1  -4    1.53    1.91
 -14   1   4    2.57    1.96
 -14  -1  -4    0.91    1.91
  14   1   4    1.56    1.64
  14   1  -4    1.33    1.77
  14  -1  -4    2.41    1.73
  14  -1   4    3.78    1.48
 -14  -1  -4    2.94    1.94
 -14   1  -4   -1.52    1.80
 -14  -1   5   -0.47    1.68
  14  -1  -5    1.40    1.65
 -14   1   5    0.53    1.37
  14   1  -5    0.32    1.50
 -14  -1  -5    0.42    1.44
  14  -1   5    1.06    1.49
  14   1   5   -2.03    1.71
  14   1  -5    0.19    1.31
  14  -1  -5    1.97    1.16
 -14   1  -5    2.75    2.19
 -14  -1  -5    0.92    1.61
  14   1  -6   -0.38    1.72
 -14   1   6   -1.79    1.79
 -14  -1   6   -1.48    1.75
  14  -1  -6    0.34    1.56
 -14  -1  -6    2.20    1.83
  14  -1   6    0.56    1.46
  14   1   6    2.96    2.02
 -14   1  -6    0.50    1.55
 -14  -1  -6   -1.26    1.52
  14  -1  -7    3.80    2.19
 -14   1   7    3.90    1.94
 -14  -1   7   -0.65    1.42
  14   1  -7    2.69    1.73
  14  -1   7    3.16    1.69
  14   1   7    2.56    1.64
 -14   1  -7    4.73    2.34
 -14  -1  -7    1.99    2.23
  14   1  -8   -0.26    1.65
 -14  -1   8    0.59    1.48
  14  -1  -8    2.50    2.15
  14   1   8    1.31    1.59
  14  -1   8    1.88    1.49
 -14   1  -8    2.85    2.33
 -14   1   8    2.86    2.08
 -14  -1  -8    1.95    2.35
  14   1  -9    2.14    2.22
  14  -1  -9    4.42    2.57
 -14  -1   9    4.27    2.45
  14   1   9    2.35    1.81
  14  -1   9    4.42    2.24
 -14  -1  -9    4.92    2.21
 -14   1   9    2.69    2.00
 -14   1  -9   -0.67    2.01
  14  -1  10   15.64    3.48
 -14   1 -10   14.49    3.54
 -14  -1 -10   15.31    3.70
 -15  -1   0    1.42    1.75
 -15   1   0    0.50    1.57
  15  -1   0    4.50    1.97
  15   1   0   -0.81    1.89
 -15  -1   0    1.16    1.36
 -15   1   0    0.27    1.49
 -15  -1   1    1.79    1.73
 -15   1   1    5.73    2.21
 -15   1  -1    6.14    2.33
 -15  -1  -1    6.30    2.56
  15   1  -1    8.66    2.75
  15  -1   1    8.12    2.18
  15   1   1    9.64    2.66
  15  -1  -1    6.74    2.19
 -15  -1  -1    2.48    1.58
 -15   1   1    3.34    1.68
 -15   1  -1    7.24    2.51
 -15  -1  -2   21.07    4.23
 -15   1   2   20.73    3.83
 -15  -1   2   20.05    3.89
 -15   1  -2   22.23    3.82
  15  -1  -2   19.79    3.27
 -15  -1  -2   19.34    3.66
  15   1  -2   22.93    3.65
  15  -1   2   21.15    3.44
  15   1   2   21.02    3.44
 -15   1  -2   19.44    3.62
 -15   1  -3   21.70    3.59
 -15   1   3   18.92    3.57
 -15  -1   3   25.57    4.43
  15  -1  -3   24.61    3.59
  15   1  -3   22.18    3.53
  15  -1   3   28.32    4.00
  15   1   3   25.20    3.81
 -15  -1  -3   23.41    4.11
 -15   1  -3   18.24    3.64
 -15   1   4    0.43    1.45
 -15  -1   4    0.55    1.55
  15  -1  -4    0.67    1.46
 -15  -1  -4   -0.46    1.60
  15   1   4    2.06    1.63
  15  -1   4    0.24    1.26
  15   1  -4   -1.58    2.07
  15  -1  -4    0.17    1.17
 -15  -1  -4    1.55    1.66
 -15   1  -4   -0.30    1.61
 -15   1   5   12.86    3.17
 -15  -1   5    4.53    2.44
  15   1  -5    4.68    1.78
  15  -1  -5   11.34    3.11
 -15  -1  -5    9.97    2.64
  15   1   5    5.48    2.06
  15   1  -5    3.36    2.04
  15  -1   5    9.00    2.61
  15  -1  -5    7.61    2.48
 -15   1  -5    9.81    3.02
 -15  -1  -5    9.79    3.08
 -15   1   6   10.89    2.89
  15  -1  -6    6.13    2.42
  15   1  -6   12.40    3.01
 -15  -1   6    7.71    2.67
  15  -1   6    6.58    2.06
  15   1   6    7.28    1.89
 -15   1  -6   12.51    3.43
 -15  -1  -6    8.63    2.87
  15  -1  -7    6.94    3.29
  15   1  -7    7.15    2.33
 -15  -1   7    5.75    2.37
 -15   1   7    4.26    1.77
  15  -1   7    8.66    2.56
  15   1   7    1.64    1.52
 -15  -1  -7   -0.79    1.86
 -15   1  -7    6.09    2.95
  15   1  -8   11.87    3.12
 -15  -1   8   10.38    3.08
  15  -1  -8   15.25    3.71
  15   1   8   16.07    3.28
  15  -1   8    6.99    2.17
 -15  -1  -8   13.06    3.45
 -15   1  -8   11.80    3.50
 -15   1   8    9.03    2.54
 -15  -1  -9   27.34    4.57
 -16  -1   0    2.25    2.11
 -16   1   0    0.33    1.77
  16  -1   0    3.26    1.71
 -16   1   0    0.59    1.69
  16   1   0    1.42    1.68
 -16  -1  -1    7.66    2.96
 -16   1  -1    4.46    1.83
 -16  -1   1    8.47    2.95
 -16   1   1    4.99    1.74
 -16  -1  -1    8.94    2.84
  16  -1   1    9.78    2.63
  16  -1  -1    8.50    2.50
  16   1  -1    6.44    2.29
 -16   1  -1    7.62    2.58
  16   1   1    4.26    2.08
 -16   1  -2   20.10    3.77
 -16  -1   2   14.26    3.16
 -16   1   2   15.75    3.39
 -16  -1  -2   14.59    3.52
 -16  -1  -2   16.32    3.63
  16   1  -2   18.05    3.43
  16  -1  -2   16.90    3.34
 -16   1  -2   17.01    3.76
  16   1   2   16.48    3.33
  16  -1   2   15.46    3.20
 -16  -1   3    1.77    1.67
 -16   1   3    2.11    1.59
 -16  -1  -3    2.61    2.32
 -16  -1  -3    3.47    2.15
  16   1   3   -0.08    1.37
  16  -1   3    2.14    1.65
  16   1  -3   -0.36    1.85
  16  -1  -3   -0.61    1.24
 -16   1  -3    0.30    1.68
 -16   1   4   12.12    3.16
 -16  -1   4   12.63    3.23
  16  -1  -4    9.08    2.58
  16   1  -4   11.82    2.83
  16  -1   4   12.12    2.92
  16   1  -4   11.60    2.86
  16  -1  -4   15.22    3.24
  16   1   4   12.32    2.96
 -16  -1  -4   13.16    3.19
 -16   1  -4   17.83    3.63
 -16  -1   5    9.51    3.09
  16  -1  -5    3.63    2.00
  16   1  -5    4.40    1.99
 -16   1   5    1.41    1.55
  16   1   5    7.49    2.42
  16  -1  -5    3.44    1.78
  16   1  -5    6.56    2.71
  16  -1   5    4.68    2.00
 -16   1  -5    2.70    2.43
 -16  -1  -5    6.70    2.76
 -16  -1   6   -1.93    1.96
  16  -1  -6    1.85    1.69
  16   1  -6   -1.05    1.82
 -16   1   6   -0.72    1.77
  16   1   6   -1.35    1.52
  16  -1   6   -0.06    1.67
 -16  -1  -6    1.62    1.72
 -16   1  -6   -0.01    1.73
 -16   1   7    0.64    1.51
  16  -1   7    2.36    1.82
 -16  -1  -7    2.07    2.26
 -16   1  -7   -0.26    1.87
 -16  -1  -8   -0.99    1.78
 -17  -1   0    2.50    1.95
 -17   1   0   -1.00    2.04
  17   1   0    5.63    2.50
  17  -1   0    2.31    1.73
 -17   1   0   -0.40    1.63
 -17  -1  -1   14.51    3.52
 -17   1  -1   18.87    4.01
 -17   1   1   17.94    3.93
 -17  -1   1   21.40    4.26
  17   1  -1   22.65    3.95
  17  -1  -1   16.39    3.28
  17  -1   1   23.02    3.73
  17   1   1   22.20    3.87
 -17  -1  -1   16.28    3.53
 -17   1  -1   18.08    4.06
 -17  -1   2   30.15    4.94
 -17  -1  -2   26.65    5.02
 -17   1   2   25.44    4.58
 -17   1  -2   28.43    4.42
  17   1  -2   31.51    4.53
  17   1   2   33.24    4.50
 -17  -1  -2   27.39    4.33
  17  -1  -2   32.17    4.31
  17  -1   2   30.34    4.41
 -17  -1   3    2.68    1.80
 -17   1   3    0.21    1.66
 -17  -1  -3    6.57    3.16
 -17   1  -3    1.04    2.32
 -17  -1  -3    5.73    2.73
  17  -1   3    3.90    2.15
  17  -1  -3    1.88    1.37
  17   1  -3    5.81    2.76
  17   1   3    2.45    1.43
 -17  -1   4   14.14    3.78
 -17   1   4   11.09    3.03
  17  -1  -4   16.37    3.54
  17   1  -4   17.07    3.72
 -17  -1  -4   19.56    4.34
  17  -1  -4   15.88    3.33
  17   1   4   13.33    3.19
  17   1  -4   17.53    3.74
  17  -1   4   16.62    3.18
 -17  -1  -4   17.23    3.71
 -17   1  -4   16.24    3.72
 -17  -1  -5   -2.49    2.42
 -17   1   5   -1.26    1.86
  17  -1   5    1.64    1.94
 -17  -1  -5    3.09    2.03
 -17  -1  -6   18.13    4.05
 -18   1   0   -0.55    1.50
 -18  -1   0   -1.01    2.12
  18  -1   0   -0.88    1.55
 -18  -1  -1    6.16    2.83
 -18   1   1    8.01    2.99
 -18  -1   1    2.01    2.52
  18  -1  -1    3.44    1.91
  18  -1   1    2.65    1.56
 -18   1   2    3.30    2.15
 -18  -1  -2    1.88    1.89
 -18  -1  -2    3.19    2.16
  18  -1  -2    3.79    1.86
 -18  -1  -3    0.98    1.95
 -18  -1  -4   -0.82    1.99
   0  -2   0 9999.00   24.89
   0   2   0 9879.01   29.12
   0  -2  -1    6.65    0.83
   0  -2  -1    6.48    0.57
   0  -2  -1    7.72    1.01
   0  -2   1    3.60    0.73
   0  -2   1    8.05    0.77
   0   2   1    5.52    0.89
   0   2  -1    7.77    0.73
   0   2   1    5.58    0.86
   0   2  -1    6.90    0.96
   0   2  -2 4548.41   14.99
   0   2   2 4509.38   22.32
   0  -2  -2 4467.96   21.73
   0  -2  -2 4420.35   17.10
   0  -2  -2 4476.07   22.60
   0   2  -2 4546.58   18.35
   0  -2   2 4439.81   23.25
   0  -2   2 4516.92   16.25
   0   2   2 4421.84   21.30
   0   2  -2 4469.63   21.14
   0   2   2 4450.70   18.11
   0   2  -3    2.56    0.62
   0  -2  -3    3.07    0.68
   0  -2  -3    3.82    0.93
   0   2   3    3.25    0.84
   0  -2   3    3.47    0.54
   0   2  -3    3.14    0.83
   0  -2   3    2.48    0.93
   0   2   3    1.73    0.57
   0  -2  -3    4.13    0.82
   0   2  -3    2.10    0.63
   0   2   3    2.01    0.47
   0  -2  -4 2828.33   20.98
   0  -2  -4 2853.81   19.03
   0   2  -4 2945.52   17.91
   0   2   4 2894.98   22.92
   0  -2   4 2938.50   23.33
   0   2  -4 2976.99   19.73
   0   2   4 2859.25   18.90
   0   2  -4 2915.92   18.19
   0   2   4 2964.89   13.62
   0  -2   4 2850.75   13.74
   0  -2  -4 2757.15   19.61
   0  -2  -5    2.89    1.02
   0   2   5    6.06    1.40
   0   2  -5    0.25    0.64
   0  -2   5    7.42    1.42
   0   2  -5    2.20    0.82
   0   2   5    1.01    0.76
   0   2  -5    0.72    0.47
   0  -2   5    1.19    0.45
   0   2   5    1.39    0.39
   0  -2  -6 3337.84   25.49
   0   2  -6 3467.41   24.42
   0   2   6 3452.39   30.30
   0  -2   6 3413.34   29.65
   0   2  -6 3474.82   25.97
   0   2   6 3443.85   22.57
   0   2  -6 3417.62   20.70
   0  -2   6 3333.20   18.53
   0   2   6 3332.12   12.20
   0   2   7    0.77    0.82
   0  -2  -7    0.53    0.78
   0   2  -7    1.40    1.11
   0  -2   7    1.18    1.16
   0   2  -7    0.59    0.98
   0   2   7    0.81    0.77
   0  -2   7    2.20    0.91
   0   2  -7   -0.17    0.52
   0  -2   7    0.31    0.48
   0   2  -8 1787.65   21.06
   0  -2  -8 1721.83   21.81
   0   2   8 1851.59   25.45
   0  -2   8 1793.68   24.80
   0   2  -8 1793.92   21.94
   0  -2   8 1802.09   20.81
   0   2   8 1793.45   17.63
   0   2  -8 1748.54   15.55
   0  -2   8 1760.73   16.24
   0   2   9    1.59    1.36
   0  -2  -9   -1.54    1.38
   0   2  -9   -1.58    1.33
   0  -2   9   -2.08    1.70
   0   2  -9   -0.55    1.24
   0   2   9    0.17    0.60
   0  -2   9    0.59    0.70
   0  -2   9    1.72    0.79
   0   2  -9   -0.39    0.54
   0  -2 -10 1140.37   20.29
   0   2 -10 1183.50   19.91
   0   2  10 1180.09   22.50
   0  -2  10 1151.10   22.34
   0   2 -10 1144.32   20.09
   0   2  10 1176.15   15.49
   0  -2  10 1205.57   19.05
   0  -2  10 1210.31   15.47
   0  -2 -11   -0.44    1.44
   0   2  11    0.04    1.23
   0   2 -11   -1.64    1.56
   0  -2  11    0.96    1.35
   0   2 -11    2.23    1.74
   0   2  11    1.10    0.85
   0  -2  11   -0.64    0.76
   0  -2 -12  530.82   15.64
   0   2 -12  534.85   15.32
   0   2  12  543.93   16.67
   0  -2  12  562.33   14.40
   0  -2  12  521.83   16.62
   0  -2 -13   -1.14    1.50
   0   2 -13   -1.58    1.48
   0  -2  13    0.50    1.25
   0  -2 -13    0.13    1.75
   0  -2  13   -0.01    1.60
   0  -2  14  760.86   21.92
   0  -2 -14  799.85   21.16
   0   2 -14  796.51   20.98
   0  -2 -14  790.86   21.39
   0   2  14  791.23   21.63
   0  -2  15   -0.63    1.91
   0  -2 -15    1.74    1.60
   0  -2 -15    0.11    1.84
   0   2  15    0.29    2.21
   0   2 -15    0.76    2.02
   0  -2 -16  342.36   15.25
   0  -2  16  336.41   15.84
   0   2  16  356.56   15.65
   0  -2 -16  365.44   16.36
   0   2 -16  355.07   15.74
  -1  -2   0   41.31    1.57
  -1   2   0   43.13    1.86
   1   2   0   45.69    2.15
   1  -2   0   41.45    1.62
  -1  -2   0   37.98    1.94
  -1   2   0   40.49    1.90
   1   2   0   42.44    1.49
  -1   2   0   41.06    1.44
  -1   2   0   38.93    1.94
   1   2   0   36.19    1.90
  -1   2   1   60.63    2.24
   1  -2  -1   61.97    1.53
   1   2  -1   65.77    1.62
  -1  -2   1   62.98    1.53
  -1  -2  -1   60.41    2.24
   1   2   1   62.80    2.54
  -1  -2   1   59.65    2.27
   1  -2   1   61.61    1.62
  -1   2  -1   65.63    1.77
  -1  -2  -1   60.32    2.58
   1  -2   1   60.31    2.46
   1   2   1   61.87    1.74
  -1   2  -1   60.56    2.14
  -1   2  -1   61.41    2.07
  -1   2   1   55.99    2.42
  -1   2   1   62.97    1.78
  -1   2  -1   59.68    2.44
   1   2   1   63.76    2.36
   1   2  -1   61.38    2.53
  -1   2   1   58.48    2.33
   1  -2  -2  247.68    4.03
  -1   2  -2  256.17    3.87
  -1   2   2  263.59    5.16
   1   2  -2  251.47    3.81
   1  -2  -2  253.93    5.28
   1   2   2  259.37    5.55
  -1  -2   2  253.74    5.63
  -1   2  -2  256.17    4.38
   1  -2   2  257.02    2.83
  -1  -2   2  256.68    4.67
   1  -2   2  260.06    5.61
  -1  -2  -2  252.72    5.65
  -1   2  -2  254.84    5.02
  -1   2   2  249.05    5.22
   1  -2  -2  257.02    5.31
  -1   2  -2  256.29    5.13
   1   2  -2  248.99    5.16
   1   2   2  259.28    4.49
  -1   2   2  252.29    4.94
  -1   2   2  264.32    4.67
  -1  -2   3    4.12    0.68
   1   2  -3    3.82    0.65
  -1   2  -3    4.55    0.98
  -1   2   3    3.29    0.71
   1  -2  -3    4.55    0.91
   1   2   3    3.64    0.92
  -1  -2  -3    3.48    0.73
  -1   2  -3    6.69    1.15
  -1  -2  -3    2.98    0.85
   1  -2  -3    4.48    0.64
  -1  -2   3    3.76    0.97
   1  -2   3    6.32    1.26
  -1   2   3    3.16    0.74
  -1   2  -3    7.34    1.14
  -1   2   3    3.68    0.83
   1  -2  -3    4.27    0.86
  -1   2   3    3.44    0.61
   1  -2   3    6.13    0.44
  -1  -2  -3    3.31    0.60
   1   2   3    3.32    0.59
   1   2  -3    4.26    0.84
   1   2  -4   24.03    1.70
   1   2   4   23.30    2.13
   1  -2  -4   21.70    1.99
  -1   2  -4   24.18    1.69
  -1   2   4   27.27    2.29
  -1  -2  -4   21.83    1.77
   1  -2  -4   24.45    1.82
  -1  -2  -4   23.77    2.06
  -1   2  -4   22.87    1.85
  -1  -2   4   26.30    2.33
   1  -2   4   21.17    2.11
   1  -2  -4   23.03    1.55
   1   2  -4   24.76    1.89
   1   2   4   22.06    1.73
  -1   2   4   24.17    1.90
  -1  -2   4   25.32    1.60
   1  -2   4   22.55    1.01
   1  -2  -4   22.65    2.00
  -1   2  -4   21.55    1.64
  -1   2   4   23.64    1.90
   1   2  -4   27.72    1.89
   1   2   4   22.29    1.20
  -1   2   4   25.02    1.43
   1   2   5  101.37    4.81
  -1   2   5  101.77    4.77
  -1   2  -5  100.38    3.90
   1  -2  -5  104.08    4.41
  -1  -2  -5   96.65    4.07
   1  -2  -5   92.30    3.86
  -1  -2   5   98.88    4.67
   1   2  -5   98.11    4.07
   1  -2  -5   98.44    3.56
  -1   2  -5   99.50    4.13
   1  -2   5  104.15    4.89
  -1  -2  -5  103.53    4.53
   1   2   5  100.52    3.70
  -1   2   5  101.44    3.91
   1  -2   5  102.56    4.33
  -1   2   5   94.04    4.01
   1   2   5  100.37    2.30
   1   2  -5  102.24    3.61
  -1  -2   5   95.70    3.25
  -1   2   5   95.69    2.68
   1  -2   5   96.65    2.52
  -1   2  -5  104.25    3.60
  -1   2  -6   32.63    2.56
   1   2   6   31.81    3.03
   1  -2  -6   32.29    2.81
  -1   2   6   34.76    3.21
  -1  -2  -6   30.84    2.59
   1   2  -6   32.26    2.41
   1  -2  -6   32.05    2.69
   1  -2   6   32.65    3.17
  -1   2  -6   36.41    2.89
   1   2  -6   27.98    2.33
   1  -2  -6   36.73    2.66
  -1  -2   6   29.44    2.94
  -1  -2  -6   33.82    3.05
   1  -2   6   32.38    2.73
  -1   2   6   37.54    2.64
   1   2   6   28.97    2.08
  -1   2  -6   31.03    2.06
   1   2  -6   30.20    2.07
  -1   2   6   34.83    2.86
   1  -2   6   32.06    1.73
  -1  -2   6   29.57    1.96
   1   2   6   30.41    1.06
   1  -2  -7   17.47    2.15
   1   2  -7   20.58    2.29
  -1   2  -7   17.74    2.27
   1   2   7   21.96    2.81
  -1   2   7   18.20    2.49
  -1  -2  -7   19.94    2.44
   1  -2  -7   16.71    1.88
   1   2  -7   17.69    2.13
  -1   2  -7   24.17    2.47
  -1  -2  -7   20.02    2.46
   1  -2   7   22.02    2.75
  -1  -2   7   15.11    2.20
   1   2   7   16.25    1.74
  -1   2   7   16.91    1.79
   1  -2   7   20.85    2.32
  -1   2   7   19.16    2.16
   1   2  -7   20.46    1.72
   1  -2   7   18.65    1.55
  -1   2  -7   20.92    1.76
  -1  -2   7   18.29    1.68
  -1  -2  -8   52.85    3.89
   1   2  -8   51.77    3.68
  -1   2   8   59.60    4.76
  -1   2  -8   52.31    3.70
   1   2   8   53.62    4.37
   1  -2  -8   51.75    3.71
  -1   2  -8   54.77    3.93
   1  -2   8   51.51    4.28
  -1  -2   8   57.62    4.51
   1   2  -8   55.91    3.97
  -1  -2  -8   60.10    4.26
   1   2   8   54.33    3.08
  -1   2   8   56.65    3.32
  -1  -2   8   58.92    3.71
   1  -2   8   55.59    3.79
  -1   2  -8   53.84    2.76
   1  -2   8   57.11    2.77
  -1   2   8   51.60    3.63
   1   2  -8   54.79    2.86
  -1  -2   8   55.29    3.04
   1   2  -9   49.49    3.87
   1   2   9   57.36    4.79
  -1   2   9   55.80    4.82
  -1   2  -9   45.39    3.79
   1  -2  -9   49.20    4.03
  -1  -2  -9   55.64    4.45
   1   2  -9   50.40    4.05
   1  -2   9   53.96    4.60
  -1  -2   9   51.61    4.61
  -1  -2  -9   56.72    4.53
  -1  -2   9   54.61    3.79
   1   2   9   53.95    3.20
  -1   2   9   54.89    3.42
   1  -2   9   52.76    3.96
  -1   2  -9   50.47    2.72
  -1  -2   9   52.56    3.18
   1   2  -9   51.18    2.82
   1   2  10   26.56    3.46
   1  -2 -10   25.12    3.08
  -1   2  10   30.08    3.72
  -1  -2 -10   28.18    3.39
   1   2 -10   26.26    3.03
  -1   2 -10   26.71    3.17
   1   2 -10   26.73    3.35
  -1  -2  10   29.55    3.70
  -1  -2 -10   26.20    3.37
   1  -2  10   26.74    3.55
  -1   2  10   27.13    2.49
   1  -2  10   30.31    3.12
  -1  -2  10   28.40    2.86
  -1  -2  10   27.91    2.53
   1  -2 -11   11.57    2.35
  -1   2  11   13.05    2.75
   1   2  11   13.08    2.80
  -1  -2 -11   12.73    2.53
  -1   2 -11    8.46    1.99
   1   2 -11    9.47    2.23
  -1  -2 -11   11.90    2.57
   1   2 -11   11.44    2.31
  -1  -2  11   10.93    2.34
   1  -2  11   11.98    2.63
  -1   2  11   11.42    1.71
   1  -2  11   11.99    2.30
  -1  -2  11   11.56    2.07
  -1  -2  11   15.42    2.03
   1   2  12    8.17    2.56
   1  -2 -12    3.65    1.68
   1   2 -12    9.26    2.18
  -1   2  12    8.69    2.53
  -1  -2 -12    6.04    2.34
  -1   2 -12    6.49    2.11
   1  -2  12    5.75    2.13
  -1  -2  12   10.94    2.87
   1   2 -12    6.23    2.00
  -1  -2 -12   10.13    2.64
  -1  -2  12    6.81    1.67
   1  -2  12    6.78    1.87
  -1  -2  12   10.48    1.90
  -1  -2 -13    4.49    2.15
   1   2 -13    2.83    1.84
   1  -2 -13    5.43    2.50
   1   2  13    4.97    1.89
  -1   2 -13    2.57    1.62
  -1   2  13    6.30    2.33
   1  -2  13    6.85    1.85
  -1  -2 -13    3.99    2.08
  -1  -2  13    8.14    2.98
   1  -2  13    4.80    1.88
  -1  -2 -14    0.22    1.38
  -1  -2  14    3.02    1.62
   1  -2  14    0.51    1.69
   1   2  14    1.57    1.37
  -1   2  14   -0.03    1.48
   1  -2 -14    1.84    2.25
   1   2 -14   -1.05    1.92
  -1  -2 -14   -0.04    2.07
  -1   2 -14    0.62    2.03
   1  -2  15   16.42    3.59
  -1  -2  15   18.43    3.63
   1  -2 -15   17.08    3.42
  -1  -2 -15   12.10    3.09
  -1  -2 -15   13.46    3.19
   1  -2 -15   18.05    3.82
   1   2  15   21.96    3.94
  -1   2  15   16.50    3.46
   1   2 -15   22.03    3.98
  -1   2 -15   19.65    3.78
   1  -2 -16    1.38    2.25
   1  -2  16    2.99    1.74
  -1  -2  16    1.26    1.61
  -1  -2 -16   -2.15    2.21
  -1   2 -16    3.24    2.46
  -1  -2 -16    0.86    1.93
   1   2 -16   -0.66    1.96
   1   2  16   -1.47    1.34
  -1   2  16   -0.82    1.33
   1  -2 -16   -1.03    2.35
   2   2   0 1929.95   13.94
  -2  -2   0 1928.81   15.03
   2   2   0 1955.40   12.26
  -2   2   0 1915.13   13.44
   2  -2   0 1929.36    8.16
  -2   2   0 1936.71   12.12
  -2   2   0 1920.67   10.34
  -2   2   0 1968.45   14.28
  -2   2   1 1743.87   11.28
   2  -2  -1 1698.40    9.74
   2   2   1 1695.47   13.57
  -2  -2  -1 1694.29   14.57
  -2  -2   1 1700.05   13.81
   2  -2   1 1693.71   12.76
   2  -2   1 1692.39    7.53
  -2   2   1 1690.54   11.35
   2   2  -1 1712.68   12.23
   2   2   1 1657.29   11.20
  -2   2  -1 1708.96   12.49
  -2   2  -1 1660.52   11.47
  -2  -2  -1 1714.48    7.28
  -2   2   1 1683.04   13.46
   2  -2  -1 1703.15    6.77
  -2   2   1 1687.74   11.56
  -2   2   1 1697.05   13.14
  -2   2  -1 1736.72    7.25
  -2   2  -1 1734.21   13.62
   2   2   2 1437.44   13.52
   2  -2  -2 1443.96   10.52
  -2   2   2 1492.75   11.78
   2   2  -2 1447.70   10.55
  -2  -2   2 1453.72   13.57
  -2  -2   2 1453.89   12.82
   2  -2   2 1446.23   13.31
  -2  -2  -2 1409.29    8.83
  -2   2   2 1445.68   13.22
  -2   2  -2 1433.39   12.89
  -2   2  -2 1417.67    9.72
   2   2   2 1450.73   11.36
  -2   2  -2 1395.03   12.69
   2  -2  -2 1418.55   13.92
  -2   2   2 1449.63   12.10
  -2   2   2 1430.80   12.10
   2   2   3  140.25    4.69
   2  -2  -3  136.71    4.34
   2  -2  -3  149.42    3.94
  -2   2   3  140.21    4.23
   2   2  -3  141.63    3.76
   2  -2  -3  142.96    3.11
  -2  -2   3  135.96    4.59
   2  -2   3  143.45    4.75
  -2  -2  -3  132.97    4.64
   2  -2   3  144.50    4.58
  -2   2   3  146.07    4.44
  -2  -2  -3  150.63    3.59
  -2   2  -3  136.53    4.43
   2  -2  -3  135.59    4.63
  -2   2  -3  137.21    4.04
  -2  -2   3  138.89    3.95
  -2   2   3  136.39    4.22
   2   2   3  138.40    3.49
  -2  -2  -3  138.49    2.77
  -2   2   3  143.30    3.80
   2   2   4  224.79    6.50
   2   2  -4  242.86    5.48
   2  -2  -4  220.75    5.40
   2  -2  -4  225.86    6.05
  -2   2  -4  224.18    5.42
  -2   2   4  233.54    6.34
  -2  -2  -4  225.82    6.39
  -2  -2   4  223.36    6.42
   2  -2  -4  223.58    4.67
   2  -2   4  221.91    6.53
   2  -2   4  224.24    6.21
  -2   2   4  217.65    5.71
  -2   2  -4  230.89    6.28
  -2   2  -4  241.43    5.52
  -2   2   4  227.94    5.94
   2   2   4  220.11    4.17
   2  -2  -4  222.58    6.61
   2   2  -4  224.31    5.53
  -2  -2   4  222.05    5.25
  -2   2   4  220.22    4.73
   2   2   5  786.71   13.29
   2  -2  -5  819.69   11.48
   2   2  -5  830.03   11.19
   2  -2  -5  796.69   12.25
  -2  -2  -5  790.97   12.09
  -2   2  -5  825.07   11.61
  -2   2   5  829.11   13.49
  -2  -2  -5  817.78   12.96
   2  -2   5  816.81   13.61
   2  -2  -5  820.03   10.20
  -2  -2   5  814.38   13.33
  -2   2   5  816.01   11.52
   2  -2   5  839.29   12.70
  -2   2  -5  812.18   12.68
  -2   2  -5  864.82   10.68
  -2   2   5  819.01   11.92
  -2  -2   5  823.05   10.63
   2   2   5  797.64    7.33
   2   2  -5  793.25   10.63
   2   2  -6 1948.16   18.82
  -2   2   6 1894.06   22.51
   2  -2  -6 1889.41   20.16
  -2  -2  -6 1934.51   20.64
  -2   2  -6 1941.33   19.45
   2   2   6 1888.17   22.26
  -2  -2   6 1937.25   22.14
   2   2  -6 1927.71   19.80
   2  -2  -6 1889.60   17.42
   2  -2   6 1922.34   22.58
  -2  -2  -6 1918.26   21.08
  -2   2   6 1863.90   18.34
   2  -2   6 1938.54   20.61
   2   2   6 1899.94    9.79
   2   2  -6 1914.73   16.85
  -2   2  -6 1914.98   16.16
  -2   2   6 1922.56   19.55
  -2  -2   6 1913.49   17.08
  -2   2   7 1992.01   25.16
   2  -2  -7 1946.36   21.76
  -2  -2  -7 1931.59   22.15
  -2   2  -7 1962.14   21.22
   2   2   7 1968.12   24.34
   2  -2  -7 1965.59   21.26
   2  -2  -7 1922.44   19.58
  -2  -2   7 1930.91   23.81
   2   2  -7 1963.21   21.72
   2  -2   7 1939.26   24.47
  -2  -2  -7 1985.24   22.75
  -2   2   7 1974.31   19.50
   2  -2   7 1982.65   22.18
   2   2  -7 1974.55   17.52
  -2   2   7 1958.81   21.02
  -2  -2   7 1988.08   18.35
  -2   2  -7 1938.13   16.63
   2   2   8 2326.30   28.12
  -2   2   8 2255.51   28.59
   2  -2  -8 2262.41   24.64
  -2  -2  -8 2288.58   25.98
  -2   2  -8 2261.85   24.82
   2   2  -8 2282.34   24.02
   2  -2  -8 2267.65   23.03
   2   2  -8 2236.52   24.84
   2  -2   8 2245.26   28.20
  -2  -2   8 2264.72   27.50
  -2  -2  -8 2291.16   25.98
  -2   2   8 2273.39   21.81
   2  -2   8 2270.24   25.02
  -2   2  -8 2255.79   18.35
   2   2  -8 2249.34   18.92
  -2   2   8 2265.05   23.77
  -2  -2   8 2262.27   20.70
   2   2   9  765.30   17.03
  -2   2   9  755.42   17.53
   2  -2  -9  721.40   15.03
   2   2  -9  735.27   14.80
  -2   2  -9  756.72   15.34
  -2  -2  -9  752.95   16.00
  -2  -2  -9  739.66   15.59
   2  -2   9  753.93   17.25
   2  -2  -9  768.45   14.58
  -2  -2   9  740.19   16.78
   2   2  -9  761.25   15.40
  -2  -2   9  757.35   13.55
   2  -2   9  725.04   14.98
  -2   2   9  765.00   13.03
  -2   2  -9  749.23   10.80
  -2   2   9  758.15   14.49
   2   2  -9  739.87   11.00
  -2  -2   9  755.05   12.56
   2   2  10  343.80   11.98
   2   2 -10  349.35   10.89
   2  -2 -10  334.65   10.90
  -2   2  10  351.74   12.57
  -2  -2 -10  344.57   11.56
  -2   2 -10  344.61   11.05
  -2  -2 -10  338.79   11.23
  -2  -2  10  347.89   12.24
   2  -2 -10  346.75   10.58
   2   2 -10  337.11   11.02
   2  -2  10  342.48   12.24
   2  -2  10  336.21   10.76
  -2  -2  10  355.31    9.76
  -2   2  10  346.76    9.08
  -2  -2  10  347.82    9.05
  -2   2  10  344.84   10.39
   2   2 -11  336.56   11.34
  -2   2  11  330.70   12.74
  -2  -2 -11  349.37   12.38
  -2   2 -11  339.63   11.86
   2  -2 -11  339.60   11.65
   2   2  11  349.16   12.60
  -2  -2 -11  345.73   11.91
   2   2 -11  344.18   11.78
  -2  -2  11  348.23   12.86
   2  -2  11  334.24   12.84
  -2  -2  11  360.65   10.40
   2  -2  11  358.87   11.67
  -2   2  11  345.17    9.39
  -2  -2  11  348.07    9.59
   2   2  12  836.57   20.55
  -2   2  12  854.68   21.26
   2  -2 -12  840.08   19.50
  -2  -2 -12  851.20   20.39
  -2   2 -12  847.38   19.64
   2   2 -12  835.60   18.93
   2  -2  12  851.61   21.43
  -2  -2 -12  837.25   19.47
   2   2 -12  854.96   19.60
  -2  -2  12  844.12   21.03
   2  -2  12  868.14   19.15
  -2  -2  12  893.66   16.08
   2   2  13  622.20   18.33
  -2   2  13  600.87   18.49
  -2  -2 -13  601.51   18.28
  -2   2 -13  615.43   17.87
   2  -2 -13  620.79   17.84
   2   2 -13  604.99   17.23
   2  -2  13  620.18   16.93
  -2  -2 -13  604.55   17.50
   2   2 -13  626.72   17.90
  -2  -2  13  622.33   18.89
   2  -2  13  622.74   19.20
  -2   2  14  569.05   18.59
   2   2 -14  564.84   17.72
   2  -2 -14  598.91   18.59
  -2  -2 -14  576.05   18.72
  -2   2 -14  566.70   18.13
   2   2  14  561.86   18.15
  -2   2 -14  571.79   18.54
   2  -2  14  572.50   16.98
   2   2 -14  579.33   18.04
  -2  -2  14  566.30   18.88
   2  -2  14  554.79   19.01
  -2  -2 -14  581.25   17.99
  -2   2  15  268.67   13.25
   2   2  15  311.59   14.06
  -2  -2 -15  304.42   14.36
  -2   2 -15  297.40   13.79
   2   2 -15  296.15   13.65
   2  -2 -15  304.61   14.07
  -2   2 -15  322.04   14.71
  -2  -2 -15  298.52   13.53
  -2  -2  15  291.09   14.10
   2  -2  15  304.20   14.59
  -2   2  16  244.56   13.07
   2   2  16  249.01   13.01
   2   2 -16  249.59   13.17
   2  -2 -16  253.09   13.64
   2  -2  16  246.29   13.74
  -2  -2  16  237.19   13.19
  -2  -2 -16  240.72   12.67
  -2  -2 -16  246.76   12.96
  -2   2 -16  249.73   13.66
   3   2   0   62.98    2.64
  -3  -2   0   64.52    3.07
   3  -2   0   61.69    2.17
   3   2   0   66.31    2.65
  -3   2   0   63.47    2.74
  -3   2   0   63.80    2.63
   3  -2   0   65.74    2.58
   3  -2   0   66.31    1.95
  -3   2   0   58.77    2.83
  -3   2   0   64.86    2.13
  -3   2   1  120.42    2.78
   3   2   1  119.76    3.76
  -3  -2  -1  113.12    4.22
   3  -2   1  116.03    3.35
  -3  -2   1  121.70    4.22
   3  -2   1  117.29    3.82
  -3   2   1  118.60    3.51
  -3   2   1  117.68    3.93
  -3  -2  -1  119.26    2.64
  -3   2  -1  117.90    3.40
   3  -2  -1  117.42    2.55
   3   2  -1  116.67    3.68
   3  -2  -1  115.88    3.07
  -3   2  -1  120.57    3.76
   3   2   1  117.22    3.47
  -3   2   1  122.36    3.36
  -3   2  -1  112.84    3.93
  -3   2  -1  120.93    2.40
  -3   2   1  113.53    3.86
  -3   2   2   57.61    2.18
   3  -2  -2   49.85    2.24
   3   2   2   54.87    2.78
  -3  -2   2   56.55    2.87
  -3  -2  -2   51.78    2.92
   3  -2   2   53.26    2.61
  -3  -2   2   54.40    2.68
  -3   2  -2   55.50    2.11
   3  -2   2   54.49    2.84
  -3   2  -2   54.83    2.83
  -3   2   2   53.64    2.80
   3   2   2   51.93    2.47
   3   2  -2   53.31    2.62
   3  -2  -2   53.83    1.83
  -3  -2  -2   52.39    2.02
  -3   2  -2   59.16    2.85
   3  -2  -2   52.21    2.95
  -3   2   2   54.82    2.56
  -3   2   2   55.56    2.72
  -3   2  -2   56.76    1.24
   3   2   3  156.91    5.05
   3  -2  -3  156.98    4.29
   3   2  -3  152.14    4.27
  -3   2   3  159.76    4.34
   3  -2   3  159.42    5.06
  -3  -2  -3  151.03    5.21
  -3  -2   3  157.87    4.93
   3  -2  -3  152.08    2.42
  -3   2  -3  154.61    3.08
  -3   2   3  147.49    4.89
  -3   2  -3  155.74    5.02
  -3  -2  -3  155.33    3.95
   3  -2   3  158.49    5.11
  -3   2  -3  160.57    4.74
  -3   2   3  156.47    4.54
   3  -2  -3  148.23    5.30
  -3  -2   3  156.39    4.69
  -3   2   3  160.78    4.69
  -3   2   4  167.07    5.26
   3  -2  -4  164.41    5.31
   3  -2  -4  163.15    4.82
   3   2  -4  160.29    4.71
   3   2   4  159.27    5.55
  -3  -2   4  162.20    5.46
  -3  -2  -4  163.08    5.68
   3  -2   4  163.68    5.67
   3  -2   4  161.53    5.56
  -3  -2  -4  157.86    4.51
  -3   2   4  157.36    5.20
  -3   2  -4  163.95    5.60
  -3   2  -4  167.15    4.95
  -3  -2   4  156.65    4.94
   3  -2  -4  158.76    5.92
  -3   2   4  168.79    5.19
  -3   2   5  154.13    5.79
   3  -2  -5  146.02    5.06
   3   2  -5  145.67    4.90
   3  -2  -5  146.79    5.45
   3   2   5  144.38    5.72
  -3  -2  -5  145.62    5.66
   3  -2  -5  146.66    4.44
  -3   2  -5  144.48    2.88
   3  -2   5  149.55    5.90
  -3  -2   5  145.02    5.65
  -3   2  -5  147.83    5.68
  -3  -2  -5  138.64    4.73
  -3   2   5  149.94    5.27
   3  -2   5  142.49    5.57
  -3  -2   5  145.02    4.92
  -3   2   5  148.65    5.27
  -3   2  -5  146.66    4.70
   3  -2  -6   18.54    2.07
   3   2   6   18.92    2.30
  -3   2   6   19.31    2.37
   3  -2  -6   18.14    2.09
   3   2  -6   18.87    1.98
  -3  -2  -6   17.16    2.15
   3  -2  -6   16.95    1.76
  -3  -2   6   17.92    2.18
  -3   2  -6   17.37    1.26
   3  -2   6   20.54    2.50
  -3   2   6   18.18    2.05
   3  -2   6   18.34    2.23
  -3  -2  -6   19.44    2.09
   3   2   6   17.47    1.18
   3   2  -6   16.81    1.73
  -3   2  -6   16.47    1.63
  -3  -2   6   19.05    1.88
  -3   2   6   18.09    2.03
  -3   2  -6   17.86    2.22
   3   2   7  451.92   11.64
   3  -2  -7  427.04   10.08
   3   2  -7  454.36   10.21
  -3   2   7  431.00   11.84
   3  -2  -7  446.72   10.63
  -3  -2   7  452.07   11.44
   3  -2   7  462.58   12.09
   3  -2  -7  433.65    9.36
  -3   2  -7  443.99    7.06
   3   2  -7  452.78   10.61
  -3  -2  -7  452.48   11.09
  -3   2   7  443.35    9.79
  -3   2  -7  439.49   11.15
   3  -2   7  470.05   11.26
   3   2   7  446.27    4.99
   3   2  -7  441.73    8.85
  -3  -2   7  460.32    9.54
  -3   2   7  432.74   10.18
  -3   2  -7  453.36    8.61
   3   2   8   14.91    2.48
  -3   2   8   13.69    2.48
   3   2  -8   11.62    2.20
  -3   2  -8   12.29    2.02
   3  -2  -8    9.27    1.81
  -3  -2  -8    9.99    1.92
   3   2  -8   13.08    2.23
   3  -2  -8    9.44    1.77
  -3   2  -8   10.68    1.42
   3  -2   8   12.91    2.37
  -3  -2   8   11.24    2.29
   3  -2   8    9.90    1.85
  -3   2   8   12.59    1.91
  -3   2  -8    7.42    1.12
  -3   2   8   12.34    2.01
  -3   2  -8   13.88    2.58
   3   2  -8   10.55    1.54
  -3  -2   8   11.51    1.74
   3  -2  -9    3.39    1.29
  -3   2  -9    3.10    1.24
   3   2   9    3.37    1.56
  -3   2   9    5.03    1.61
  -3  -2  -9    2.13    1.16
   3  -2  -9    1.59    1.07
   3  -2   9    4.25    1.75
  -3  -2   9    6.55    2.30
  -3  -2  -9    2.36    1.20
   3   2  -9    4.54    2.18
  -3   2  -9    1.08    0.64
   3  -2  -9    1.89    1.18
  -3   2   9    5.04    1.25
   3  -2   9    4.58    1.38
   3   2  -9    5.35    1.19
  -3   2   9    5.96    1.72
  -3   2  -9    1.24    0.62
  -3   2  -9    4.14    1.72
  -3  -2   9    2.90    1.04
   3   2  10   83.71    5.95
  -3   2  10   76.96    5.94
   3  -2 -10   79.34    5.51
  -3  -2 -10   77.15    5.72
  -3   2 -10   76.72    5.40
   3   2 -10   77.37    5.29
   3  -2  10   75.30    5.84
   3  -2 -10   74.03    4.94
  -3  -2  10   79.81    5.91
  -3  -2 -10   77.88    5.57
   3   2 -10   78.65    5.44
   3  -2  10   78.21    5.45
  -3   2 -10   82.30    5.85
  -3  -2  10   75.42    4.49
  -3   2  10   79.91    4.65
  -3   2  10   76.23    5.07
  -3  -2  10   78.24    4.55
   3   2 -11   20.48    3.08
   3   2  11   22.01    3.37
  -3   2  11   20.66    3.18
  -3   2 -11   20.48    3.15
   3  -2 -11   21.09    3.11
  -3  -2  11   16.02    2.86
  -3  -2 -11   18.78    2.92
   3  -2  11   18.08    3.26
   3   2 -11   19.89    3.21
   3  -2 -11   19.21    2.81
  -3   2  11   20.24    2.51
   3  -2  11   18.22    2.88
  -3  -2  11   19.21    2.42
  -3   2  11   20.15    2.85
  -3   2 -11   19.16    3.15
  -3  -2  11   18.95    2.43
   3   2 -12   12.85    2.61
   3   2  12   16.74    3.18
  -3   2  12   13.66    3.01
   3  -2 -12   10.89    2.40
   3  -2  12   16.32    3.44
  -3  -2 -12   15.45    2.87
   3   2 -12   12.23    2.73
  -3  -2  12   10.80    2.33
   3  -2  12   13.54    2.62
  -3   2  12   17.51    2.40
  -3   2  12   15.34    2.58
  -3   2 -12   17.40    3.55
  -3  -2  12   13.85    2.26
   3   2  13   47.77    5.18
  -3   2  13   47.26    5.30
   3   2 -13   40.92    4.56
   3  -2 -13   41.40    4.67
  -3  -2 -13   51.59    5.33
  -3  -2  13   46.07    5.25
   3  -2  13   45.34    5.35
   3   2 -13   48.51    5.26
   3  -2  13   48.59    5.00
  -3   2 -13   50.96    5.60
  -3  -2 -13   46.50    4.92
  -3  -2  13   42.90    3.92
   3   2  14    0.88    1.64
  -3   2  14    0.06    1.41
   3  -2 -14    3.96    2.24
   3   2 -14    0.79    1.91
   3   2 -14    1.32    1.91
   3  -2  14    0.50    1.69
  -3  -2 -14    0.59    1.40
  -3  -2  14   -0.19    1.49
   3  -2  14   -0.51    1.55
  -3   2 -14   -1.73    2.22
  -3  -2 -14    1.62    2.19
  -3  -2 -15   15.84    3.61
   3   2 -15   17.41    3.72
  -3  -2  15   13.14    3.24
   3  -2  15   15.59    3.64
   3  -2 -15   18.70    3.77
   3   2 -15   10.57    2.98
   3   2  15   21.29    3.93
  -3   2  15   13.58    3.37
  -3   2 -15   12.72    3.56
  -3  -2 -15   19.87    4.04
  -3  -2 -16    6.59    2.31
  -3  -2  16    4.33    2.14
  -3   2  16    5.61    2.54
   3   2 -16    8.30    3.15
  -3  -2 -16    9.44    2.95
   4   2   0  303.67    5.98
  -4  -2   0  310.59    7.33
   4  -2   0  297.32    4.59
  -4   2   0  298.66    6.29
   4   2   0  301.25    6.32
   4  -2   0  296.59    6.08
  -4  -2   0  294.94    4.98
   4  -2   0  296.39    4.93
  -4   2   0  306.14    6.97
  -4   2   0  301.12    5.29
   4   2   1  548.68    8.26
  -4   2   1  549.61    5.50
  -4  -2   1  540.78    9.64
   4  -2   1  548.57    7.26
  -4  -2  -1  559.63    9.96
  -4  -2  -1  545.36    6.87
   4   2   1  544.34    8.32
   4   2  -1  552.73    8.73
  -4   2   1  554.42    8.51
  -4   2  -1  545.77    8.87
   4  -2  -1  550.74    6.72
   4  -2   1  541.14    7.29
   4  -2  -1  532.78    7.42
   4  -2   1  543.99    8.86
  -4   2   1  553.74    7.90
  -4   2   1  545.24    9.37
  -4   2  -1  551.33    6.44
  -4   2  -1  553.46    9.38
  -4   2   2  108.21    2.78
   4   2   2  107.75    3.98
   4  -2  -2  108.49    3.67
  -4  -2   2  113.04    4.49
  -4  -2   2  110.73    3.93
   4  -2   2  109.18    3.74
  -4  -2  -2  114.73    4.63
   4  -2  -2  106.19    3.12
  -4   2  -2  107.85    3.31
   4   2  -2  110.41    4.13
   4  -2  -2  107.36    2.97
  -4  -2  -2  110.67    3.35
  -4   2  -2  111.05    4.30
   4  -2   2  109.92    4.28
   4   2   2  106.99    3.83
  -4   2   2  108.12    3.89
  -4   2   2  108.84    3.87
   4  -2  -2  108.83    4.57
  -4   2  -2  110.77    2.60
  -4   2  -2  113.14    4.33
  -4   2   2  103.42    4.28
  -4   2   3  381.88    6.30
   4   2  -3  386.72    7.38
   4  -2  -3  373.74    7.30
   4   2   3  381.92    8.01
  -4  -2   3  377.43    7.73
   4  -2   3  373.41    7.73
  -4  -2  -3  381.36    8.66
   4  -2  -3  358.72    4.52
  -4  -2  -3  372.93    6.67
   4  -2   3  371.04    8.41
  -4   2  -3  385.75    8.38
  -4   2  -3  376.24    5.48
   4   2   3  384.91    7.72
   4  -2  -3  368.97    8.94
  -4   2  -3  369.48    7.85
  -4  -2   3  377.14    8.02
  -4   2   3  385.11    7.76
   4   2  -4  136.05    2.22
   4   2   4  141.15    5.30
   4  -2  -4  135.23    4.71
   4  -2  -4  131.67    5.00
   4   2  -4  143.25    4.82
  -4   2   4  142.95    4.74
  -4   2  -4  139.64    2.22
  -4  -2   4  137.95    5.07
   4  -2   4  147.36    5.39
  -4  -2  -4  143.24    5.56
  -4   2  -4  137.29    2.78
  -4   2  -4  142.69    5.44
  -4  -2  -4  133.89    4.41
   4  -2   4  145.08    5.60
  -4  -2   4  133.35    4.97
  -4   2   4  137.99    4.97
  -4   2  -4  137.50    4.86
   4  -2  -4  144.03    6.04
  -4   2   5 2295.45   21.78
   4  -2  -5 2237.95   21.47
   4  -2  -5 2245.14   20.48
   4   2  -5 2270.74   20.38
   4   2   5 2242.89   22.68
  -4  -2   5 2211.73   22.05
  -4  -2  -5 2211.46   22.52
   4  -2   5 2233.19   22.97
  -4   2  -5 2156.08   11.47
  -4   2  -5 2271.17   23.19
  -4  -2  -5 2204.52   19.56
   4  -2   5 2233.25   23.10
  -4   2   5 2252.12   21.25
   4  -2  -5 2212.27   25.18
  -4   2  -5 2252.79   19.95
  -4  -2   5 2230.84   20.79
   4   2  -6   74.00    3.99
   4  -2  -6   71.19    4.10
   4  -2  -6   67.49    4.05
  -4   2   6   72.43    4.47
   4   2   6   72.90    4.39
  -4  -2   6   69.42    4.23
  -4  -2  -6   76.20    4.49
  -4   2  -6   71.66    2.49
   4  -2   6   73.84    4.60
   4  -2  -6   72.65    3.63
  -4  -2  -6   69.91    3.85
  -4   2   6   74.28    4.21
   4  -2   6   66.47    4.24
  -4   2  -6   70.46    4.39
  -4  -2   6   72.13    3.91
  -4   2   6   73.21    4.26
  -4   2  -6   72.12    3.68
   4   2   7 1994.51   24.27
  -4   2   7 1942.94   24.83
   4  -2  -7 2019.81   22.72
   4  -2  -7 1982.13   22.33
   4   2  -7 2042.13   22.23
   4  -2  -7 2024.27   20.65
  -4  -2  -7 1987.79   23.65
  -4  -2   7 2030.67   24.22
   4  -2   7 1974.12   25.01
  -4   2  -7 1973.21   14.83
  -4   2  -7 2027.06   24.70
   4  -2   7 1998.21   24.32
  -4   2   7 1992.60   21.85
  -4  -2  -7 2008.44   21.92
  -4   2   7 2007.35   22.49
  -4  -2   7 2016.53   21.42
  -4   2  -7 2015.29   19.73
   4   2   8   26.85    3.03
  -4   2   8   29.54    3.46
   4  -2  -8   25.07    2.81
   4   2  -8   28.29    2.92
   4  -2  -8   25.28    2.84
  -4  -2  -8   24.80    2.99
  -4  -2   8   28.77    3.22
   4  -2   8   27.68    3.27
  -4   2  -8   24.80    1.89
   4  -2  -8   28.78    2.74
  -4   2   8   27.19    2.75
   4  -2   8   28.70    3.19
  -4   2   8   27.63    2.98
  -4  -2   8   25.31    2.62
  -4  -2  -8   27.31    2.86
   4   2  -8   27.49    2.46
  -4   2  -8   25.55    3.19
  -4   2  -8   25.56    2.32
  -4   2   9 2306.36   30.90
   4   2  -9 2411.66   27.49
   4   2   9 2401.08   29.79
   4  -2  -9 2415.71   27.79
   4   2  -9 2402.56   28.36
   4  -2   9 2350.52   30.89
   4  -2  -9 2429.85   26.22
  -4  -2   9 2466.20   30.35
  -4  -2  -9 2380.26   28.70
   4  -2   9 2354.13   29.20
  -4   2  -9 2352.07   29.92
  -4   2   9 2456.45   25.80
  -4  -2  -9 2408.87   27.65
  -4  -2   9 2474.22   25.54
   4   2  -9 2428.12   22.68
  -4   2   9 2484.31   27.72
  -4   2  -9 2400.19   22.71
   4   2  10  211.70    9.36
  -4   2  10  177.52    9.03
   4  -2 -10  195.02    8.65
   4  -2 -10  176.74    7.98
   4  -2  10  167.88    8.76
  -4  -2  10  182.90    8.79
   4  -2 -10  189.05    7.93
   4   2 -10  174.98    8.25
  -4   2  10  191.64    7.50
  -4  -2  10  182.09    6.77
  -4   2 -10  162.04    8.34
   4  -2  10  178.15    8.44
  -4  -2  10  177.28    7.16
  -4   2  10  182.54    7.93
   4   2  11 1703.29   27.67
  -4   2  11 1623.96   28.48
   4  -2 -11 1618.83   26.26
   4   2 -11 1660.05   25.85
   4   2 -11 1622.87   26.30
  -4  -2  11 1664.43   27.96
   4  -2  11 1675.17   28.91
   4  -2 -11 1698.76   25.29
  -4  -2 -11 1644.49   26.40
  -4   2 -11 1651.17   27.98
   4  -2  11 1669.55   27.00
  -4  -2 -11 1685.25   26.32
  -4   2  11 1698.76   22.80
  -4   2  11 1663.57   24.89
  -4  -2  11 1693.42   22.93
   4   2 -12    0.83    1.23
   4   2  12    4.17    2.12
  -4   2  12    6.66    2.41
   4  -2 -12    4.81    1.71
  -4  -2 -12    2.23    1.33
   4   2 -12    7.48    2.22
   4  -2 -12    2.22    1.68
  -4  -2  12    3.91    1.50
   4  -2  12    1.85    1.53
  -4   2  12    6.70    1.68
   4  -2  12    3.72    1.69
  -4  -2  12    3.68    1.43
  -4  -2 -12    4.84    2.25
  -4   2 -12    8.58    2.81
  -4   2  12    5.46    1.94
   4   2  13 1038.04   23.51
  -4   2  13 1065.07   24.85
   4   2 -13 1068.01   23.20
   4  -2 -13 1032.98   23.30
   4  -2  13 1037.07   24.98
  -4  -2 -13 1051.34   23.16
   4  -2 -13 1074.42   22.88
   4   2 -13 1042.77   23.40
  -4  -2  13 1055.43   24.51
  -4   2 -13 1049.51   24.60
  -4  -2 -13 1073.55   23.49
   4  -2  13 1057.33   23.52
  -4   2  13 1075.78   21.81
  -4  -2  13 1068.29   19.79
   4   2  14   47.09    5.43
   4  -2 -14   39.19    5.07
  -4   2  14   56.32    6.11
   4   2 -14   48.50    5.35
  -4  -2 -14   42.76    5.15
   4   2 -14   40.52    5.23
  -4  -2  14   41.11    5.33
   4  -2  14   37.04    5.04
   4  -2  14   43.80    5.24
  -4   2 -14   47.55    5.91
  -4  -2 -14   46.83    5.59
   4   2  15  831.80   22.81
   4  -2 -15  846.22   23.63
  -4   2  15  791.65   22.87
   4   2 -15  807.80   22.47
  -4  -2  15  766.13   22.76
  -4  -2 -15  822.81   22.39
   4   2 -15  819.25   23.10
   4  -2  15  842.43   24.64
  -4   2 -15  825.51   24.07
  -4  -2 -15  827.21   22.94
   4  -2  15  782.59   21.63
  -4  -2  16   11.19    3.22
  -4   2  16   12.77    2.95
  -4  -2 -16   13.85    3.83
   5   2   0  171.06    4.70
   5  -2   0  164.72    3.35
  -5  -2   0  169.89    5.93
  -5  -2   0  173.70    4.41
  -5   2   0  174.03    5.28
   5  -2   0  165.63    5.05
   5   2   0  167.19    5.13
   5  -2   0  164.20    4.24
  -5   2   0  173.30    4.58
  -5   2   0  173.94    5.92
   5   2   1   83.29    3.35
  -5  -2  -1   85.66    4.28
  -5  -2   1   86.35    4.29
   5  -2  -1   81.78    1.98
   5  -2   1   82.31    2.86
   5  -2   1   86.08    3.20
  -5   2   1   86.94    3.71
  -5  -2  -1   83.13    3.10
   5   2  -1   87.03    3.81
   5   2   1   87.46    3.70
  -5   2  -1   85.42    3.90
   5  -2  -1   88.30    3.43
   5  -2  -1   90.38    3.13
   5  -2   1   89.62    3.95
  -5   2  -1   85.90    3.04
  -5   2  -1   84.44    4.17
  -5   2   1   82.97    3.40
   5  -2  -1   85.12    4.15
   5   2   2    3.18    0.87
  -5   2   2    3.65    0.69
  -5   2  -2    2.22    0.54
   5  -2   2    2.39    0.73
  -5  -2   2    1.89    0.78
  -5  -2  -2    3.57    1.24
  -5  -2   2    1.96    0.91
   5   2  -2    0.86    0.70
   5  -2  -2    6.33    1.10
   5  -2   2    2.79    0.87
  -5   2   2    8.99    1.67
   5   2   2    3.07    1.01
   5  -2  -2    2.43    0.72
   5  -2  -2    4.97    1.35
  -5   2  -2    1.45    0.77
  -5  -2  -2    2.78    0.87
  -5   2   2    8.16    1.76
  -5   2  -2    3.78    1.17
   5  -2  -3   15.25    1.67
   5   2   3   15.32    1.74
  -5  -2   3   17.28    2.03
  -5   2   3   14.85    1.20
  -5  -2  -3   16.75    2.08
  -5  -2   3   16.52    1.69
   5  -2   3   15.98    1.67
   5   2   3   13.44    1.60
   5  -2   3   15.09    2.00
   5  -2  -3   15.28    1.13
   5  -2  -3   15.87    1.46
   5   2  -3   16.76    1.93
  -5  -2  -3   16.24    1.56
  -5   2  -3   14.49    1.82
   5  -2  -3   16.76    2.20
  -5   2   3   15.05    1.72
  -5   2  -3   17.61    1.99
  -5   2  -3   15.14    1.20
   5   2  -4   46.72    3.06
   5  -2  -4   52.65    3.23
  -5   2   4   48.91    2.65
   5   2   4   46.43    3.12
  -5   2  -4   45.69    1.69
   5  -2   4   47.90    3.15
  -5  -2  -4   49.78    3.53
  -5  -2   4   48.21    3.11
  -5  -2  -4   47.58    2.86
   5   2   4   47.35    3.10
  -5   2  -4   47.89    3.40
   5  -2   4   47.42    3.51
  -5   2  -4   46.61    1.96
   5  -2  -4   55.98    4.10
  -5   2  -4   45.44    3.08
  -5   2   4   49.67    3.27
  -5  -2   4   47.26    3.22
   5   2  -5    8.00    1.46
   5   2   5    5.05    1.24
  -5  -2   5    6.85    1.48
  -5   2   5    6.17    1.25
   5   2  -5    6.10    0.65
   5  -2  -5    6.56    1.37
   5  -2   5    6.37    1.38
  -5  -2   5    7.17    1.36
  -5   2  -5    5.71    0.69
   5  -2  -5    4.95    1.25
  -5  -2  -5    5.47    1.42
  -5   2  -5    5.98    0.59
   5  -2   5    7.28    1.65
   5  -2  -5    5.09    1.68
  -5   2  -5    6.03    1.25
  -5   2  -5    5.64    1.29
  -5  -2  -5    5.87    1.22
  -5   2   5    5.89    1.27
   5  -2  -6   39.72    3.23
  -5   2   6   40.79    3.29
   5  -2  -6   40.32    3.19
   5   2  -6   39.88    3.20
   5   2   6   38.87    3.23
   5   2  -6   40.47    1.78
   5  -2   6   41.50    3.50
  -5  -2  -6   39.77    3.38
  -5   2  -6   39.47    1.97
  -5  -2   6   40.88    3.21
  -5  -2  -6   47.21    3.30
   5  -2   6   41.42    3.59
  -5   2  -6   44.39    3.69
  -5  -2   6   41.56    3.23
  -5   2  -6   39.49    3.03
  -5   2   6   40.36    3.24
   5  -2  -7    4.68    1.34
   5   2   7    1.24    0.90
  -5   2   7    4.79    1.44
  -5  -2   7    2.80    0.94
   5   2  -7    2.91    1.17
   5  -2  -7    0.82    0.89
  -5  -2  -7    2.32    1.31
   5  -2   7   -0.25    0.95
  -5  -2   7    5.60    1.64
  -5   2  -7    3.40    0.69
   5  -2   7    1.65    1.22
  -5   2   7    1.90    0.88
  -5   2  -7    4.11    1.11
  -5   2  -7    1.93    1.17
  -5   2   7    3.40    1.38
  -5  -2  -7    1.90    0.96
   5  -2  -8   20.06    2.63
  -5  -2   8   22.53    2.58
   5   2  -8   20.99    2.54
   5  -2  -8   21.21    2.62
  -5   2   8   19.55    2.72
   5   2   8   23.22    2.88
   5  -2   8   21.32    2.94
  -5  -2  -8   20.79    2.75
  -5  -2   8   22.69    3.00
   5  -2  -8   19.52    2.38
   5  -2   8   25.98    3.25
  -5   2   8   18.76    2.30
  -5   2  -8   21.19    2.87
  -5  -2  -8   20.11    2.56
  -5   2   8   17.24    2.47
   5   2  -9   -0.89    1.26
  -5   2   9    1.09    0.98
   5  -2  -9    1.56    1.09
   5  -2  -9    0.32    1.06
   5   2   9    0.78    1.16
  -5  -2  -9    1.01    1.18
   5   2  -9    1.30    1.22
   5  -2   9    1.51    1.56
  -5  -2   9    1.21    1.07
   5  -2  -9    0.28    1.03
   5  -2   9    0.90    1.35
  -5   2   9   -0.01    1.03
  -5  -2   9    0.94    0.86
  -5   2   9    1.12    1.15
  -5   2  -9    0.48    1.38
   5   2  -9   -0.45    0.99
  -5  -2  -9    0.62    1.38
  -5   2  10   35.50    4.26
   5   2 -10   36.23    3.86
   5   2  10   44.72    4.33
   5  -2 -10   36.49    3.70
   5   2 -10   41.00    4.29
  -5  -2  10   40.26    4.20
   5  -2 -10   40.45    3.75
   5  -2  10   36.12    4.23
  -5  -2 -10   36.19    3.93
  -5   2  10   37.34    3.53
   5  -2  10   39.76    4.28
  -5   2 -10   41.11    4.56
  -5   2  10   37.37    3.91
  -5  -2  10   40.82    3.71
  -5  -2 -10   35.10    3.64
   5  -2 -11   20.45    3.32
   5   2  11   18.92    3.12
  -5   2  11   21.41    3.69
   5  -2  11   18.00    3.17
   5  -2 -11   18.25    3.11
  -5  -2  11   18.36    3.14
   5   2 -11   18.57    2.99
  -5  -2 -11   15.66    2.78
  -5   2  11   22.03    2.91
   5  -2  11   17.27    3.04
  -5  -2 -11   18.23    3.05
  -5  -2  11   19.82    2.74
  -5   2 -11   18.56    3.20
  -5   2  11   17.22    2.88
   5  -2 -12    1.57    1.53
   5   2 -12    2.87    1.45
   5   2  12    3.87    1.94
  -5   2  12    2.71    1.77
   5  -2  12    4.46    1.94
   5  -2 -12    3.75    1.68
  -5  -2 -12    1.91    1.27
  -5  -2  12    2.09    1.35
   5   2 -12    2.26    1.50
   5  -2  12    4.01    1.81
  -5   2  12    3.54    1.42
  -5  -2  12    0.74    1.09
  -5   2 -12    1.51    1.73
  -5   2  12    2.68    1.72
  -5  -2 -12    3.31    1.68
   5  -2 -13    5.44    2.04
   5   2 -13    5.68    2.24
   5   2  13    8.81    2.57
  -5   2  13    6.53    2.57
  -5  -2  13    8.96    2.67
   5   2 -13    5.44    2.31
   5  -2 -13    5.34    1.79
  -5  -2 -13    5.58    1.93
   5  -2  13    7.46    2.19
   5  -2  13    8.45    2.53
  -5   2  13    5.07    1.52
  -5   2  13    7.51    2.27
  -5   2 -13    5.55    2.54
  -5  -2 -13    1.90    1.59
  -5  -2  13    4.37    1.67
   5   2 -14   17.99    3.60
   5   2  14   21.20    3.66
  -5   2  14   14.54    3.40
   5  -2 -14   20.34    3.73
   5   2 -14   15.01    3.33
   5  -2 -14   16.08    3.32
  -5  -2  14   14.92    3.17
  -5  -2 -14   16.86    3.42
   5  -2  14   22.81    4.12
   5  -2  14   16.65    3.32
  -5   2  14   18.43    3.39
  -5  -2  14   17.75    2.93
  -5   2 -14   16.85    3.80
  -5  -2 -14   24.84    4.04
  -5   2  15    2.27    2.17
   5  -2  15    1.83    1.50
   5   2  15    1.13    1.44
   5  -2 -15   -2.12    2.17
   5   2 -15   -0.45    1.84
  -5  -2  15    1.45    2.18
  -5  -2 -15    1.52    1.94
   5   2 -15   -0.49    1.85
   5  -2  15    0.78    1.55
   5  -2  15    2.60    1.78
  -5  -2 -15   -1.34    2.55
  -5   2 -15    0.65    2.22
  -5  -2  16    7.91    2.70
  -5   2  16    1.36    1.59
  -5  -2 -16    4.12    2.15
   6   2   0 1634.44   14.88
  -6  -2   0 1672.59   20.03
   6  -2   0 1586.23    9.61
  -6  -2   0 1666.32   15.28
   6  -2   0 1610.12   17.29
  -6   2   0 1706.45   17.88
   6   2   0 1636.04   17.37
   6  -2   0 1667.29   14.96
  -6   2   0 1671.78   15.89
   6   2   1 1686.03   15.41
  -6  -2   1 1732.47   20.17
   6  -2   1 1615.69   12.50
  -6  -2  -1 1704.84   20.18
   6  -2  -1 1595.34   16.21
  -6  -2  -1 1696.24   15.60
   6  -2  -1 1674.02   15.13
   6   2   1 1683.32   17.57
   6   2  -1 1707.82   18.02
  -6   2  -1 1679.18   18.36
   6  -2   1 1665.28   18.57
  -6   2   1 1698.66   17.74
   6  -2   1 1668.44   15.50
   6  -2  -1 1680.04   19.60
  -6   2   1 1668.54   16.63
  -6   2  -1 1675.71   15.14
  -6   2   2  364.52    3.72
   6   2   2  372.27    7.63
   6  -2   2  362.60    6.89
  -6  -2   2  378.44    9.52
  -6  -2  -2  369.29    9.52
  -6  -2   2  358.75    7.48
  -6   2  -2  349.92    8.77
   6  -2   2  366.41    7.74
  -6  -2  -2  368.93    7.56
   6   2  -2  364.55    8.65
   6  -2  -2  349.30    7.03
  -6   2   2  377.45    8.48
   6  -2  -2  361.16    7.19
   6   2   2  373.12    8.38
   6  -2   2  384.88    9.26
  -6   2   2  372.58    8.25
  -6   2  -2  370.40    6.94
   6  -2  -2  370.95    9.49
   6  -2  -3 2321.24   21.17
  -6   2   3 2253.87   12.76
   6   2   3 2355.74   20.62
  -6  -2   3 2347.88   19.75
   6  -2   3 2272.95   19.55
  -6  -2  -3 2333.32   24.28
  -6  -2  -3 2304.20   19.90
   6   2  -3 2394.13   22.62
   6  -2  -3 2328.84   18.84
   6   2   3 2316.66   21.66
   6  -2   3 2314.19   23.92
  -6   2  -3 2351.93   23.47
  -6   2   3 2338.42   21.81
  -6  -2   3 2328.69   23.35
  -6   2  -3 2304.19   16.84
   6  -2  -3 2357.43   25.43
   6   2   4  514.40   10.27
   6  -2  -4  503.55   10.31
   6   2  -4  507.30   10.43
  -6   2   4  504.08    7.79
   6  -2   4  514.80   10.29
  -6   2  -4  513.94    6.97
  -6  -2  -4  528.77   11.82
  -6  -2   4  509.52    9.88
  -6   2  -4  515.28   11.54
   6  -2   4  509.12   11.79
   6   2   4  513.07   10.59
  -6  -2  -4  506.69    9.87
   6  -2  -4  494.66   12.59
  -6  -2   4  490.02   11.01
  -6   2   4  513.77   10.68
   6   2  -5  557.61    6.88
   6  -2  -5  533.99   11.19
   6   2  -5  542.64   11.26
  -6   2   5  546.47    9.93
   6   2   5  526.07   11.13
  -6  -2   5  552.55   11.07
   6  -2   5  539.69   11.55
  -6   2  -5  527.67    7.18
  -6  -2  -5  541.83   12.35
  -6   2  -5  563.06   12.65
  -6  -2  -5  542.32   10.83
  -6   2  -5  541.03    6.76
   6   2   5  531.95   11.29
   6  -2   5  546.44   12.86
  -6  -2   5  548.05   11.81
  -6   2   5  538.88   11.52
   6  -2  -5  541.88   13.84
  -6   2   6  727.81   13.26
   6  -2  -6  719.41   13.77
   6   2   6  733.96   14.00
   6   2  -6  724.87   13.71
   6   2  -6  730.50    8.23
   6  -2  -6  713.35   13.64
  -6  -2   6  734.19   13.86
   6  -2   6  749.72   14.64
  -6  -2  -6  733.72   14.74
  -6   2  -6  688.73    8.76
  -6   2  -6  715.65   14.90
   6  -2   6  729.68   15.51
  -6  -2  -6  737.27   13.42
  -6  -2   6  725.39   13.93
  -6   2   6  721.59   13.99
  -6   2   7 2459.86   27.15
   6   2   7 2477.53   27.14
   6  -2  -7 2452.01   26.76
   6   2  -7 2481.56   26.60
   6  -2  -7 2492.95   26.50
   6  -2   7 2509.47   28.57
  -6  -2  -7 2463.22   28.05
  -6  -2   7 2559.20   27.30
  -6   2  -7 2506.87   29.23
  -6  -2  -7 2521.81   26.16
   6  -2   7 2475.53   29.86
  -6  -2   7 2543.11   26.90
  -6   2   7 2500.37   27.10
   6  -2  -8  412.07   11.62
   6   2  -8  418.25   11.52
  -6   2   8  405.54   12.05
   6  -2  -8  416.25   11.47
   6   2   8  429.01   11.95
   6  -2  -8  413.74   10.68
   6  -2   8  425.55   12.59
  -6  -2  -8  419.23   12.02
  -6  -2   8  431.29   12.03
   6  -2   8  424.62   12.89
  -6   2  -8  417.56   12.59
  -6  -2  -8  421.93   11.46
  -6  -2   8  430.11   11.45
  -6   2   8  423.42   11.64
   6   2   9  638.57   15.33
   6  -2  -9  644.67   14.92
  -6   2   9  616.72   15.92
   6  -2  -9  617.72   15.12
   6   2  -9  642.29   15.10
   6  -2  -9  639.12   14.12
  -6  -2   9  647.85   15.62
   6  -2   9  636.61   16.24
  -6  -2  -9  634.78   15.46
  -6   2   9  633.33   14.53
  -6  -2  -9  622.31   14.77
   6  -2   9  646.15   16.60
  -6   2  -9  621.52   16.24
  -6  -2   9  653.01   14.52
  -6   2   9  622.89   14.72
   6   2  10  275.76   10.59
  -6   2  10  259.71   10.99
   6  -2 -10  267.12   10.50
   6   2 -10  267.52   10.30
   6  -2 -10  259.98    9.99
   6  -2  10  276.97   11.36
  -6  -2 -10  267.08   10.49
   6   2 -10  265.33   10.46
   6  -2 -10  270.02    9.86
  -6  -2  10  283.67   11.03
  -6   2  10  267.57    9.77
  -6   2 -10  250.58   10.86
   6  -2  10  271.68   11.24
  -6  -2 -10  271.47   10.34
  -6   2  10  265.70   10.08
  -6  -2  10  269.36    9.63
  -6   2  11  555.16   16.69
   6  -2 -11  541.28   14.96
   6   2  11  570.88   15.99
   6   2 -11  554.32   15.59
   6   2 -11  566.81   16.11
   6  -2  11  555.93   16.86
  -6  -2 -11  554.85   15.76
   6  -2 -11  559.49   15.00
  -6  -2  11  565.25   16.45
  -6   2  11  577.45   14.64
   6  -2  11  555.60   16.72
  -6   2 -11  552.22   16.72
  -6  -2 -11  567.69   15.79
  -6  -2  11  569.53   14.53
  -6   2  11  580.50   15.51
  -6   2  12  182.29   10.02
   6   2  12  196.31    9.86
   6  -2 -12  175.99    9.50
   6   2 -12  185.91    9.81
   6  -2  12  186.09   10.25
  -6  -2  12  185.93    9.90
   6  -2 -12  203.61    9.60
  -6  -2 -12  191.23    9.73
  -6   2 -12  190.31   10.30
  -6   2  12  187.95    8.59
  -6  -2 -12  192.06    9.68
   6  -2  12  189.29   10.21
  -6   2  12  193.19    9.33
  -6  -2  12  199.41    8.94
   6   2  13  663.91   18.84
  -6   2  13  666.36   19.75
   6   2 -13  598.70   18.02
   6  -2 -13  651.60   19.30
   6  -2 -13  643.99   18.13
  -6  -2  13  628.40   19.04
   6   2 -13  635.20   18.80
   6  -2  13  633.13   19.84
  -6  -2 -13  620.49   18.18
  -6   2  13  645.27   16.16
   6  -2  13  633.60   19.29
  -6   2 -13  635.24   19.63
  -6  -2 -13  640.91   18.64
  -6   2  13  654.10   17.77
  -6  -2  13  624.37   16.36
   6   2  14  221.73   11.31
  -6   2  14  217.04   11.77
   6  -2  14  227.48   12.04
   6   2 -14  218.56   11.67
   6  -2 -14  220.06   11.70
   6  -2 -14  213.58   11.13
  -6  -2  14  228.30   11.95
   6  -2  14  227.31   12.47
   6   2 -14  223.15   11.73
  -6  -2 -14  214.85   11.17
   6  -2  14  230.09   11.93
  -6   2 -14  223.70   12.29
  -6  -2 -14  231.37   11.83
  -6  -2  14  214.90    9.90
  -6   2  14  223.26   10.92
   6   2  15  200.81   11.29
  -6   2  15  184.71   11.05
   6   2 -15  194.14   11.22
   6  -2  15  192.99   11.55
   6  -2 -15  194.45   11.61
   6   2 -15  202.37   11.81
   6  -2 -15  187.18   10.87
  -6  -2  15  189.78   11.40
  -6  -2 -15  191.23   11.26
  -6   2 -15  204.71   12.33
   6  -2  15  183.21   11.05
  -6   2  15  205.76   10.80
  -6  -2  16   63.84    6.84
   7   2   0  329.90    6.90
  -7  -2   0  318.79    9.41
   7  -2   0  322.42    3.66
   7  -2   0  322.15    8.37
  -7  -2   0  329.13    7.52
   7  -2   0  325.88    7.32
  -7   2   0  320.89    8.52
   7   2   0  338.75    8.55
   7  -2   0  335.90    8.84
  -7   2   0  332.07    7.83
   7   2   1   17.83    1.71
  -7   2   1   14.81    1.69
  -7   2  -1   15.31    1.68
  -7  -2  -1   16.13    2.45
  -7  -2   1   17.03    2.38
   7  -2   1   14.86    1.20
   7  -2   1   16.00    1.71
   7  -2  -1   14.60    1.79
   7  -2  -1   17.52    1.78
   7  -2   1   13.98    1.92
   7   2   1   14.11    1.80
   7   2  -1   17.82    2.22
  -7   2   1   15.84    1.98
  -7  -2  -1   16.49    1.85
   7  -2  -1   12.71    1.94
  -7   2  -1   16.28    2.14
   7   2   2   35.67    2.50
  -7  -2   2   35.04    3.17
   7  -2   2   33.57    2.12
  -7  -2  -2   33.75    3.23
  -7  -2   2   35.26    2.43
  -7   2   2   32.01    2.95
   7   2   2   34.53    2.80
   7  -2   2   34.78    2.61
  -7  -2  -2   36.67    2.68
   7   2  -2   35.93    2.94
   7  -2  -2   34.21    2.52
  -7   2  -2   34.57    3.12
   7  -2  -2   31.91    2.36
   7  -2   2   35.37    3.14
  -7   2  -2   33.47    2.38
  -7   2   2   34.11    2.77
   7  -2  -2   37.31    3.29
   7   2   3  253.11    6.88
  -7   2   3  247.42    3.46
   7  -2  -3  258.72    7.62
   7  -2   3  248.68    6.51
  -7  -2   3  254.64    6.68
  -7  -2  -3  262.51    8.66
   7  -2  -3  260.00    6.89
   7  -2   3  253.37    7.22
  -7   2  -3  249.86    8.33
  -7  -2  -3  255.55    7.18
   7   2  -3  256.04    7.93
   7   2   3  263.02    7.76
   7  -2   3  254.98    8.53
  -7  -2   3  251.20    8.25
  -7   2  -3  253.02    6.37
  -7   2   3  252.82    7.67
   7  -2  -3  266.67    9.10
   7  -2  -4  107.06    5.10
   7   2  -4  106.45    5.06
  -7   2   4   99.92    3.10
   7   2   4   98.35    4.59
  -7  -2  -4  102.63    5.61
   7  -2   4  104.43    4.69
  -7  -2   4  101.13    4.52
  -7   2  -4   97.72    5.51
   7   2  -4  105.26    5.26
   7   2   4   96.58    4.91
  -7  -2  -4  102.10    4.81
   7  -2   4  106.37    5.77
  -7   2   4  104.66    5.13
  -7  -2   4   98.20    5.33
   7  -2  -4  103.56    6.15
   7  -2  -5   25.16    2.60
  -7  -2   5   24.53    2.74
   7   2  -5   21.01    2.38
   7   2   5   25.30    2.53
  -7   2   5   24.01    1.96
  -7  -2   5   27.07    2.62
  -7   2  -5   20.13    1.66
  -7  -2  -5   26.48    3.00
   7  -2   5   24.85    2.58
   7   2   5   21.83    2.53
   7  -2   5   22.99    2.91
  -7   2   5   25.96    2.73
  -7  -2  -5   23.06    2.45
  -7   2  -5   25.67    2.99
  -7   2   6  106.42    4.87
   7   2  -6   99.40    5.32
   7  -2  -6   97.56    5.28
   7  -2  -6  100.11    5.40
   7   2   6   98.47    5.28
   7  -2   6   98.93    5.41
  -7  -2  -6  100.59    5.80
  -7  -2   6  103.99    5.25
  -7  -2  -6   96.72    5.17
   7  -2   6   97.66    6.09
  -7   2  -6  101.16    6.04
   7   2   6  107.91    5.59
  -7  -2   6  105.81    5.69
  -7   2   6   95.46    5.38
   7   2   7   10.63    1.85
  -7  -2   7   11.47    2.11
  -7   2   7   12.51    1.98
   7  -2  -7   10.19    1.91
   7   2  -7   11.21    2.11
   7  -2  -7   11.04    2.10
  -7  -2   7   12.89    2.18
   7  -2   7   11.28    2.19
  -7  -2  -7    8.02    1.58
   7  -2   7   12.32    2.51
  -7   2  -7   11.16    2.28
  -7  -2  -7   11.71    1.87
  -7   2   7   13.03    2.20
  -7   2   8  108.94    6.19
   7  -2  -8  106.29    6.19
   7   2  -8   95.91    5.84
   7   2   8  120.12    6.47
   7  -2  -8  105.03    5.89
  -7  -2  -8  149.29    7.98
  -7  -2   8  113.66    6.29
   7  -2   8  104.47    6.34
  -7  -2  -8  142.67    7.61
  -7   2  -8  109.25    6.70
   7  -2   8  112.55    6.97
  -7   2   8  107.08    6.15
  -7  -2   8  111.99    6.19
   7   2   9   14.42    2.34
  -7   2   9   12.30    2.46
   7  -2  -9   13.68    2.51
  -7  -2   9   15.68    2.46
   7  -2  -9   15.51    2.74
   7   2  -9   10.53    2.19
   7  -2   9   12.24    2.62
   7  -2  -9   15.22    2.53
  -7  -2  -9   13.46    2.42
  -7  -2   9   20.01    2.97
   7  -2   9   13.47    2.85
  -7   2   9   14.06    2.47
  -7   2  -9   13.69    2.66
  -7  -2  -9   12.83    2.33
  -7   2  10   51.41    4.88
   7  -2 -10   50.64    4.85
   7   2 -10   48.36    4.67
   7  -2 -10   44.13    4.25
   7   2  10   48.72    4.54
  -7  -2 -10   52.30    4.87
   7  -2 -10   51.42    4.49
   7  -2  10   48.85    4.86
  -7  -2  10   51.87    4.80
  -7   2  10   47.41    4.31
   7  -2  10   47.87    5.02
  -7  -2 -10   48.88    4.69
  -7  -2  10   50.14    4.43
  -7   2  10   44.50    4.44
  -7   2 -10   45.11    4.66
  -7   2  11   62.48    5.58
   7  -2 -11   61.76    5.72
   7   2 -11   63.53    5.56
   7  -2 -11   65.30    5.43
   7   2  11   67.08    5.54
   7  -2  11   56.71    5.58
  -7  -2  11   62.00    5.62
  -7  -2 -11   70.42    5.80
   7   2 -11   64.53    5.75
   7  -2 -11   62.15    5.24
  -7   2 -11   55.36    5.52
  -7  -2 -11   65.15    5.51
  -7   2  11   63.07    5.10
   7  -2  11   61.00    5.83
  -7  -2  11   67.25    5.26
  -7   2  11   60.54    5.30
   7   2  12    0.29    1.09
  -7   2  12    3.88    1.92
   7   2 -12    0.96    2.00
   7  -2 -12    1.87    1.28
  -7  -2  12    2.06    2.08
   7  -2 -12    1.35    1.63
   7   2 -12    0.19    1.74
  -7  -2 -12    3.34    1.80
   7  -2  12   -0.06    1.44
   7  -2  12    2.66    1.90
  -7   2  12    2.50    1.45
  -7  -2 -12   -2.03    1.81
  -7   2  12   -0.66    1.42
  -7   2 -12   -2.36    2.14
  -7  -2  12    2.78    2.12
   7  -2 -13    0.30    1.90
   7   2  13   -0.09    1.21
   7  -2  13    1.06    1.28
   7   2 -13    1.63    1.79
  -7  -2  13    1.45    1.72
  -7  -2 -13    0.29    1.77
   7  -2  13    3.39    2.22
   7  -2 -13    0.93    1.41
   7  -2  13    0.62    1.49
  -7   2  13    0.36    1.21
  -7  -2  13    2.20    1.62
  -7  -2 -13   -0.18    1.83
  -7   2  13   -0.87    1.60
  -7   2 -13    0.10    1.79
   7  -2 -14   30.31    4.55
   7   2 -14   35.54    4.87
   7   2  14   34.65    4.59
   7  -2  14   30.48    4.60
   7  -2 -14   24.40    4.22
   7   2 -14   35.28    4.84
  -7  -2  14   31.28    4.48
   7  -2  14   27.31    4.47
  -7   2 -14   32.10    4.90
  -7  -2 -14   29.77    4.46
  -7  -2  14   31.60    4.01
  -7   2  14   32.56    4.38
   7   2 -15   -1.31    1.83
   7  -2  15   -1.28    1.49
   7  -2 -15   -1.24    1.66
   7  -2  15   -0.18    1.50
  -7  -2 -15    1.67    1.96
  -8  -2   0 2399.05   27.38
  -8   2   0 2429.19   24.99
   8   2   0 2440.05   24.60
  -8  -2   0 2486.22   22.56
   8  -2   0 2414.37   24.53
   8  -2   0 2510.24   22.00
  -8   2   0 2487.01   23.21
   8  -2   0 2440.33   25.50
   8   2   1  342.69    7.39
  -8  -2   1  357.12   10.60
  -8  -2  -1  361.70   10.67
  -8  -2  -1  355.59    8.63
  -8   2  -1  353.85    9.69
  -8   2   1  342.84    9.31
   8  -2   1  349.26    8.33
   8   2  -1  346.59    9.33
   8  -2  -1  354.94    8.83
   8  -2  -1  349.53    8.32
   8   2   1  352.89    9.23
   8  -2   1  354.99    9.82
   8  -2  -1  359.75   10.04
   8  -2   1  362.29    9.45
  -8   2   1  363.59    9.16
  -8   2  -1  353.72    8.59
   8  -2   2 1906.09   12.67
   8   2   2 1969.23   18.37
  -8  -2   2 1981.10   25.10
   8  -2   2 1948.87   15.79
  -8  -2  -2 1926.78   24.77
  -8  -2   2 1969.45   18.23
  -8  -2  -2 1974.36   20.80
   8  -2  -2 1990.08   20.04
  -8   2  -2 1956.87   23.38
   8  -2  -2 1901.74   19.01
   8  -2   2 1988.23   24.21
   8   2  -2 1953.74   22.58
   8  -2   2 1936.40   20.17
   8   2   2 1970.98   21.98
  -8   2   2 1956.63   22.17
   8  -2  -2 1984.22   24.72
  -8   2  -2 1948.55   19.94
  -8   2   2 1945.40   21.79
   8   2   3   67.67    3.68
  -8  -2   3   66.90    3.52
  -8  -2  -3   69.82    4.88
   8  -2   3   74.03    3.59
  -8  -2  -3   68.05    4.07
   8  -2   3   65.18    4.61
   8  -2  -3   66.57    3.79
   8   2   3   62.87    4.06
  -8   2  -3   61.78    4.46
   8  -2   3   61.32    3.78
   8   2  -3   74.63    4.64
  -8   2   3   62.92    4.12
   8  -2  -3   73.88    5.15
  -8  -2   3   63.99    4.57
  -8   2  -3   66.49    3.75
   8  -2  -4 2756.09   27.37
   8   2  -4 2775.83   27.36
   8   2   4 2775.85   24.62
   8  -2   4 2756.21   24.06
  -8  -2   4 2828.90   24.04
  -8  -2  -4 2724.81   30.04
   8   2  -4 2811.72   28.36
   8  -2  -4 2799.91   25.02
   8   2   4 2768.64   27.32
  -8  -2  -4 2784.18   26.49
  -8   2  -4 2721.24   29.51
   8  -2   4 2681.82   30.69
   8  -2   4 2757.78   26.32
  -8   2   4 2728.85   27.53
  -8  -2   4 2725.84   29.44
   8  -2  -4 2733.01   32.51
   8  -2  -5  642.90   13.69
   8   2  -5  646.30   13.65
   8   2   5  648.51   12.63
   8  -2   5  666.82   12.94
  -8  -2   5  647.28   12.44
  -8  -2  -5  649.34   14.82
   8  -2   5  663.28   15.72
  -8  -2  -5  662.86   13.55
   8   2   5  658.54   13.79
  -8   2  -5  647.44   15.04
  -8  -2   5  647.31   14.48
  -8   2   5  650.74   14.02
   8  -2  -6 1207.57   19.57
   8   2  -6 1183.45   19.25
   8   2   6 1199.96   18.11
   8  -2   6 1208.17   18.74
  -8  -2   6 1213.87   18.05
  -8  -2  -6 1181.65   20.41
  -8  -2  -6 1201.52   18.89
   8   2   6 1160.61   19.09
   8  -2   6 1154.41   21.57
  -8   2  -6 1190.92   20.99
  -8  -2   6 1167.16   19.74
  -8   2   6 1178.56   19.43
   8  -2  -7   26.26    3.11
   8   2  -7   24.95    3.14
   8   2   7   25.15    2.88
  -8  -2   7   22.50    2.78
   8  -2  -7   28.18    3.36
  -8  -2   7   24.89    2.93
  -8  -2  -7   24.61    3.20
   8  -2   7   27.21    3.12
   8  -2   7   27.16    3.60
   8   2   7   24.09    3.00
  -8   2   7   28.34    3.22
  -8  -2  -7   27.95    3.18
  -8   2  -7   21.77    3.13
   8  -2  -8  603.31   14.50
   8  -2  -8  586.97   15.03
   8   2  -8  573.74   14.65
   8   2   8  621.66   14.49
  -8  -2  -8  609.00   15.46
  -8  -2   8  598.99   14.33
   8  -2   8  589.56   14.91
  -8  -2  -8  611.72   14.66
  -8   2  -8  592.14   15.98
   8   2   8  590.94   14.58
   8  -2   8  592.84   16.59
  -8  -2   8  575.88   14.55
  -8   2   8  582.20   14.73
   8  -2  -9  190.57    9.00
   8   2  -9  190.94    8.91
   8   2   9  201.42    8.70
   8  -2  -9  198.20    8.72
  -8  -2   9  204.97    8.95
  -8  -2  -9  188.72    9.01
   8  -2   9  177.45    8.63
   8  -2   9  189.90    9.73
  -8  -2  -9  204.34    8.94
  -8   2  -9  191.29    9.52
  -8  -2   9  195.55    8.76
  -8   2   9  182.51    8.55
   8  -2 -10 1026.74   21.79
   8   2 -10 1038.43   21.56
   8  -2 -10 1060.46   20.87
   8   2  10 1088.43   21.15
   8  -2  10 1035.64   22.08
  -8  -2  10 1089.55   21.80
  -8  -2 -10 1049.75   21.77
   8  -2 -10 1070.16   20.58
  -8  -2 -10 1086.49   21.66
   8  -2  10 1026.54   23.28
  -8   2 -10 1038.81   22.99
  -8   2  10 1024.10   20.81
  -8   2  10 1018.79   20.89
  -8  -2  10 1067.66   20.84
   8  -2  11   67.85    5.73
   8  -2 -11   67.49    5.96
   8   2 -11   65.73    5.73
   8  -2 -11   68.76    5.64
   8   2  11   72.42    5.75
   8  -2 -11   65.67    5.55
  -8  -2  11   68.71    5.85
   8  -2  11   69.18    6.13
  -8  -2 -11   70.08    5.94
  -8  -2 -11   74.29    5.99
  -8   2  11   68.85    5.58
   8  -2  11   73.40    6.49
  -8   2 -11   69.77    6.39
  -8  -2  11   71.94    5.70
  -8   2  11   71.77    5.82
   8  -2  12  399.73   14.43
   8  -2 -12  420.97   15.52
   8   2 -12  415.38   15.02
   8  -2 -12  410.69   14.06
   8   2  12  408.06   14.16
  -8  -2 -12  427.60   15.02
   8  -2  12  411.43   15.35
   8   2 -12  429.48   15.37
   8  -2 -12  421.91   14.49
  -8   2 -12  412.84   15.82
  -8  -2 -12  411.13   14.75
  -8   2  12  392.92   13.45
   8  -2  12  399.93   15.51
  -8   2  12  411.61   14.38
  -8  -2  12  406.72   13.71
   8  -2  13    6.45    2.23
   8   2  13    7.34    2.23
   8  -2 -13    7.59    2.85
   8   2 -13    8.63    2.77
  -8  -2 -13    8.72    2.60
   8  -2  13    8.78    2.85
  -8   2  13    7.54    2.35
  -8   2  13    9.26    2.87
  -8  -2 -13   10.32    3.09
  -8  -2  13    6.97    1.96
  -8   2 -13    6.74    2.83
   8   2 -14  291.34   13.83
   8  -2 -14  301.67   14.35
   8  -2  14  289.70   13.39
   8   2  14  289.37   12.94
   8  -2 -14  279.63   13.02
   8   2 -14  304.47   14.35
   8  -2  14  300.32   14.27
  -8  -2 -14  284.32   13.51
  -8   2 -14  294.53   14.47
  -8   2  14  302.82   13.28
  -8  -2  14  277.11   11.95
  -8  -2 -15   69.96    7.05
  -8  -2  15   76.27    6.48
  -9   2   0    2.76    1.26
  -9  -2   0    5.65    1.46
   9  -2   0    3.26    1.35
  -9  -2   0    4.86    1.42
   9   2   0    2.69    1.16
   9  -2   0    4.72    1.16
   9  -2   0    1.33    0.96
  -9   2   0    0.13    0.99
  -9   2  -1   19.59    2.25
  -9   2   1   18.95    2.32
   9   2   1   18.78    1.83
  -9  -2   1   13.74    2.11
  -9  -2  -1   24.94    3.23
   9  -2   1   18.62    2.15
   9  -2  -1   20.44    2.17
   9  -2  -1   17.82    2.12
  -9   2   1   19.15    2.50
   9   2  -1   20.66    2.63
   9  -2   1   18.52    2.39
   9   2   1   18.39    2.39
  -9  -2  -1   18.32    2.18
   9  -2   1   18.93    2.37
  -9   2  -1   18.20    2.59
   9  -2  -1   18.61    2.58
   9   2   2   10.11    1.43
  -9   2   2    8.01    1.68
  -9   2  -2   12.38    1.91
  -9  -2  -2    7.57    1.74
  -9  -2   2   10.74    1.51
  -9  -2   2    7.33    1.43
   9  -2  -2   10.28    1.60
   9  -2   2    8.16    1.46
  -9   2   2    9.32    2.00
   9  -2   2   11.79    2.05
   9   2   2   10.10    1.84
   9   2  -2   10.20    2.01
  -9  -2  -2   10.55    1.87
  -9   2  -2    5.54    1.51
   9  -2  -2    8.14    1.93
   9   2   3   17.11    1.90
  -9  -2   3   16.41    2.82
  -9   2   3   15.87    2.24
  -9   2  -3   15.49    2.08
  -9  -2   3   13.51    1.68
  -9  -2  -3   12.42    2.29
   9  -2   3   15.03    2.01
   9  -2   3   14.76    2.42
   9   2   3   13.70    2.12
   9   2  -3   13.63    2.24
   9  -2  -3   14.19    1.93
  -9  -2  -3   13.06    2.04
  -9   2  -3   12.78    2.34
   9  -2  -3   16.81    2.81
  -9   2   4   24.72    2.88
   9  -2  -4   22.16    2.56
  -9  -2   4   28.28    3.38
   9   2   4   30.03    2.65
  -9  -2  -4   29.32    3.46
  -9  -2   4   24.75    2.39
   9  -2   4   26.15    2.43
   9  -2   4   27.33    2.82
   9  -2   4   27.76    3.43
   9  -2  -4   26.44    2.65
   9   2  -4   27.40    3.07
   9   2   4   26.58    2.92
  -9   2  -4   25.41    3.15
   9  -2  -4   28.96    3.52
  -9  -2  -4   24.73    2.76
  -9   2  -4   27.55    2.71
   9  -2   5   46.23    3.08
   9  -2  -5   44.69    3.91
   9   2  -5   44.91    3.92
   9   2   5   45.37    3.44
  -9  -2   5   52.08    3.64
   9  -2   5   41.79    3.36
  -9  -2  -5   48.85    4.53
   9  -2   5   48.79    3.86
  -9  -2  -5   46.56    3.85
   9  -2   5   45.61    4.45
  -9   2  -5   43.21    4.28
   9   2   5   45.82    3.85
  -9  -2   5   48.02    4.36
  -9   2   5   45.99    4.17
   9  -2  -6    1.08    1.20
   9   2  -6    1.48    1.20
   9   2   6    0.99    0.96
   9  -2   6    0.31    0.98
  -9  -2   6    3.45    1.70
  -9  -2   6   -0.40    0.80
  -9  -2  -6    3.74    1.75
   9  -2   6   -0.75    1.11
   9  -2   6    0.44    0.94
   9  -2   6   -0.18    1.18
   9   2   6    2.16    1.45
  -9  -2  -6    0.63    1.43
  -9   2   6    1.03    1.23
  -9   2  -6    1.44    1.42
   9  -2  -7    3.67    1.70
   9   2  -7    1.55    1.20
  -9  -2   7    4.37    1.61
   9   2   7    3.72    1.38
   9  -2   7    2.14    0.92
  -9  -2   7    3.51    1.36
   9  -2  -7    3.41    1.39
  -9  -2  -7    2.84    1.62
   9  -2   7    3.65    1.31
   9   2   7    4.20    1.58
   9  -2   7    2.77    1.57
  -9   2  -7    3.47    1.46
  -9   2   7    3.48    1.76
  -9  -2  -7    2.14    1.29
   9  -2  -8    0.46    1.10
   9  -2   8    1.67    1.16
  -9  -2   8    0.03    1.24
   9   2   8    3.50    1.30
   9   2  -8    2.43    1.74
   9  -2  -8   -1.99    2.07
  -9  -2  -8    0.18    1.32
  -9  -2   8   -0.24    0.95
   9  -2   8    3.20    1.70
   9   2   8    3.09    1.71
   9  -2   8    2.34    1.73
  -9  -2  -8    2.54    1.43
  -9   2   8    2.32    1.36
  -9   2  -8    1.61    1.57
   9  -2  -9   21.54    3.14
  -9  -2   9   22.26    3.24
   9   2   9   21.13    3.07
   9  -2   9   27.88    3.41
   9  -2  -9   17.44    2.99
   9   2  -9   22.71    3.50
  -9  -2  -9   22.58    3.43
   9  -2   9   25.09    3.41
   9  -2   9   20.34    3.29
   9   2   9   18.52    2.87
  -9  -2  -9   20.18    3.01
  -9   2  -9   19.92    3.36
  -9   2   9   19.22    3.05
  -9  -2  10    0.89    1.45
   9   2  10    0.80    1.23
   9  -2 -10    1.07    1.25
   9  -2  10    0.68    1.09
   9   2 -10   -1.11    1.63
   9  -2 -10    2.44    1.82
  -9  -2 -10   -0.89    1.66
   9  -2 -10    2.09    1.17
   9   2  10    1.25    1.70
   9  -2  10    4.23    1.98
  -9   2 -10    2.65    2.23
  -9  -2 -10   -0.79    1.42
  -9   2  10   -0.56    1.36
   9  -2 -11   15.42    3.21
   9   2  11   11.92    2.40
   9  -2  11   11.61    2.59
   9   2 -11   10.04    2.22
   9  -2 -11   15.03    2.69
  -9  -2 -11   13.83    2.93
   9  -2 -11   11.97    2.54
   9  -2  11   14.18    3.07
  -9   2  11   12.38    2.42
  -9  -2  11   12.38    3.01
  -9   2 -11   12.20    3.16
  -9  -2 -11   13.23    2.65
  -9   2  11   11.45    2.63
   9   2  12    3.53    1.84
   9  -2  12   -0.81    1.48
   9  -2 -12   -0.34    1.63
   9   2 -12    1.94    1.86
   9  -2 -12    0.60    1.35
   9  -2 -12   -2.53    1.89
  -9  -2 -12    4.78    2.01
   9   2 -12    1.00    1.48
   9  -2  12    1.71    1.70
  -9   2  12   -0.12    1.51
  -9  -2 -12   -1.60    1.79
  -9  -2  12    0.69    1.37
  -9   2  12    2.07    1.75
  -9   2 -12   -0.13    1.69
   9   2  13    5.54    2.06
   9  -2  13    6.05    2.03
   9   2 -13    5.08    2.24
   9  -2 -13    7.10    2.24
   9   2 -13    4.90    2.65
  -9   2  13    5.28    2.08
   9  -2  13    6.18    2.79
  -9  -2 -13    5.57    2.44
  -9  -2  13    2.84    1.72
  -9   2  13    7.11    2.47
  -9   2 -13    6.13    2.33
   9   2  14    2.63    1.66
   9  -2  14    2.01    1.78
   9  -2  14    2.56    1.54
  -9   2  14    5.73    2.22
  -9  -2 -14    7.54    2.84
  -9  -2  14    4.71    1.95
 -10  -2   0   93.02    6.20
 -10   2   0   90.15    5.58
  10  -2   0  101.80    5.19
  10   2   0   93.20    5.51
  10  -2   0   88.34    5.17
 -10  -2   0   89.27    5.09
  10  -2   0  100.95    5.73
 -10   2   0   91.19    5.21
  10   2   1  188.87    5.81
 -10  -2   1  190.06    8.84
 -10  -2  -1  177.36    8.62
 -10  -2   1  185.57    5.96
 -10   2   1  185.49    7.81
  10   2  -1  182.40    7.63
 -10   2  -1  180.89    7.95
 -10  -2  -1  189.45    7.36
  10   2   1  183.70    7.59
  10  -2  -1  191.90    7.11
  10  -2   1  207.43    8.21
  10  -2   1  190.62    7.04
  10  -2   1  189.37    7.60
 -10   2  -1  191.32    7.47
 -10   2   1  186.98    7.51
  10  -2  -1  179.17    7.96
  10   2   2 1376.34   16.05
 -10  -2   2 1398.31   16.17
 -10  -2  -2 1371.60   23.45
  10  -2   2 1441.90   22.62
 -10  -2  -2 1442.45   20.55
  10   2   2 1430.70   21.03
 -10   2  -2 1374.13   22.11
  10   2  -2 1368.09   21.21
  10  -2  -2 1413.41   19.41
  10  -2   2 1385.34   19.28
 -10   2   2 1381.04   21.16
 -10  -2   2 1397.82   23.28
 -10   2  -2 1407.25   19.97
  10  -2   2 1416.50   20.44
 -10   2   2 1385.68   20.79
  10  -2  -2 1392.20   23.14
  10   2   3   73.95    3.93
 -10  -2   3   77.30    4.03
 -10  -2  -3   71.85    5.55
 -10  -2  -3   74.17    4.83
 -10   2  -3   72.63    5.33
  10   2   3   76.07    5.11
  10  -2   3   83.03    5.75
  10  -2  -3   71.46    4.46
  10   2  -3   68.65    4.84
  10  -2   3   75.66    4.67
  10  -2   3   74.37    4.68
 -10   2   3   72.25    4.94
 -10   2  -3   70.07    4.62
 -10  -2   3   72.26    5.56
  10  -2  -3   69.61    5.53
  10  -2  -4  685.26   15.16
  10   2   4  673.64   12.45
 -10  -2  -4  702.55   17.09
  10  -2  -4  687.54   13.98
 -10  -2  -4  696.70   14.99
 -10   2  -4  656.47   16.15
  10   2   4  669.52   14.89
  10  -2   4  713.80   17.03
  10  -2   4  673.50   14.17
  10   2  -4  672.79   15.45
 -10   2   4  667.50   15.18
 -10  -2   4  669.02   16.29
 -10   2  -4  671.05   13.93
  10  -2  -4  668.52   17.54
  10  -2  -5  341.23   11.11
  10   2  -5  325.06   10.74
  10   2   5  348.25    9.49
 -10  -2  -5  344.28   12.15
  10  -2   5  335.19   10.44
  10   2  -5  333.02   11.08
 -10  -2  -5  358.30   11.06
 -10   2  -5  339.95   11.92
  10  -2   5  345.36   12.31
  10   2   5  327.69   10.74
 -10   2   5  333.05   11.03
 -10  -2   5  355.15   11.92
  10   2   6  773.43   14.87
  10   2  -6  732.02   16.53
  10  -2  -6  742.72   16.91
 -10  -2  -6  743.73   17.80
 -10   2  -6  710.07   17.80
  10  -2   6  711.74   18.21
  10   2   6  740.05   16.37
 -10  -2  -6  762.36   16.66
  10  -2   6  736.57   15.93
 -10   2   6  720.62   16.66
 -10  -2   6  738.58   17.32
  10  -2  -7  107.39    6.45
  10  -2  -7  116.73    7.02
  10   2  -7  110.11    6.80
  10   2   7  118.13    6.19
 -10  -2  -7  127.51    7.65
  10  -2   7  112.19    7.51
 -10  -2  -7  114.13    6.69
  10  -2   7  115.45    6.57
 -10   2  -7  112.24    7.34
  10   2   7  104.87    6.45
 -10  -2   7  115.28    7.01
 -10   2   7  104.01    6.64
  10  -2  -8 1206.76   21.91
  10   2   8 1216.44   20.65
  10  -2  -8 1136.14   22.78
  10   2  -8 1125.46   22.02
 -10  -2  -8 1142.08   23.00
 -10  -2  -8 1191.98   22.38
  10   2   8 1158.11   21.90
  10  -2   8 1154.58   24.58
 -10   2  -8 1165.02   24.08
 -10   2   8 1107.04   21.94
 -10  -2   8 1145.96   22.36
  10  -2  -9  181.85    8.88
  10  -2  -9  187.50    9.48
  10   2  -9  170.03    9.01
  10   2   9  198.73    8.73
 -10  -2  -9  186.58    9.56
 -10  -2  -9  189.18    9.35
  10  -2   9  178.27   10.01
  10   2   9  181.35    8.97
 -10   2  -9  196.12   10.29
 -10   2   9  176.45    9.03
 -10  -2   9  183.52    9.29
  10  -2 -10  541.74   16.88
  10   2 -10  528.19   16.36
  10  -2 -10  533.24   15.59
  10   2  10  551.34   15.26
 -10  -2 -10  545.58   16.74
 -10   2 -10  534.33   17.48
  10  -2  10  525.62   17.68
  10   2  10  551.03   16.14
 -10  -2 -10  533.57   16.23
 -10   2  10  509.12   15.73
 -10  -2  10  538.25   16.06
  10   2  11  150.58    8.36
  10  -2 -11  129.52    8.81
  10   2 -11  143.83    8.97
  10  -2 -11  135.88    8.17
  10  -2 -11  144.52    8.54
 -10  -2 -11  145.33    8.90
 -10   2 -11  146.07    9.71
 -10   2  11  140.18    8.67
 -10  -2 -11  150.21    9.07
  10  -2  11  147.99    9.72
  10   2  11  140.67    8.51
 -10  -2  11  131.54    8.23
 -10   2  11  128.42    8.16
  10  -2 -12  961.77   24.48
  10   2 -12  929.76   23.59
  10   2  12  909.67   21.32
  10   2 -12  949.20   24.03
  10  -2 -12  931.54   22.55
 -10   2 -12  937.69   25.11
 -10   2  12  901.08   22.12
  10   2  12  937.40   22.34
  10  -2  12  927.90   24.84
 -10  -2 -12  908.73   23.07
 -10  -2  12  909.64   21.96
 -10   2  12  902.48   22.43
  10   2 -13  106.10    8.47
  10  -2 -13   91.88    8.16
  10   2  13   91.37    7.05
  10   2 -13  103.76    8.35
 -10  -2 -13   84.74    7.40
 -10   2 -13   99.10    8.66
 -10   2  13   77.92    6.60
  10   2  13  101.08    7.66
  10  -2  13   98.20    8.38
 -10  -2  13   89.37    7.14
 -10   2  13   93.76    7.61
 -10  -2 -14  257.69   13.28
 -10   2  14  227.12   11.41
 -11  -2   0   27.93    3.60
  11   2   0   38.38    3.79
  11  -2   0   35.20    3.28
 -11  -2   0   36.73    3.68
 -11   2   0   32.30    3.48
  11  -2   0   33.71    3.67
 -11   2   0   33.22    3.74
 -11   2   1   28.99    3.25
 -11  -2  -1   28.84    3.85
 -11  -2   1   24.63    3.20
  11  -2   1   30.66    3.09
 -11  -2  -1   30.65    3.32
 -11   2   1   31.79    3.63
  11   2  -1   25.96    3.09
  11  -2  -1   29.24    2.99
  11  -2   1   32.18    3.51
  11   2   1   28.97    3.32
 -11   2  -1   28.70    3.51
  11  -2   1   28.29    3.18
 -11   2  -1   30.66    3.39
  11  -2  -1   23.79    3.12
 -11   2  -2   21.80    2.82
 -11  -2   2   17.82    3.02
 -11   2   2   17.94    2.69
 -11  -2  -2   20.72    3.32
  11   2   2   20.46    2.88
 -11   2   2   19.19    2.96
  11  -2   2   19.55    2.91
  11  -2  -2   21.00    2.62
  11   2  -2   15.18    2.51
  11  -2   2   17.81    2.43
  11  -2   2   18.80    2.69
 -11  -2  -2   16.77    2.38
  11  -2  -2   16.75    2.75
 -11   2  -2   16.29    2.69
 -11   2  -3    5.75    1.63
  11   2   3    6.27    1.22
 -11  -2   3    2.67    1.66
 -11   2   3    5.97    1.73
 -11  -2  -3    6.25    2.38
  11   2   3    4.25    1.60
  11  -2  -3    7.45    1.79
  11  -2   3    6.09    1.83
  11  -2   3    4.34    1.55
  11   2  -3    4.74    1.64
  11  -2  -3    2.22    1.25
  11  -2   3    9.08    1.94
 -11   2  -3    4.38    2.03
 -11  -2  -3    4.42    1.41
  11   2   4   41.18    3.15
 -11  -2   4   33.87    4.02
  11  -2  -4   38.36    3.94
 -11  -2  -4   38.07    4.29
  11  -2   4   38.83    4.37
 -11  -2  -4   43.52    4.11
  11   2   4   37.01    3.75
  11   2  -4   39.71    4.00
  11  -2   4   37.81    3.82
  11  -2  -4   39.08    3.59
  11  -2   4   38.84    3.57
 -11   2  -4   39.01    3.69
 -11   2   4   37.72    3.91
 -11   2  -4   38.39    4.51
  11  -2  -5    8.11    2.09
  11   2   5   10.92    1.80
  11   2  -5    9.03    2.13
 -11  -2   5    8.17    2.15
 -11   2   5    8.46    2.20
 -11  -2  -5    4.43    1.68
  11   2   5    9.99    2.14
  11  -2   5    6.55    1.67
  11  -2   5   10.37    2.37
  11   2  -5   10.32    2.47
 -11   2  -5    9.18    2.31
 -11  -2  -5    9.56    2.18
  11   2  -6    4.13    1.46
  11   2   6    4.42    1.37
  11  -2  -6    8.00    2.36
 -11  -2   6    5.91    2.03
 -11  -2  -6    3.45    1.53
  11   2   6    3.76    1.46
  11  -2   6    4.39    1.98
  11  -2   6    5.40    1.71
 -11  -2  -6    4.35    1.72
 -11   2   6    4.41    1.76
 -11   2  -6    0.47    1.64
  11   2  -7   30.53    3.79
 -11  -2   7   39.49    4.41
  11   2   7   42.27    3.79
  11  -2  -7   39.98    4.28
 -11  -2  -7   40.22    4.53
  11  -2   7   48.30    5.15
  11  -2   7   40.56    4.04
  11   2   7   38.04    4.10
 -11  -2  -7   40.13    4.21
 -11   2   7   36.80    4.17
 -11   2  -7   34.87    4.34
 -11  -2   8    3.35    1.79
  11   2   8    3.89    1.51
  11  -2  -8    2.12    1.34
  11  -2  -8    4.77    2.20
  11   2  -8    3.94    1.92
 -11  -2  -8    3.95    1.99
  11   2   8    3.64    1.63
  11  -2   8    3.15    1.62
  11  -2   8    6.08    2.44
 -11  -2  -8    2.15    1.53
 -11   2  -8    0.07    1.64
 -11   2   8    7.02    2.27
 -11  -2   9    3.47    2.03
  11  -2  -9    6.57    2.09
  11   2   9    4.97    1.90
  11  -2  -9    4.18    1.75
  11   2  -9    4.62    2.41
 -11  -2  -9    3.10    1.96
  11   2   9    3.65    1.53
  11  -2   9    4.62    2.07
  11  -2   9    5.07    1.92
 -11   2  -9    2.56    1.95
 -11   2   9    6.93    2.23
 -11  -2  -9    2.41    1.79
  11  -2 -10   21.92    3.40
  11  -2 -10   24.02    4.02
  11   2  10   24.22    3.32
 -11  -2  10   22.83    3.78
  11   2 -10   22.77    3.75
 -11  -2 -10   21.62    3.84
  11   2  10   23.57    3.62
  11  -2  10   26.56    3.83
  11  -2  10   20.43    3.79
 -11   2  10   16.08    3.21
 -11  -2 -10   21.19    3.84
 -11   2 -10   16.82    3.35
  11   2  11    1.35    1.31
  11   2 -11   -0.99    1.55
  11  -2 -11   -2.62    1.64
  11  -2 -11    0.20    1.66
  11  -2  11    5.69    2.84
  11   2  11    0.44    1.54
 -11   2 -11   -0.20    1.88
 -11   2  11    1.34    1.82
 -11  -2  11    0.14    1.65
 -11  -2 -11    1.69    2.39
  11   2  12   13.30    2.78
  11   2 -12   11.99    3.31
  11  -2 -12    9.77    3.09
  11   2  12   13.45    2.88
  11  -2  12   11.78    3.07
 -11   2  12    7.41    2.23
 -11  -2  12   16.79    3.32
 -11  -2 -12   10.66    2.82
 -11   2  12   16.56    3.45
 -11   2 -12    9.70    3.10
  11   2  13   21.65    3.60
 -11   2  13   17.36    3.42
 -11  -2 -13   19.42    3.77
 -11  -2  13   20.80    3.79
 -12  -2   0  266.46   11.57
  12   2   0  268.00   10.24
  12  -2   0  286.88    9.70
 -12   2   0  265.12   10.48
 -12  -2   0  274.41    9.99
 -12   2   0  274.50   10.24
  12  -2   0  278.31   10.56
 -12  -2  -1  335.60   12.87
 -12   2   1  338.00   11.81
 -12   2  -1  344.58   12.10
  12  -2   1  360.58   10.95
  12  -2  -1  366.57   11.06
  12   2  -1  356.38   11.87
  12   2   1  340.97   11.58
 -12  -2  -1  353.20   11.40
  12  -2   1  365.91   11.83
 -12   2  -1  361.99   11.69
 -12   2   1  350.40   11.72
  12  -2  -1  351.52   12.35
 -12  -2   1  338.96   12.96
 -12   2  -2   28.13    3.36
 -12   2   2   22.82    3.06
 -12  -2   2   24.35    3.67
 -12  -2  -2   24.72    3.72
  12  -2  -2   27.87    3.19
  12  -2   2   32.66    3.81
  12  -2   2   30.47    3.27
  12   2  -2   24.19    3.28
 -12   2   2   24.39    3.39
  12   2   2   25.20    3.26
 -12  -2  -2   23.34    3.04
  12  -2   2   27.27    3.16
 -12   2  -2   25.03    3.54
  12  -2  -2   25.68    3.69
 -12  -2  -3  801.87   20.14
  12  -2  -3  835.74   17.20
 -12  -2  -3  873.49   18.37
 -12   2  -3  819.45   19.34
  12   2  -3  788.76   18.06
  12  -2   3  799.16   16.65
  12   2   3  840.58   18.03
  12  -2   3  874.09   19.68
  12  -2   3  891.55   17.55
 -12  -2   3  829.93   20.07
 -12   2   3  837.91   18.39
  12  -2  -3  797.53   20.05
 -12   2  -3  837.54   17.76
  12  -2  -4  340.99   11.85
 -12  -2  -4  345.79   13.20
  12   2  -4  336.16   11.91
  12  -2  -4  352.12   11.27
 -12  -2  -4  336.72   11.69
  12  -2   4  356.09   13.04
  12  -2   4  335.12   11.11
  12   2   4  343.16   11.75
 -12   2  -4  329.75   12.56
 -12   2   4  344.93   12.03
  12  -2   4  366.16   11.18
 -12  -2   4  341.36   12.97
  12  -2  -5  926.99   19.96
  12   2  -5  912.53   19.70
 -12  -2  -5  926.69   21.67
 -12  -2  -5  970.35   20.16
 -12   2  -5  891.94   21.03
  12  -2   5  982.75   22.05
  12  -2   5  943.66   18.87
  12   2   5  902.59   19.25
  12   2  -5  908.28   19.84
  12  -2   5  998.84   18.04
 -12   2   5  916.45   20.09
 -12  -2   5  912.72   21.14
  12  -2  -6  165.64    8.83
  12   2  -6  151.13    8.31
 -12  -2  -6  153.28    9.19
  12   2   6  156.81    8.29
  12  -2   6  166.67    8.25
 -12  -2  -6  166.31    8.73
  12  -2   6  168.18    9.43
 -12   2  -6  163.05    9.34
 -12   2   6  160.53    8.61
 -12  -2   6  164.75    9.11
  12  -2  -7  317.73   12.42
  12   2  -7  300.83   12.13
 -12  -2  -7  318.12   13.06
  12  -2   7  322.56   13.46
 -12  -2  -7  323.38   12.33
  12   2   7  306.50   11.69
  12  -2   7  312.94   11.50
 -12   2  -7  317.75   13.24
 -12  -2   7  306.40   12.47
 -12   2   7  302.92   12.03
  12  -2  -8   68.23    5.71
  12  -2  -8   70.76    6.45
  12   2  -8   70.38    6.05
 -12  -2  -8   77.27    6.63
 -12  -2  -8   73.97    6.21
 -12   2  -8   71.74    6.57
  12  -2   8   66.03    6.38
  12   2   8   76.58    6.10
  12  -2   8   80.12    6.13
 -12  -2   8   69.93    6.09
 -12   2   8   66.52    5.90
  12  -2  -9  772.46   19.16
  12  -2  -9  762.29   20.91
  12   2  -9  732.87   19.96
 -12  -2  -9  744.32   20.70
  12  -2   9  790.28   19.85
 -12  -2  -9  768.11   20.27
  12  -2   9  786.49   22.04
 -12   2  -9  757.37   21.68
  12   2   9  774.57   19.63
 -12  -2   9  764.70   20.31
 -12   2   9  741.01   19.77
  12  -2 -10  392.81   15.56
  12   2 -10  378.91   14.78
  12  -2 -10  371.97   13.71
  12   2  10  392.56   14.35
  12  -2  10  406.33   14.55
 -12   2 -10  394.48   16.08
  12  -2  10  399.97   16.24
 -12  -2 -10  392.91   15.05
 -12  -2  10  390.07   14.75
 -12   2  10  377.90   14.53
  12  -2 -11  761.48   22.22
  12   2 -11  708.89   21.14
  12  -2  11  788.33   20.94
 -12  -2 -11  706.58   20.78
 -12   2 -11  718.62   22.36
  12   2  11  739.71   20.33
  12  -2  11  753.62   22.84
 -12  -2  11  711.36   20.29
 -12   2  11  711.09   20.51
 -12   2  12   39.90    5.33
 -12  -2  12   45.23    5.32
 -12  -2 -12   40.11    5.41
 -13   2   0    5.87    1.74
 -13  -2   0    3.88    1.79
 -13   2   0    5.76    1.83
 -13  -2   0    5.27    1.82
  13  -2   0   10.68    2.42
  13   2   0    8.24    2.27
  13  -2   0    5.19    1.76
 -13   2   1    0.10    1.19
 -13   2  -1    1.66    1.35
 -13  -2   1    1.58    1.83
 -13  -2  -1    2.16    2.93
  13  -2  -1    1.14    1.58
 -13   2   1   -1.19    1.28
 -13  -2  -1    4.71    2.34
  13   2  -1    2.08    2.00
  13   2   1    1.51    1.85
  13  -2   1    1.34    1.34
 -13   2  -1    0.05    1.64
  13  -2  -1    0.73    1.49
  13  -2   1    0.68    1.11
 -13   2   2   14.16    2.70
 -13  -2   2   12.79    2.98
 -13   2  -2   11.13    2.28
 -13  -2  -2   11.98    3.06
  13  -2   2   11.98    2.31
  13   2   2   12.13    2.63
  13  -2  -2   11.82    2.39
  13   2  -2   12.22    2.62
 -13  -2  -2   14.37    2.62
  13  -2  -2   13.15    2.80
  13  -2   2   11.27    2.27
 -13   2  -2   10.67    2.48
 -13   2   3   29.39    3.72
 -13  -2   3   35.07    4.79
 -13  -2  -3   25.20    3.90
  13  -2   3   31.02    3.65
  13   2  -3   35.62    4.25
  13   2   3   28.19    3.55
  13  -2  -3   32.38    3.74
  13  -2   3   35.14    3.72
 -13   2  -3   29.38    4.08
 -13  -2  -3   29.55    3.81
 -13   2   4   15.91    3.02
  13  -2  -4   17.71    3.13
 -13  -2   4   20.17    3.73
 -13  -2  -4   18.46    3.67
  13   2   4   17.11    2.89
  13  -2   4   18.58    3.10
  13  -2  -4   21.38    3.14
  13  -2   4   18.29    3.01
  13   2  -4   19.50    3.20
 -13  -2  -4   19.69    3.14
 -13   2  -4   15.46    3.23
  13  -2  -5   -0.48    1.34
  13   2  -5   -0.60    1.41
 -13  -2   5    2.15    1.85
 -13   2   5   -0.07    1.32
 -13  -2  -5   -0.12    1.42
  13  -2   5    3.23    1.53
  13  -2   5   -1.24    1.36
  13   2   5    1.75    1.24
  13   2  -5    1.40    1.74
 -13  -2  -5   -0.52    1.51
 -13   2  -5    1.87    1.97
  13  -2  -6    7.07    2.25
  13   2  -6   12.61    2.81
 -13  -2   6   12.90    3.03
 -13  -2  -6    8.84    2.85
  13   2   6   12.80    2.64
  13  -2   6   12.32    2.45
  13  -2   6   15.34    3.02
 -13   2   6    8.83    2.01
 -13  -2  -6    8.74    2.56
 -13   2  -6    8.61    2.73
  13  -2  -7    0.41    1.39
  13   2  -7   -3.60    2.03
 -13  -2   7    1.69    1.50
 -13  -2  -7   -0.14    1.47
  13   2   7   -2.22    1.55
  13  -2   7   -0.13    1.24
  13  -2   7    2.43    1.95
 -13   2   7    1.95    1.72
 -13  -2  -7   -0.55    1.64
 -13   2  -7   -0.08    1.85
  13   2  -8    4.24    1.91
  13  -2  -8    3.99    2.31
 -13  -2   8    2.22    1.66
 -13  -2  -8    6.31    2.41
  13  -2  -8    3.48    1.70
  13   2   8    6.85    2.02
  13  -2   8    4.85    1.88
  13  -2   8    4.14    2.12
 -13   2   8    2.95    1.74
 -13  -2  -8    7.92    2.42
 -13   2  -8    5.30    2.75
  13  -2  -9    0.55    1.60
 -13  -2   9    0.44    1.55
  13  -2  -9    1.67    1.86
  13   2  -9   -0.62    1.53
  13   2   9    0.74    1.28
  13  -2   9   -0.13    1.55
  13  -2   9    1.66    1.77
 -13  -2  -9    1.34    1.62
 -13   2  -9    0.69    2.06
 -13   2   9    2.40    1.59
 -13  -2  10   13.97    2.85
  13   2 -10   10.35    3.12
  13  -2 -10   12.62    3.03
  13  -2  10   14.29    3.23
  13   2  10   12.08    3.00
  13  -2  10    7.63    2.44
 -13   2  10    8.23    2.55
 -13  -2 -10   11.39    2.92
 -13   2 -10   11.34    3.33
  13  -2  11    2.83    1.45
 -13  -2 -11    2.12    1.89
 -14   2   0  132.03    8.25
  14   2   0  131.84    7.93
  14  -2   0  135.68    7.51
  14  -2   0  142.96    8.43
 -14   2   0  129.34    7.98
 -14  -2   0  127.84    8.99
 -14  -2  -1  856.42   23.13
 -14   2  -1  885.30   21.37
  14   2  -1  861.78   20.24
  14  -2  -1  889.72   19.33
  14   2   1  850.37   19.97
  14  -2   1  881.77   19.02
 -14   2   1  842.96   20.53
 -14  -2  -1  896.76   20.33
 -14   2  -1  904.83   20.87
 -14  -2   1  855.82   22.62
 -14   2   1  902.23   20.87
  14  -2  -1  887.21   21.72
  14  -2   1  913.66   20.56
 -14  -2   2   39.64    5.17
 -14  -2  -2   37.78    5.02
 -14  -2  -2   39.30    4.39
  14  -2  -2   41.12    4.24
  14  -2   2   41.77    4.43
  14   2   2   36.73    4.30
  14   2  -2   37.95    4.43
 -14   2  -2   36.48    4.77
 -14   2   2   39.01    4.59
  14  -2   2   41.42    4.38
 -14  -2  -3 1439.92   29.34
  14  -2  -3 1431.38   24.80
 -14   2  -3 1406.05   27.67
  14   2   3 1418.22   25.73
 -14  -2  -3 1458.75   26.61
  14  -2   3 1423.30   24.48
  14   2  -3 1432.32   26.43
 -14   2   3 1436.17   26.73
 -14  -2   3 1388.60   28.83
  14  -2  -4   71.71    6.03
 -14  -2  -4   82.11    7.27
 -14  -2  -4   70.12    6.05
 -14   2  -4   70.80    6.48
  14  -2  -4   73.85    5.77
  14   2  -4   80.11    6.42
  14   2   4   74.03    6.00
  14  -2   4   75.23    5.80
 -14   2   4   76.37    6.39
 -14  -2   4   68.39    6.64
  14  -2  -5  494.62   15.92
  14   2  -5  487.68   15.76
 -14  -2  -5  497.97   17.52
 -14  -2  -5  509.70   16.12
  14   2   5  495.21   15.51
  14   2  -5  488.35   15.85
  14  -2   5  498.09   14.94
 -14   2  -5  491.94   17.08
 -14   2   5  488.60   16.16
 -14  -2   5  464.90   16.80
  14   2  -6   51.10    5.20
  14  -2  -6   56.77    5.68
 -14  -2  -6   50.41    5.88
 -14  -2  -6   52.53    5.41
  14   2   6   45.07    4.89
  14  -2   6   51.15    4.96
 -14   2   6   47.50    5.21
 -14  -2   6   59.48    6.13
 -14   2  -6   43.74    5.46
  14  -2  -7  614.04   18.79
  14   2  -7  569.06   17.89
 -14  -2  -7  574.32   19.07
 -14  -2  -7  565.40   17.78
 -14   2  -7  610.78   19.93
  14  -2   7  580.60   17.00
  14   2   7  586.68   17.47
 -14   2   7  584.88   18.12
 -14  -2   7  593.24   18.98
 -14  -2   8   11.53    3.01
  14   2  -8   16.52    3.60
  14  -2  -8   10.34    3.25
  14  -2  -8   11.17    2.75
  14  -2   8    7.99    2.15
  14   2   8   10.92    2.45
 -14   2  -8    8.95    2.93
 -14   2   8   10.64    2.77
 -14  -2  -8   10.73    2.89
  14  -2  -9  333.07   14.63
  14   2  -9  301.48   13.80
  14  -2   9  315.20   13.13
 -14  -2  -9  277.82   13.10
 -14   2  -9  296.85   14.60
  14   2   9  309.49   13.34
 -14  -2   9  303.29   13.86
 -14   2   9  298.22   13.50
 -15   2   0   19.31    3.44
 -15  -2   0   20.65    4.08
  15   2   0   20.49    3.61
  15  -2   0   20.51    3.32
 -15   2   0   20.43    3.73
  15  -2   0   22.76    3.58
 -15  -2   1    3.19    2.23
 -15   2  -1    6.80    2.32
 -15   2   1    5.18    2.41
 -15  -2  -1    6.69    2.98
  15  -2  -1    3.05    1.61
 -15   2  -1    7.01    2.44
  15   2   1    6.48    2.37
 -15   2   1    5.90    2.62
 -15  -2  -1    3.68    1.74
  15   2  -1    6.12    2.25
  15  -2   1   10.82    2.63
  15  -2   1    5.19    1.98
 -15   2   2    4.30    2.01
 -15  -2   2    3.06    2.39
 -15  -2  -2    1.67    1.78
 -15  -2  -2    6.27    2.45
  15  -2   2    4.65    1.83
  15   2  -2    5.44    2.20
  15  -2  -2    1.24    1.36
  15   2   2    5.04    2.24
 -15   2  -2    2.43    1.93
 -15   2   3   12.78    2.89
 -15  -2   3   11.54    3.09
 -15  -2  -3    9.48    2.55
  15   2   3    8.56    2.48
  15   2  -3    9.49    2.78
  15  -2  -3    9.72    2.39
 -15  -2  -3   13.51    3.13
  15  -2   3   12.22    2.73
 -15   2  -3   10.26    2.64
  15  -2  -4   13.85    3.17
 -15   2   4    9.53    2.79
 -15  -2   4   11.70    3.15
 -15  -2  -4   12.52    3.39
  15  -2  -4   10.17    2.47
  15   2  -4    8.41    2.54
  15  -2   4   11.73    2.58
  15   2   4   10.38    2.89
 -15  -2  -4    7.41    2.43
 -15   2  -4    9.23    2.91
  15  -2  -5    1.49    1.61
  15   2  -5    5.77    2.43
 -15  -2   5    4.48    2.37
 -15   2   5    5.61    1.90
 -15  -2  -5    3.27    2.31
  15   2   5    5.86    2.57
  15  -2   5    2.67    1.59
  15   2  -5    3.86    2.26
 -15   2  -5    2.43    1.76
 -15  -2  -5    1.69    1.88
  15  -2  -6    9.03    3.14
  15   2  -6    8.08    2.44
 -15  -2   6    6.32    2.67
 -15  -2  -6    7.06    2.59
  15  -2   6   10.46    2.73
  15   2   6    9.78    2.60
 -15   2   6    6.31    2.21
 -15  -2  -6    6.93    2.49
 -15   2  -6    5.61    2.26
  15  -2  -7    2.98    2.16
  15   2  -7    5.86    2.13
 -15  -2   7    4.31    2.55
  15   2   7    1.87    1.36
  15  -2   7    2.19    1.38
 -15   2  -7    0.66    1.99
 -15  -2  -7    2.13    1.65
 -15   2   7    6.54    2.24
  15   2  -8    3.06    2.26
  15  -2  -8    2.11    2.14
 -15  -2   8    3.99    2.79
  15   2   8    2.36    1.50
  15  -2   8    2.47    2.15
 -15  -2  -8   -1.48    1.64
 -15   2   8    4.66    1.87
 -15   2  -8   -0.02    2.35
  16  -2   0  337.29   13.10
  16   2   0  353.84   14.17
 -16   2   0  342.87   14.65
 -16   2   0  325.85   13.94
 -16  -2   0  341.67   15.85
 -16   2  -1  227.96   12.13
  16   2  -1  230.33   11.60
  16  -2  -1  227.66   10.76
  16   2   1  231.73   11.46
  16  -2   1  236.93   11.01
 -16  -2   1  243.05   13.45
 -16   2   1  231.09   11.78
 -16  -2  -1  229.84   13.34
 -16   2  -2  452.75   17.01
  16   2  -2  459.21   16.33
  16  -2  -2  463.02   15.39
  16   2   2  472.27   16.35
  16  -2   2  463.47   15.33
 -16  -2  -2  447.18   16.06
 -16   2   2  453.75   16.59
 -16  -2   2  463.98   18.46
 -16  -2  -2  452.45   18.23
 -16  -2  -3  153.08   10.67
 -16  -2  -3  162.00    9.86
 -16   2  -3  179.29   11.04
  16  -2  -3  160.98    9.19
  16  -2   3  166.71    9.27
  16   2  -3  163.30    9.96
  16   2   3  165.28    9.80
 -16  -2   3  153.95   10.59
 -16   2   3  161.66   10.03
  16  -2  -4  547.67   17.89
  16   2  -4  522.49   17.53
 -16  -2  -4  530.90   19.87
 -16  -2  -4  511.07   17.43
 -16   2  -4  542.88   19.16
  16   2  -4  529.19   17.70
  16  -2  -4  499.87   16.22
  16   2   4  516.93   17.34
  16  -2   4  515.98   16.35
 -16   2   4  524.55   18.09
 -16  -2   4  542.37   19.80
  16  -2  -5  298.54   13.36
  16   2  -5  275.11   12.90
 -16  -2  -5  287.72   14.38
 -16  -2  -5  260.15   12.58
 -16   2  -5  273.54   14.06
  16   2   5  290.01   12.96
  16   2  -5  290.89   13.37
  16  -2   5  268.51   11.92
 -16  -2   5  293.00   14.46
 -16   2   5  264.67   12.95
  16  -2  -6  230.15   11.99
  16   2  -6  222.28   11.77
 -16  -2  -6  206.04   11.44
 -16   2  -6  215.76   12.50
  16   2   6  221.27   11.47
  16  -2   6  207.97   10.69
 -16   2   6  203.06   11.61
 -16  -2   6  232.69   13.03
  16  -2   7   41.92    4.96
 -16   2   7   34.70    4.94
 -17  -2   0   30.69    5.46
 -17   2   0   26.92    4.41
  17   2   0   35.69    4.91
  17  -2   0   32.24    4.23
 -17  -2   1    6.09    2.76
 -17  -2  -1    6.91    2.73
 -17   2  -1    6.67    2.47
  17   2  -1    6.08    2.18
  17  -2  -1    7.38    2.34
  17   2   1    5.84    2.53
  17  -2   1    7.65    2.38
 -17  -2  -2    1.03    2.58
 -17   2   2    0.83    2.03
 -17  -2   2    4.36    2.56
 -17  -2  -2    1.48    1.63
 -17   2  -2    4.32    2.95
  17  -2  -2    0.08    1.56
  17   2  -2    2.69    2.01
  17   2   2    0.35    1.82
  17  -2   2    2.32    1.62
  17  -2  -3   12.55    3.23
 -17  -2   3    6.57    2.90
 -17   2   3    3.68    1.76
 -17  -2  -3    8.08    3.28
  17  -2   3    5.35    2.06
 -17  -2  -3    5.39    2.09
  17   2  -3    6.02    2.39
  17  -2  -3    8.40    2.44
  17   2   3    6.44    2.90
 -17   2  -3    8.56    2.91
  17  -2  -4   10.20    3.03
 -17   2   4    7.72    2.96
 -17  -2  -4   10.12    2.90
  17  -2   4    8.89    2.58
 -17  -2  -4    5.08    2.45
 -17   2   5    1.18    1.65
  17  -2   5    1.86    1.49
  18  -2   0  158.07    9.76
  18  -2  -1    8.09    2.48
  18  -2   1    9.42    2.89
 -18   2   3    3.22    2.05
   0   3   0    7.73    1.17
   0  -3   0    7.71    0.94
   0  -3   0    9.54    1.14
   0   3   0    7.64    0.52
   0   3   0    5.87    0.95
   0   3   1    0.16    0.43
   0  -3  -1    1.33    0.65
   0  -3  -1    0.84    0.63
   0  -3   1    0.34    0.58
   0  -3   1    1.93    0.60
   0   3   1    1.03    0.24
   0   3   1   -0.03    0.53
   0   3  -1    1.54    0.73
   0   3  -1    0.81    0.32
   0  -3  -2  959.29    8.36
   0   3  -2  994.04    6.58
   0  -3  -2  980.90   11.72
   0   3   2  987.88   12.11
   0   3  -2  983.37    9.26
   0  -3   2  975.96    9.27
   0  -3   2  973.77   12.66
   0  -3  -2  973.22   12.32
   0   3   2  982.85   12.05
   0   3   2  990.88    6.36
   0   3  -2  979.71    9.78
   0   3   2  990.57   10.84
   0   3  -2  989.35   11.99
   0   3   3    3.30    1.10
   0   3  -3    1.46    0.47
   0  -3   3    1.67    0.46
   0  -3  -3    1.57    0.90
   0  -3  -3    1.18    0.54
   0  -3   3    0.00    0.74
   0  -3  -3    2.51    1.00
   0   3  -3    1.35    0.63
   0  -3   3    2.15    0.58
   0   3   3    1.20    0.78
   0   3  -3    0.43    0.70
   0  -3  -3    2.02    0.74
   0   3   3    1.71    0.73
   0  -3  -4  226.01    6.65
   0  -3  -4  219.72    5.58
   0   3  -4  222.52    4.85
   0   3   4  227.36    6.76
   0  -3   4  225.82    7.02
   0   3  -4  224.51    5.73
   0   3   4  237.19    6.76
   0  -3  -4  219.72    5.80
   0   3   4  222.18    4.99
   0   3  -4  223.18    5.97
   0  -3   4  225.05    3.99
   0   3   5   -0.26    0.86
   0  -3  -5    1.06    0.93
   0  -3   5    1.94    0.55
   0  -3  -5    0.03    0.61
   0   3  -5    1.32    0.69
   0  -3   5    1.53    1.16
   0  -3  -5    1.12    0.97
   0   3  -5    1.35    1.00
   0   3   5    0.21    0.75
   0  -3  -5    0.98    0.87
   0   3  -5    0.89    0.77
   0   3   5    1.81    0.57
   0   3  -6   82.11    3.77
   0  -3  -6   82.62    4.13
   0   3   6   82.20    4.87
   0  -3  -6   85.03    4.86
   0   3  -6   80.21    4.12
   0  -3   6   80.34    4.88
   0   3   6   83.09    4.05
   0   3  -6   82.06    3.83
   0   3   6   82.50    2.77
   0  -3   6   76.00    2.69
   0   3   7   -0.98    1.25
   0  -3  -7   -2.36    1.29
   0   3  -7    3.26    1.12
   0   3  -7    0.03    0.86
   0  -3   7    2.96    1.62
   0  -3  -7   -0.64    1.27
   0   3   7    0.59    0.68
   0  -3   7    0.66    0.44
   0   3  -7    0.73    0.82
   0   3   7    0.34    0.33
   0   3   8  582.17   14.59
   0  -3  -8  585.75   12.94
   0   3  -8  620.19   12.39
   0  -3  -8  606.33   14.31
   0   3  -8  605.82   13.15
   0  -3   8  578.81   14.64
   0  -3   8  588.75   12.79
   0   3   8  588.26   11.47
   0   3  -8  604.92   10.76
   0  -3   8  596.03    8.88
   0   3   9    3.41    1.59
   0  -3  -9    2.34    1.62
   0   3  -9   -0.14    0.85
   0  -3  -9   -0.98    1.24
   0   3  -9   -1.38    1.34
   0  -3   9   -0.35    1.14
   0   3   9    0.77    0.81
   0  -3   9    0.53    0.91
   0  -3   9    0.64    0.62
   0   3  -9    0.34    0.67
   0  -3 -10   82.20    5.66
   0   3 -10   83.37    5.38
   0   3  10   76.90    5.98
   0  -3  10   79.87    5.32
   0   3  10   82.04    4.56
   0  -3  10   85.53    6.43
   0  -3 -10   90.22    6.26
   0   3 -10   78.51    5.53
   0   3 -11   -0.83    1.35
   0   3  11   -0.31    1.20
   0  -3 -11   -0.01    1.37
   0   3  11    0.98    1.13
   0  -3  11    0.97    1.12
   0   3 -11    0.16    1.51
   0  -3 -11    0.65    1.51
   0  -3  11    1.80    1.47
   0  -3 -12   82.90    6.31
   0   3 -12   78.17    5.98
   0   3  12   75.36    6.41
   0  -3  12   83.75    5.88
   0  -3  12   76.90    6.69
   0  -3 -12   84.89    6.71
   0   3  13    0.09    1.27
   0  -3 -13    0.89    1.74
   0   3 -13    2.14    1.75
   0  -3  13   -1.69    1.72
   0  -3  13   -3.92    2.24
   0  -3 -13    1.38    1.74
   0  -3 -14    3.08    1.85
   0  -3  14    4.00    2.27
   0   3 -14    6.63    2.57
   0   3  14    2.97    1.86
   0  -3 -14    5.97    2.29
   0  -3 -15    1.41    2.22
   0  -3  15    0.25    2.00
   0   3  15   -1.58    1.79
   0  -3 -15    3.58    2.48
   0   3 -15    1.56    1.75
   0  -3 -16    0.22    1.82
   0   3 -16    2.63    2.10
  -1  -3   0    5.51    0.84
   1   3   0    7.40    1.14
   1  -3   0    5.75    0.83
  -1  -3   0    7.14    1.09
  -1   3   0    6.81    1.15
   1   3   0    6.94    0.75
  -1   3   0    6.53    0.67
  -1   3   0    5.46    1.13
   1   3   0    6.67    1.08
  -1  -3   1  500.35    5.89
   1  -3  -1  489.73    7.85
  -1   3   1  508.17    7.99
   1   3  -1  498.29    4.19
  -1  -3  -1  485.62    7.47
   1  -3  -1  502.78    4.34
   1   3   1  485.68    8.37
  -1  -3  -1  476.30    8.44
  -1  -3   1  485.80    7.66
  -1   3  -1  508.90    5.21
   1  -3   1  481.92    6.23
   1  -3   1  481.26    8.37
   1  -3  -1  491.99    7.84
  -1   3  -1  486.74    6.35
   1   3   1  500.03    5.44
  -1   3   1  495.91    8.32
  -1   3   1  502.68    5.41
  -1   3   1  495.16    8.08
  -1   3  -1  500.62    8.39
   1   3   1  477.59    7.96
   1   3  -1  483.54    8.35
   1  -3  -2  890.34    7.85
  -1  -3   2  920.39    6.75
   1   3  -2  903.66    7.12
  -1  -3  -2  922.89   11.35
  -1   3   2  903.61   11.19
   1   3   2  907.80   11.95
   1  -3  -2  913.13   11.41
  -1  -3   2  899.29   10.17
   1  -3  -2  902.27   11.49
   1  -3   2  897.56   12.12
   1  -3   2  940.12    7.66
  -1  -3  -2  902.65   12.29
  -1   3  -2  893.36    8.69
  -1  -3   2  901.97   12.37
  -1   3   2  904.58   11.69
  -1   3  -2  924.01   10.22
   1   3   2  907.93    7.80
  -1   3   2  907.60   10.59
  -1   3  -2  913.68   11.59
   1   3  -2  921.67   11.72
   1   3   2  903.51   10.64
   1   3  -3   29.75    1.61
   1  -3  -3   33.88    2.50
  -1   3   3   35.81    2.48
  -1  -3  -3   35.94    2.54
  -1   3  -3   30.57    1.64
   1   3   3   33.60    2.53
   1  -3  -3   32.61    1.83
  -1  -3   3   33.27    2.59
  -1  -3   3   34.59    2.05
  -1   3  -3   31.18    1.94
  -1  -3  -3   36.94    2.75
   1  -3   3   34.32    2.62
  -1   3  -3   34.13    2.28
  -1   3   3   29.35    2.29
  -1   3   3   31.60    2.04
   1  -3  -3   32.41    2.37
  -1   3  -3   32.85    2.28
   1   3   3   33.39    2.10
   1   3  -3   32.71    2.31
   1  -3   3   32.31    1.06
  -1  -3  -3   31.67    1.86
  -1  -3  -4  224.26    5.77
  -1   3  -4  228.11    5.10
   1  -3  -4  211.68    5.33
  -1   3   4  226.62    6.64
   1  -3  -4  216.66    6.57
   1   3   4  228.59    6.91
   1   3  -4  234.14    5.87
   1  -3   4  216.40    6.92
  -1   3  -4  231.49    5.84
  -1  -3   4  224.09    7.03
  -1  -3  -4  223.16    6.93
  -1   3   4  228.42    6.27
  -1   3  -4  224.23    6.28
  -1  -3  -4  220.41    5.28
   1   3   4  225.63    4.94
  -1   3  -4  215.46    5.89
  -1  -3   4  220.00    4.81
  -1   3   4  225.40    5.08
   1  -3  -4  214.56    6.19
   1   3  -4  213.68    5.96
   1  -3   4  219.35    2.71
  -1   3  -5   32.88    2.23
   1  -3  -5   35.69    3.08
  -1  -3  -5   35.23    2.56
   1   3  -5   35.74    2.33
   1  -3  -5   35.07    2.55
   1   3   5   34.01    2.91
  -1   3   5   36.13    3.10
  -1  -3   5   39.39    3.27
   1   3  -5   36.98    2.69
  -1   3  -5   35.31    2.61
   1  -3   5   33.68    3.04
  -1  -3  -5   33.43    2.93
  -1   3   5   38.29    2.82
  -1   3   5   33.69    2.01
  -1   3  -5   35.17    2.52
   1   3  -5   35.98    2.58
   1   3   5   31.74    1.80
  -1  -3   5   35.82    2.03
   1  -3  -5   33.73    2.85
   1  -3   5   32.29    1.26
  -1  -3  -5   31.86    2.28
  -1   3  -6  505.45    9.53
   1  -3  -6  506.91   11.28
  -1  -3  -6  495.04   10.35
   1  -3  -6  490.43    9.87
   1   3  -6  516.98    9.56
   1   3   6  499.06   11.92
  -1   3   6  503.51   11.87
  -1  -3  -6  504.39   11.68
   1   3  -6  531.02   10.77
   1  -3   6  494.67   12.01
  -1  -3   6  501.62   12.13
  -1   3  -6  496.94   10.27
  -1   3   6  500.44   10.00
  -1  -3   6  507.92    7.88
  -1   3   6  502.28    7.29
  -1   3  -6  491.03    9.32
   1  -3   6  478.99    5.80
   1   3  -6  509.49    9.66
   1   3   6  503.15    6.64
  -1  -3  -7  197.46    7.08
  -1   3  -7  199.49    6.63
   1  -3  -7  197.71    6.85
   1   3  -7  204.57    6.55
   1  -3  -7  184.64    7.22
   1   3   7  185.57    7.79
  -1   3   7  195.09    7.95
  -1   3  -7  205.17    7.17
   1  -3   7  206.06    8.37
   1   3  -7  194.79    6.97
  -1  -3  -7  204.65    7.89
  -1  -3   7  189.60    7.92
   1  -3   7  199.76    7.25
  -1   3   7  202.91    6.61
   1   3   7  199.93    3.81
  -1   3  -7  191.60    6.00
   1   3  -7  201.86    6.19
  -1  -3   7  192.11    5.17
   1  -3   7  192.89    4.17
  -1   3   7  198.15    4.48
   1   3  -8   14.51    2.06
   1   3   8    6.45    1.76
  -1   3   8   10.54    2.31
  -1  -3  -8    9.22    1.80
  -1   3  -8   10.46    1.75
   1  -3  -8   10.45    2.25
   1  -3   8    6.64    2.04
  -1  -3   8    9.38    2.21
   1   3  -8    8.28    1.82
  -1  -3  -8   11.91    2.21
  -1   3  -8    7.00    1.69
  -1   3   8   11.02    2.00
   1  -3   8    7.83    1.72
   1  -3   8    9.87    1.14
  -1  -3   8   10.01    1.32
  -1   3  -8    8.44    1.33
   1   3  -8    9.09    1.41
   1   3   9   52.89    4.73
  -1   3   9   54.03    4.82
  -1   3  -9   54.58    4.08
  -1  -3  -9   55.06    4.46
   1  -3  -9   51.74    4.15
   1   3  -9   52.55    3.97
  -1  -3   9   56.19    4.90
   1   3  -9   52.65    4.26
   1  -3   9   53.86    4.74
  -1  -3  -9   54.63    4.64
   1  -3   9   52.15    4.21
  -1   3   9   56.69    3.71
  -1  -3   9   58.21    4.20
  -1   3  -9   57.94    3.43
   1   3  -9   50.43    3.29
  -1  -3   9   58.61    3.22
   1   3  10   20.55    3.12
  -1   3  10   24.53    3.66
  -1   3 -10   32.28    3.85
   1   3 -10   24.25    3.03
   1  -3 -10   25.74    3.29
  -1  -3 -10   19.51    2.93
  -1   3  10   21.24    2.57
   1  -3  10   22.20    2.97
  -1  -3  10   18.41    2.65
  -1  -3  10   21.89    3.38
   1   3 -10   20.51    3.06
  -1  -3 -10   19.05    3.11
   1  -3  10   23.26    3.59
  -1   3  11   58.86    5.51
   1   3  11   60.93    5.57
   1   3 -11   63.90    5.05
  -1  -3 -11   65.94    5.31
  -1   3 -11   62.64    5.05
   1  -3 -11   63.13    5.23
  -1   3  11   68.82    4.44
   1  -3  11   63.86    5.06
  -1  -3  11   62.44    4.84
  -1  -3  11   67.63    5.99
   1   3 -11   59.44    5.14
   1  -3  11   58.77    5.50
  -1  -3 -11   61.04    5.45
   1   3  12    6.41    2.23
  -1   3  12    4.48    2.00
   1  -3 -12    2.02    1.64
   1   3 -12    5.51    1.95
  -1   3 -12    4.30    1.75
  -1  -3 -12    3.60    1.76
  -1   3  12    4.84    1.33
   1  -3  12    4.76    1.66
  -1  -3  12    3.98    1.54
  -1  -3  12    4.96    2.05
  -1  -3 -12    7.24    2.47
   1   3 -12    6.54    2.12
   1  -3  12    1.77    1.49
   1   3  13    2.25    1.46
  -1   3  13    0.33    1.54
  -1  -3 -13    0.69    1.65
  -1   3 -13    3.54    1.88
   1  -3 -13    2.07    1.67
   1   3 -13    2.56    1.78
   1  -3  13    5.35    1.70
  -1  -3  13    4.16    1.69
  -1  -3 -13    3.48    1.73
   1   3 -13    3.53    2.09
   1  -3 -13    1.84    1.69
  -1  -3  13    2.95    1.67
   1  -3  13    0.35    1.68
   1   3  14   57.56    6.07
   1   3 -14   54.83    5.71
  -1   3  14   53.78    5.89
  -1   3 -14   60.44    6.09
   1  -3 -14   58.62    6.04
  -1  -3 -14   57.76    6.10
   1  -3  14   57.01    6.41
  -1  -3 -14   52.71    5.93
   1  -3 -14   59.95    6.27
  -1  -3  14   55.41    6.14
   1  -3  14   53.71    5.40
  -1  -3  15   40.07    5.64
  -1  -3 -15   40.19    5.54
   1  -3 -15   46.67    5.81
   1  -3  15   37.55    5.59
  -1  -3 -15   43.46    5.67
  -1   3  15   43.42    5.59
   1   3  15   43.93    5.48
   1  -3 -15   41.67    5.51
   1   3 -15   44.43    5.47
  -1   3 -15   44.88    5.60
  -1   3 -15   41.02    5.60
  -1  -3 -16    5.48    2.39
   1  -3 -16    4.46    2.60
  -1   3 -16    4.35    2.25
   1   3 -16    6.91    2.51
   2  -3   0   86.75    1.80
   2   3   0   81.01    3.49
   2  -3   0   83.90    2.82
  -2  -3   0   82.67    3.60
  -2   3   0   79.04    3.26
  -2   3   0   77.93    2.64
   2   3   0   79.93    2.72
   2  -3   0   83.57    1.51
  -2   3   0   81.79    3.56
   2   3   0   78.59    3.52
   2  -3  -1  589.23    5.57
  -2   3   1  599.45    8.36
   2   3   1  570.68    9.33
   2  -3   1  579.77    9.03
  -2  -3   1  573.55    9.23
  -2  -3  -1  570.05    9.75
   2  -3   1  576.35    6.23
  -2   3   1  580.20    7.07
  -2   3  -1  581.67    8.45
  -2   3   1  597.12    9.30
   2   3  -1  578.84    7.67
   2   3   1  577.73    7.13
  -2   3  -1  571.75    7.75
  -2   3  -1  572.39    9.24
  -2   3   1  567.03    8.99
   2   3   1  592.44    9.16
   2   3  -1  568.52    9.49
   2  -3  -2  534.84    6.42
   2   3   2  524.66    9.35
   2  -3  -2  523.63    9.02
   2   3  -2  515.58    6.32
  -2   3   2  532.75    8.27
  -2  -3   2  527.43    8.68
   2  -3   2  537.46    4.62
  -2  -3  -2  528.47    9.78
   2  -3   2  531.21    9.26
  -2  -3   2  532.93    9.62
  -2   3  -2  524.98    8.34
  -2   3   2  531.94    9.15
   2   3   2  527.76    7.00
  -2  -3  -2  534.15    4.16
   2   3  -2  510.34    9.20
  -2   3  -2  517.57    9.04
  -2   3   2  530.87    8.58
   2   3   2  541.45    8.53
  -2   3   2  527.24    8.18
   2  -3  -3   66.34    3.43
   2  -3  -3   66.30    2.64
   2   3  -3   68.29    2.66
   2   3   3   70.37    3.71
  -2   3   3   66.98    3.21
   2  -3   3   68.64    3.63
  -2  -3   3   66.58    3.64
  -2  -3   3   61.68    2.97
  -2  -3  -3   65.75    3.77
  -2   3   3   64.01    3.48
   2   3   3   66.33    2.76
  -2  -3  -3   64.81    2.15
  -2   3  -3   67.52    3.31
  -2   3  -3   71.84    3.46
  -2  -3  -3   64.16    2.38
   2   3   3   66.91    3.00
  -2   3   3   66.11    3.03
   2   3  -3   67.25    3.57
   2  -3  -3   64.73    3.49
  -2   3   3   68.62    3.28
   2   3  -4   43.47    2.37
   2  -3  -4   40.24    2.96
   2   3   4   38.25    2.92
  -2   3   4   42.34    2.99
   2  -3   4   42.18    3.15
   2  -3  -4   42.25    1.91
  -2  -3   4   40.01    3.06
  -2  -3  -4   41.37    3.08
  -2   3   4   44.10    3.05
  -2   3  -4   48.02    4.23
  -2  -3   4   39.59    2.39
  -2   3   4   43.06    2.49
   2   3   4   41.81    2.25
  -2   3  -4   44.04    3.08
   2   3  -4   40.60    2.78
  -2  -3  -4   37.96    2.00
  -2   3   4   43.26    2.99
   2  -3  -4   39.27    3.03
   2   3   5   11.36    1.76
  -2   3   5    8.99    1.47
   2  -3  -5    9.41    1.64
   2   3  -5   10.89    1.43
  -2  -3   5    9.22    1.18
  -2  -3   5    9.47    1.77
   2  -3  -5   11.13    1.16
   2  -3   5    9.87    1.74
  -2  -3  -5    8.42    1.55
  -2   3   5    8.23    1.38
   2  -3   5   10.20    1.70
  -2   3   5   12.72    1.66
  -2   3   5   10.16    1.16
   2   3   5   10.58    1.16
  -2   3  -5   10.38    1.63
   2   3  -5    8.86    1.43
  -2   3  -5   10.16    1.44
   2  -3  -5    7.88    1.40
   2  -3  -6    0.60    1.04
   2  -3  -6    0.51    0.87
   2   3   6    1.08    0.92
  -2   3   6   -0.18    0.86
   2   3  -6    1.17    0.84
  -2  -3   6    3.01    0.82
  -2  -3  -6    2.16    1.09
  -2   3  -6    1.15    0.82
   2   3  -6    1.86    1.10
   2  -3   6    0.98    1.15
  -2  -3   6    1.59    1.01
  -2  -3  -6    0.61    1.19
   2  -3  -6   -0.48    0.58
  -2   3   6    1.18    0.65
   2  -3   6    1.11    0.87
   2   3  -6    1.09    0.90
  -2   3   6    1.12    0.97
  -2   3   6    0.25    0.49
  -2   3  -6    0.88    0.64
   2   3   6    0.20    0.33
  -2   3  -6    5.22    1.67
   2  -3  -7   48.89    3.82
  -2  -3  -7   51.20    3.77
  -2   3  -7   52.65    3.47
   2  -3  -7   50.65    3.54
   2   3   7   50.10    4.10
  -2   3   7   47.94    3.94
   2   3  -7   54.36    3.88
  -2  -3   7   49.28    4.05
   2  -3   7   52.64    4.30
  -2  -3  -7   50.56    4.03
   2  -3   7   58.22    4.08
  -2   3   7   51.78    3.49
  -2   3  -7   48.88    3.85
  -2  -3   7   52.24    3.02
   2   3  -7   56.89    3.41
  -2   3  -7   54.07    3.31
  -2   3   7   53.60    3.71
   2   3   7   51.70    2.02
  -2   3   8   30.61    3.59
   2   3   8   29.50    3.38
   2  -3  -8   25.88    3.15
   2  -3  -8   25.01    3.00
   2   3  -8   27.57    2.74
  -2  -3  -8   25.60    3.05
  -2   3  -8   26.12    2.71
   2  -3   8   30.40    3.50
  -2  -3  -8   29.14    3.39
  -2  -3   8   28.57    3.41
   2   3  -8   26.55    2.88
   2  -3   8   26.65    3.01
  -2   3   8   29.78    2.99
  -2  -3   8   25.19    2.19
  -2   3  -8   23.83    2.77
   2   3  -8   28.57    2.53
  -2   3  -8   27.27    2.41
   2  -3  -9   20.01    2.67
   2   3  -9   22.76    2.60
   2   3   9   19.71    2.77
  -2   3   9   22.67    3.23
  -2  -3  -9   21.25    2.84
  -2   3  -9   19.87    2.69
  -2  -3   9   19.71    2.97
  -2  -3  -9   17.75    3.06
   2   3  -9   21.13    2.80
   2  -3   9   27.27    3.70
   2  -3   9   19.07    2.64
  -2   3   9   23.53    2.62
  -2  -3   9   22.03    2.22
   2   3  -9   19.08    2.14
  -2   3  -9   19.78    2.08
  -2   3  -9   20.64    3.03
   2   3 -10   12.32    2.13
   2   3  10   15.03    2.74
  -2   3  10   11.87    2.50
  -2  -3 -10   14.17    2.60
  -2   3 -10   12.36    2.23
   2  -3 -10   11.93    2.26
   2  -3  10   14.54    2.67
   2   3 -10   14.16    2.53
  -2  -3 -10   17.36    2.78
  -2  -3  10   19.96    3.14
  -2   3  10   13.52    1.97
   2  -3  10   11.18    2.18
  -2  -3  10   15.01    2.30
  -2  -3  10   13.89    1.89
  -2   3 -10   13.79    2.80
   2  -3 -11    9.13    2.19
   2   3  11    6.89    2.11
  -2  -3 -11    9.96    2.29
  -2   3 -11    9.28    2.25
  -2   3  11    8.65    2.22
   2   3 -11    9.77    2.18
  -2  -3 -11    5.59    2.04
  -2  -3  11    9.40    2.40
   2  -3  11   13.81    3.11
   2   3 -11    9.60    2.58
  -2   3  11   10.21    1.80
   2  -3  11    9.53    2.16
  -2  -3  11   10.97    2.28
  -2   3 -11    9.90    2.62
   2   3  12   31.92    4.32
  -2   3  12   36.04    4.56
  -2   3 -12   35.95    4.30
  -2  -3 -12   34.00    4.40
   2   3 -12   34.92    4.10
   2  -3 -12   35.38    4.04
   2  -3  12   32.35    4.47
  -2  -3  12   32.58    4.28
  -2  -3 -12   34.12    4.45
   2   3 -12   40.79    4.77
  -2   3  12   41.70    3.61
   2  -3  12   31.19    3.73
  -2  -3  12   39.04    3.94
  -2   3 -12   39.13    4.55
   2   3  13   43.93    5.17
  -2   3  13   42.82    5.26
   2   3 -13   42.93    4.76
  -2  -3 -13   40.57    4.93
  -2   3 -13   40.25    4.76
   2  -3 -13   46.71    5.13
   2  -3  13   43.21    5.25
  -2  -3 -13   45.28    5.23
   2   3 -13   41.57    4.89
  -2  -3  13   43.10    5.26
   2  -3  13   51.98    5.23
  -2   3 -13   49.04    5.57
   2  -3 -14   21.66    3.97
   2   3  14   22.25    3.80
  -2   3  14   19.77    3.78
   2   3 -14   16.67    3.32
  -2   3 -14   18.66    3.41
   2  -3  14   21.85    4.04
   2   3 -14   23.42    4.03
  -2  -3  14   20.69    4.06
  -2  -3 -14   16.98    3.67
   2  -3  14   20.62    3.57
  -2   3 -14   25.74    4.49
  -2  -3  15   -0.48    1.81
   2  -3 -15   -1.38    2.23
  -2  -3 -15    2.15    1.81
   2  -3  15   -1.10    2.12
   2   3 -15    3.17    2.31
   2  -3 -15   -1.61    2.10
   2   3  15    0.83    1.90
  -2   3  15    0.85    1.39
  -2   3 -15    1.35    2.30
  -2  -3 -16    2.92    2.28
  -2   3  16    3.94    2.01
   2   3 -16    4.83    2.26
  -2  -3 -16    8.41    2.95
   3   3   0   21.41    1.90
   3  -3   0   21.83    1.70
  -3  -3   0   24.09    2.15
  -3   3   0   25.02    1.96
  -3   3   0   22.98    1.71
   3   3   0   24.98    1.81
   3  -3   0   23.36    1.07
  -3   3   0   24.17    1.46
  -3   3   0   23.82    2.04
   3  -3  -1 1017.82    8.90
  -3   3   1 1029.61   10.56
   3   3   1 1003.89   12.66
   3  -3   1 1029.78    8.11
   3  -3   1 1025.37   11.87
  -3  -3   1 1011.83   13.29
  -3  -3  -1 1011.91   13.91
  -3   3   1 1011.79   10.70
  -3   3  -1 1021.83   11.57
  -3   3   1 1010.62   12.67
   3  -3  -1 1015.83    6.00
   3   3   1 1022.81   10.80
  -3   3  -1 1007.02   11.50
   3   3  -1 1035.75   11.51
  -3   3   1 1006.81   10.51
  -3   3   1 1031.75   12.72
  -3   3  -1  996.84   12.85
   3  -3  -2  250.59    4.89
   3   3  -2  249.89    5.08
  -3   3   2  246.77    5.43
   3   3   2  307.48    7.67
  -3  -3   2  268.07    6.84
   3  -3   2  243.24    6.31
  -3  -3  -2  272.48    7.44
  -3  -3   2  254.38    6.78
  -3   3  -2  253.10    5.40
  -3   3   2  254.61    6.62
   3   3   2  290.03    6.09
  -3   3  -2  249.74    6.21
  -3   3   2  240.08    6.26
   3   3   2  253.83    6.24
   3   3  -2  249.21    6.79
  -3   3   2  253.51    5.85
  -3   3  -2  260.66    6.65
   3   3   3  239.68    6.84
   3  -3  -3  232.08    5.26
   3  -3  -3  226.04    6.60
   3   3  -3  235.15    5.31
  -3   3   3  238.52    5.81
   3  -3   3  234.76    6.72
  -3  -3   3  234.45    6.89
   3  -3  -3  230.71    3.86
  -3  -3   3  234.53    6.49
  -3  -3  -3  239.07    7.28
   3   3   3  235.58    5.61
   3  -3   3  237.11    6.77
  -3  -3  -3  228.07    4.35
  -3   3  -3  223.80    4.82
  -3   3  -3  235.34    6.45
  -3   3   3  227.42    6.61
   3  -3  -3  241.72    7.10
  -3  -3  -3  231.28    3.81
  -3   3  -3  232.37    6.40
   3   3   3  230.87    5.86
   3   3  -3  237.99    6.78
  -3   3   3  240.07    6.15
  -3   3   3  232.03    6.08
   3  -3  -4  144.78    5.63
   3  -3  -4  148.68    4.73
   3   3  -4  151.58    4.60
   3   3   4  156.94    6.00
  -3   3   4  158.12    5.29
  -3  -3   4  153.24    5.89
  -3  -3  -4  160.07    6.25
   3  -3   4  152.91    5.85
   3  -3  -4  153.10    3.79
   3  -3   4  147.38    5.73
  -3   3   4  147.70    5.45
  -3   3  -4  151.49    5.64
  -3  -3  -4  158.45    4.27
   3   3   4  154.17    4.92
   3  -3  -4  149.74    6.00
  -3   3  -4  152.45    5.30
  -3  -3  -4  145.00    3.19
   3   3   4  155.49    4.64
   3   3  -4  150.07    5.42
  -3   3   4  159.92    5.44
  -3  -3   4  146.92    4.93
  -3   3   4  149.95    4.91
   3  -3  -5  369.81    8.06
   3   3  -5  375.82    7.89
   3   3   5  371.26    9.72
   3  -3  -5  374.03    9.33
  -3   3   5  386.63    9.14
  -3  -3   5  395.49    9.99
   3  -3   5  373.83    9.87
   3  -3  -5  363.35    6.67
  -3  -3  -5  379.97    9.99
   3  -3   5  374.89    9.49
  -3  -3  -5  383.75    7.44
  -3   3   5  361.29    8.84
  -3   3  -5  389.17    9.60
  -3   3  -5  373.18    8.38
   3   3  -5  375.36    8.76
  -3   3   5  371.03    8.74
  -3  -3   5  368.84    8.06
   3  -3  -5  368.93   10.00
  -3   3   5  373.61    7.77
   3   3   5  373.76    6.91
   3   3   6   10.33    1.94
  -3   3   6   11.07    1.85
   3  -3  -6   10.37    1.85
   3  -3  -6   11.52    1.75
  -3  -3   6   10.67    1.49
   3   3  -6   10.04    1.46
  -3  -3  -6   14.14    2.28
   3  -3   6    9.94    1.88
  -3  -3   6   11.03    1.97
   3  -3  -6   13.52    1.81
   3  -3   6   13.58    2.06
  -3   3   6   13.45    2.27
   3   3   6   10.80    1.18
   3  -3  -6    8.71    1.69
  -3   3   6   14.55    2.33
  -3   3  -6    8.31    1.45
   3   3  -6    9.46    1.37
  -3   3  -6   10.70    1.90
  -3  -3  -6    9.80    1.52
   3  -3  -7    3.74    1.53
   3   3   7   10.11    2.06
   3   3  -7    4.87    1.16
  -3  -3   7    3.70    0.85
  -3   3   7    5.79    1.46
  -3  -3  -7    6.29    1.71
   3  -3   7    5.25    1.55
   3  -3  -7    4.72    1.15
   3   3  -7    5.74    1.53
  -3  -3   7    3.73    1.30
  -3   3   7    5.65    1.35
   3  -3   7    6.47    1.80
  -3   3   7    5.11    1.43
  -3   3  -7    4.14    1.07
  -3  -3  -7    6.11    1.42
   3   3  -7    4.54    1.10
  -3   3  -7    5.45    1.50
   3   3   7    4.47    0.77
   3  -3  -8   19.03    2.50
  -3   3   8   22.39    3.00
   3  -3  -8   16.97    2.56
   3   3   8   18.10    2.72
   3   3  -8   18.63    2.42
   3  -3  -8   18.42    2.19
   3  -3   8   16.37    2.55
  -3  -3  -8   17.11    2.69
  -3  -3   8   18.74    2.74
   3  -3   8   19.19    2.57
  -3   3   8   18.87    2.38
  -3  -3   8   20.16    2.21
  -3   3   8   19.61    2.49
  -3   3  -8   18.78    2.11
  -3   3  -8   19.88    2.95
   3   3  -8   20.38    2.25
  -3   3   9   68.29    5.40
   3   3  -9   78.10    4.88
   3  -3  -9   70.41    5.06
   3  -3  -9   74.04    5.06
   3   3   9   77.06    5.61
   3   3  -9   72.04    5.10
  -3  -3  -9   71.20    5.30
   3  -3  -9   76.18    4.57
   3  -3   9   73.91    5.71
  -3  -3   9   76.55    5.66
  -3   3   9   72.41    4.52
  -3   3  -9   73.78    5.42
   3  -3   9   69.72    5.07
  -3   3  -9   72.22    4.06
  -3  -3   9   80.22    4.36
   3   3  -9   73.50    4.24
  -3   3   9   74.04    5.01
  -3   3  10   48.32    4.81
   3  -3 -10   53.40    4.55
   3   3 -10   50.55    4.38
   3   3  10   52.41    4.83
  -3  -3 -10   47.86    4.69
   3  -3  10   47.79    4.89
  -3  -3  10   56.76    5.23
   3   3 -10   52.00    4.54
  -3   3  10   55.52    4.12
  -3   3 -10   49.76    4.69
   3  -3  10   50.15    4.48
  -3   3  10   52.76    4.44
  -3  -3  10   54.45    3.80
   3  -3 -11    4.78    1.97
   3   3 -11    3.94    1.78
   3   3  11    3.21    1.65
  -3   3  11    4.23    1.90
   3  -3  11    5.43    1.98
  -3  -3 -11    2.25    1.78
   3   3 -11    3.30    1.85
  -3  -3  11    2.29    1.30
  -3   3  11    3.28    1.35
   3  -3  11    5.40    1.43
  -3  -3  11    4.26    1.44
  -3   3 -11    0.58    1.48
  -3  -3  11    4.70    1.15
   3   3 -12    7.97    2.12
   3  -3 -12    6.76    2.39
   3   3  12    6.21    1.70
  -3   3  12    6.26    2.04
   3  -3  12    9.28    2.67
  -3  -3  12    7.40    2.28
  -3  -3 -12    6.59    2.25
   3   3 -12    9.04    2.66
  -3   3  12    9.87    1.97
   3  -3  12    9.57    2.48
  -3  -3  12    7.73    1.94
  -3   3 -12    9.00    2.63
  -3  -3 -12    9.24    2.23
   3   3 -13  102.19    7.21
   3  -3 -13   99.67    7.37
  -3   3  13   93.76    7.42
   3   3  13  101.26    7.50
   3  -3  13   95.00    7.78
  -3  -3  13   93.60    7.55
   3   3 -13  109.23    7.81
  -3  -3 -13  108.90    7.87
  -3   3 -13  107.61    8.07
   3  -3  13   96.18    7.15
  -3  -3 -13  100.93    7.09
   3  -3 -14   17.81    3.70
   3   3  14   17.25    3.29
  -3   3  14   13.05    3.28
   3   3 -14   14.99    3.12
   3  -3  14    8.32    2.87
  -3  -3  14   19.79    3.68
  -3  -3 -14   14.57    3.41
   3   3 -14   15.28    3.42
   3  -3  14   15.59    3.07
  -3   3 -14   17.03    3.50
  -3  -3 -14   19.21    3.61
   3   3 -15    9.09    2.75
   3   3  15    6.97    2.40
  -3   3  15    5.23    2.15
   3  -3 -15   13.04    3.33
   3  -3  15   11.47    3.60
  -3  -3 -15    7.49    2.79
   3   3 -15   12.45    3.32
  -3  -3  15    5.44    2.24
   3  -3  15    5.42    1.66
  -3  -3 -15   10.04    3.23
  -3   3 -15    7.39    2.41
  -3  -3 -16   77.00    7.65
  -3   3  16   77.98    7.48
   3   3 -16   77.64    7.52
   4   3   0    8.84    1.35
   4  -3   0    8.42    1.03
  -4  -3   0    9.47    1.61
  -4   3   0    8.73    1.25
   4  -3   0    9.69    0.94
   4  -3   0    8.96    1.29
   4   3   0    9.20    1.29
  -4   3   0    9.90    1.54
  -4   3   0   10.63    1.39
  -4   3   0    9.31    0.97
  -4   3   1   25.54    1.64
   4   3   1   24.61    2.15
   4  -3   1   26.31    2.00
  -4  -3   1   24.97    2.35
  -4  -3  -1   24.67    2.53
  -4  -3  -1   24.33    1.30
   4  -3   1   26.15    2.22
   4  -3  -1   21.81    1.73
  -4   3   1   21.88    1.81
  -4   3  -1   25.04    2.00
  -4   3   1   23.59    2.09
   4  -3  -1   23.31    1.27
   4   3  -1   25.28    2.05
  -4   3  -1   24.87    2.13
   4  -3   1   25.29    1.57
   4   3   1   23.00    1.88
  -4   3   1   24.81    2.24
  -4   3  -1   25.15    1.37
  -4   3   1   24.78    1.80
  -4   3  -1   27.28    2.40
   4  -3  -2   40.49    2.27
  -4   3   2   39.88    2.09
   4   3   2   47.31    2.96
  -4  -3  -2   38.83    3.00
  -4  -3   2   41.59    3.04
   4  -3   2   41.12    2.62
  -4  -3   2   38.26    2.74
   4  -3   2   39.79    1.13
   4  -3   2   40.77    2.85
   4  -3  -2   38.46    2.09
  -4   3  -2   31.85    2.07
  -4   3   2   44.16    2.94
  -4  -3  -2   37.79    1.77
   4   3  -2   41.02    2.64
   4   3   2   41.51    2.49
  -4   3  -2   39.72    2.71
  -4   3   2   37.96    2.42
  -4   3  -2   39.98    2.84
   4  -3  -2   40.21    3.03
  -4   3  -2   40.28    1.30
  -4   3   2   37.85    2.39
  -4   3   2   40.29    2.81
   4  -3  -3  173.12    4.93
   4   3  -3  175.59    5.01
  -4   3   3  176.17    4.75
   4   3   3  176.35    6.00
  -4  -3   3  176.56    6.05
   4  -3   3  173.79    5.79
  -4  -3   3  170.92    5.98
  -4  -3  -3  185.65    6.71
   4  -3   3  179.65    6.18
  -4   3  -3  172.03    5.89
  -4  -3  -3  170.84    4.18
  -4   3  -3  171.75    4.39
  -4   3   3  172.75    5.98
   4  -3  -3  165.12    3.79
   4   3   3  175.14    5.32
  -4   3  -3  176.11    5.93
   4  -3  -3  172.11    6.43
  -4   3   3  168.90    5.32
  -4   3   3  171.58    5.73
  -4  -3  -3  164.17    2.38
   4   3  -4    6.83    1.11
   4   3   4    7.99    1.53
  -4   3   4    6.96    1.20
   4  -3  -4    6.51    1.11
  -4  -3   4    7.11    1.43
   4  -3   4    5.95    1.16
  -4  -3   4    7.04    1.57
  -4  -3  -4    4.60    1.27
   4  -3  -4    5.44    1.39
   4   3   4    6.73    1.14
  -4   3  -4    6.90    0.86
   4  -3   4    7.88    1.61
  -4   3   4    6.26    1.26
   4  -3  -4    6.76    0.68
  -4   3   4    6.27    1.19
  -4  -3  -4    6.62    0.93
   4  -3  -4    8.28    1.62
  -4   3   4    6.43    1.24
  -4   3  -4    7.30    1.31
  -4   3  -4    5.95    1.40
  -4   3   5   63.90    3.66
   4  -3  -5   66.17    4.06
   4  -3  -5   72.18    3.75
   4   3  -5   72.48    3.74
   4   3   5   65.22    4.15
   4  -3  -5   67.24    3.02
   4  -3   5   73.66    4.45
  -4  -3   5   65.24    4.13
  -4  -3  -5   66.09    4.35
   4  -3   5   67.97    4.26
  -4   3   5   66.54    4.04
  -4   3  -5   71.09    4.33
  -4  -3  -5   64.51    3.27
  -4   3  -5   66.35    3.77
   4   3   5   64.36    3.15
  -4  -3   5   65.08    3.71
  -4   3   5   64.64    3.79
   4  -3  -5   66.84    4.51
   4  -3  -6    3.03    1.83
  -4  -3   6   -0.02    0.78
   4   3   6    0.84    1.14
  -4   3   6    0.03    0.90
   4  -3  -6    3.97    1.50
   4   3  -6    0.42    0.80
   4  -3  -6    2.32    1.02
   4  -3   6    2.41    1.50
  -4  -3   6    0.06    0.85
  -4  -3  -6    2.20    1.13
  -4   3   6    1.48    1.29
   4  -3   6    1.84    1.36
   4  -3  -6   -1.61    1.40
  -4   3  -6    0.26    0.85
  -4   3   6    2.95    1.41
  -4  -3  -6    1.55    0.98
   4   3   6    2.23    0.86
  -4   3  -6    1.34    1.25
   4   3  -6    0.09    0.83
   4   3   7    2.76    1.23
  -4   3   7    2.92    1.28
   4  -3  -7    5.39    1.68
   4  -3  -7    7.31    1.87
  -4  -3   7    3.97    1.20
   4   3  -7    4.04    1.43
   4  -3   7    4.23    1.50
  -4  -3   7    0.94    0.94
   4  -3  -7    3.91    1.10
  -4  -3  -7    2.12    1.41
  -4   3   7    3.92    1.50
   4  -3   7    2.54    1.00
  -4   3  -7    5.85    1.72
   4   3  -7    4.14    1.24
  -4   3  -7    4.53    1.16
  -4   3   7    5.26    1.58
   4   3   7    4.45    0.82
  -4  -3  -7    2.91    1.09
   4  -3  -8    1.32    1.25
   4   3   8    0.93    1.14
  -4   3   8    1.69    1.03
   4   3  -8    0.78    1.28
  -4  -3   8    1.98    1.28
   4  -3  -8   -0.08    0.95
  -4  -3  -8    1.84    1.43
  -4  -3   8    2.89    1.77
   4  -3   8   -0.16    1.16
   4   3  -8    3.60    1.88
   4  -3   8    1.03    1.22
  -4   3   8   -0.65    0.87
  -4   3   8   -1.00    1.22
  -4   3  -8   -0.26    0.89
  -4  -3  -8    1.01    0.95
   4   3  -8    0.84    0.94
  -4   3  -8   -0.01    1.48
  -4   3   9   72.34    5.61
   4   3  -9   74.79    5.02
   4  -3  -9   74.84    5.50
   4  -3  -9   78.12    5.23
   4   3   9   72.97    5.46
  -4  -3   9   69.76    5.48
   4   3  -9   72.67    5.10
   4  -3  -9   81.10    4.87
  -4  -3  -9   74.07    5.64
   4  -3   9   71.03    5.56
  -4  -3  -9   83.86    5.12
  -4   3   9   75.39    4.85
  -4   3  -9   76.57    5.65
   4  -3   9   76.40    5.45
  -4   3  -9   72.05    4.28
   4   3  -9   71.58    4.34
  -4   3   9   71.30    4.99
  -4  -3   9   73.79    4.43
   4  -3 -10    7.40    2.06
  -4   3  10    6.56    1.99
   4   3  10    8.60    2.29
   4  -3 -10    5.11    1.68
  -4  -3 -10    6.92    2.27
   4  -3  10    9.15    2.20
  -4  -3  10   11.61    2.56
   4   3 -10    6.40    2.16
   4  -3 -10    5.79    1.61
  -4   3  10    5.59    1.64
   4  -3  10    8.81    2.20
  -4  -3 -10    6.15    1.71
   4   3 -10    9.50    1.77
  -4  -3  10    8.05    1.70
  -4   3  10    8.48    2.03
  -4   3 -10    7.21    2.15
  -4   3  11   55.34    5.37
   4  -3 -11   62.34    5.37
   4   3 -11   57.00    4.90
   4   3  11   58.48    5.33
  -4  -3  11   56.30    5.35
   4  -3 -11   67.03    5.06
   4  -3  11   62.04    6.02
  -4  -3 -11   63.73    5.64
   4   3 -11   59.82    5.34
   4  -3  11   56.23    5.28
  -4   3 -11   60.44    5.60
  -4  -3  11   63.58    4.63
  -4   3  11   61.91    4.70
  -4  -3 -11   61.37    5.06
  -4   3  11   63.21    5.06
  -4  -3  11   61.01    4.31
   4   3 -12    1.76    1.40
   4   3  12    6.32    2.14
  -4   3  12   15.81    4.84
   4  -3  12    7.37    2.55
  -4  -3 -12    2.34    1.63
   4   3 -12    3.91    1.78
  -4  -3  12    2.59    1.44
  -4   3  12   19.39    4.74
   4  -3  12    7.50    2.32
  -4   3  12   20.78    5.80
  -4   3 -12    4.27    1.99
  -4  -3 -12   10.57    2.71
   4   3 -13   32.89    4.30
   4   3  13   27.62    3.96
  -4   3  13   30.85    4.42
   4  -3 -13   29.41    4.35
   4  -3  13   33.43    5.03
  -4  -3 -13   33.63    4.43
  -4  -3  13   29.40    4.32
   4   3 -13   28.47    4.33
  -4   3  13   32.21    3.73
   4  -3  13   32.51    4.37
  -4   3 -13   35.45    5.14
  -4  -3 -13   39.08    4.57
   4  -3 -14    1.92    1.85
   4   3  14    4.52    1.94
  -4   3  14    3.24    2.15
   4   3 -14    0.94    1.85
  -4  -3 -14    1.81    1.98
  -4  -3  14    2.95    1.84
   4  -3  14    2.17    1.63
   4   3 -14    2.71    2.31
   4  -3  14    1.21    1.43
  -4   3 -14    2.47    2.00
  -4  -3 -14    3.94    2.29
   4  -3 -15    3.83    2.41
   4   3  15    1.52    2.02
  -4   3  15    1.06    1.57
   4   3 -15    3.38    1.75
   4  -3  15    3.10    2.34
  -4  -3 -15    3.08    2.15
   4   3 -15    4.99    2.73
  -4  -3  15    5.60    2.50
   4  -3  15   -1.14    1.77
  -4   3 -15    1.13    1.98
  -4  -3 -15    1.74    1.95
  -4  -3 -16   -2.11    2.51
  -4   3  16    1.99    1.72
   5   3   0    5.16    1.10
  -5  -3   0    4.85    1.15
   5  -3   0    6.40    0.87
   5  -3   0    5.68    0.79
  -5   3   0    5.27    1.02
   5  -3   0    6.32    1.16
   5   3   0    5.27    1.02
  -5   3   0    7.72    1.33
  -5   3   0    4.26    1.11
  -5   3   0    6.70    0.93
   5   3   1  148.47    5.16
  -5  -3  -1  156.50    6.19
   5  -3   1  149.43    4.54
  -5  -3   1  154.12    6.08
   5  -3  -1  142.00    3.80
  -5  -3  -1  148.44    3.80
  -5   3   1  151.67    5.05
  -5   3  -1  152.46    5.02
  -5   3   1  158.44    5.57
   5   3  -1  155.54    5.29
  -5   3  -1  148.82    5.30
   5  -3  -1  151.94    3.79
   5  -3   1  154.06    4.14
   5   3   1  151.72    5.08
   5  -3  -1  146.84    4.70
   5  -3   1  156.71    5.46
  -5   3   1  148.95    5.82
  -5   3  -1  154.44    5.89
  -5   3   1  151.47    4.62
  -5   3  -1  148.48    3.73
   5  -3  -2   40.13    2.48
  -5   3   2   39.42    1.98
   5   3   2   42.02    2.94
  -5  -3   2   39.08    3.15
  -5  -3  -2   42.77    3.51
   5  -3   2   38.56    2.54
  -5  -3   2   41.16    2.97
   5   3  -2   44.26    2.97
  -5  -3  -2   40.50    2.17
  -5   3  -2   41.45    2.56
  -5   3   2   40.19    2.94
  -5   3  -2   42.03    3.05
   5  -3  -2   37.03    2.01
   5   3   2   39.19    2.69
  -5   3   2   40.53    2.73
   5  -3  -2   39.69    2.28
   5  -3   2   39.89    2.96
   5  -3  -2   38.60    3.15
  -5   3  -2   42.80    1.74
  -5   3   2   38.13    2.52
  -5   3   2   43.04    3.14
  -5   3  -2   41.34    3.16
  -5   3   3  387.36    6.64
   5  -3  -3  382.76    7.94
   5   3  -3  399.65    8.23
   5   3   3  395.66    9.14
  -5  -3   3  386.66    9.66
  -5  -3  -3  390.14   10.21
   5  -3   3  392.36    8.73
  -5  -3   3  385.87    8.99
  -5  -3  -3  381.39    6.99
  -5   3   3  384.41    9.42
   5   3  -3  404.85    9.08
  -5   3  -3  376.83    6.97
   5   3   3  397.19    8.60
  -5   3  -3  377.85    9.32
   5  -3  -3  381.24    6.26
   5  -3   3  395.73    9.69
   5  -3  -3  382.58   10.10
  -5   3   3  390.92    8.55
  -5   3   3  382.66    9.31
  -5   3  -3  382.29    3.96
  -5   3  -3  379.13    9.28
   5   3  -4   18.36    1.89
   5   3   4   20.44    2.27
   5  -3  -4   18.11    1.95
  -5  -3   4   19.54    2.23
  -5   3   4   18.56    1.70
  -5  -3  -4   19.92    2.52
   5  -3   4   17.16    2.15
  -5  -3   4   17.21    2.18
   5   3   4   21.02    2.10
  -5   3  -4   17.27    1.42
   5  -3   4   17.25    2.34
  -5  -3  -4   17.20    1.70
  -5   3   4   17.42    2.26
   5  -3  -4   18.33    1.17
  -5   3   4   18.80    2.07
   5  -3  -4   20.01    2.69
  -5   3  -4   15.89    2.00
  -5   3  -4   18.12    2.21
   5  -3  -5  152.96    6.45
   5  -3  -5  156.90    5.73
   5   3  -5  152.99    5.63
  -5   3   5  161.19    5.47
   5   3   5  154.94    6.40
  -5  -3   5  162.17    6.49
   5  -3   5  162.41    6.59
  -5  -3  -5  150.36    6.73
  -5   3  -5  150.41    3.47
  -5  -3  -5  157.15    5.30
  -5   3  -5  160.16    6.71
  -5   3   5  155.38    6.38
   5   3   5  148.57    5.74
   5  -3   5  156.80    6.75
  -5  -3   5  152.29    6.05
  -5   3   5  154.09    6.08
   5  -3  -5  151.00    7.15
  -5   3  -5  158.95    6.19
   5  -3  -6   35.11    2.95
   5   3  -6   31.17    2.74
  -5   3   6   33.70    2.84
   5  -3  -6   26.18    2.79
   5   3   6   30.02    3.06
  -5  -3  -6   33.67    3.50
   5  -3   6   32.16    3.16
   5  -3  -6   30.60    2.33
  -5  -3   6   31.08    3.15
  -5   3   6   30.72    3.02
  -5  -3  -6   32.16    2.62
   5  -3   6   29.76    3.13
  -5   3   6   29.96    2.85
   5  -3  -6   26.33    3.07
  -5   3  -6   31.54    3.31
  -5  -3   6   33.82    2.93
  -5   3  -6   28.81    2.77
   5  -3  -7   29.36    2.93
   5   3  -7   31.86    3.12
   5   3   7   30.41    3.17
   5  -3  -7   29.22    3.20
  -5   3   7   31.76    3.10
   5  -3  -7   29.23    2.62
   5  -3   7   29.78    3.33
  -5  -3   7   27.27    3.00
  -5  -3  -7   29.30    3.40
  -5  -3  -7   30.49    2.72
   5  -3   7   28.65    3.26
  -5   3   7   27.06    2.92
   5   3   7   31.45    2.19
  -5  -3   7   30.70    2.90
  -5   3   7   25.05    2.84
  -5   3  -7   33.71    3.64
   5   3  -7   28.21    2.88
  -5   3  -7   31.73    3.03
   5   3   8   14.44    2.33
   5  -3  -8   15.21    2.61
  -5   3   8   11.93    2.15
   5  -3  -8   16.73    2.56
  -5  -3   8   16.19    2.17
   5   3  -8   13.98    2.31
  -5  -3   8   13.14    2.43
   5  -3  -8   15.85    2.12
   5  -3   8   16.49    2.75
  -5  -3  -8   15.09    2.69
   5  -3   8   13.92    2.49
  -5   3   8   15.27    2.33
  -5   3  -8   14.59    2.04
  -5   3   8   16.25    2.40
  -5   3  -8   15.81    2.70
  -5  -3  -8   14.36    2.09
   5   3  -8   16.14    2.19
  -5   3   9  192.13    8.90
   5   3   9  193.70    8.74
   5  -3  -9  192.69    8.70
   5   3  -9  195.28    8.28
  -5  -3   9  194.97    9.00
   5   3  -9  190.15    8.49
   5  -3  -9  204.05    7.61
   5  -3   9  206.07    9.51
  -5  -3  -9  196.50    9.12
  -5   3   9  196.58    8.12
  -5  -3  -9  205.70    8.08
  -5   3  -9  192.51    9.10
   5  -3   9  192.16    8.91
  -5  -3   9  196.82    7.63
   5   3  -9  190.75    7.47
  -5   3   9  188.11    8.25
  -5   3  -9  198.30    7.56
  -5   3  10   35.00    4.20
   5   3 -10   33.68    3.79
   5  -3 -10   32.22    3.77
   5   3  10   41.20    4.31
   5  -3  10   29.93    3.92
   5   3 -10   33.83    3.93
  -5  -3 -10   39.35    4.62
   5  -3 -10   38.02    3.68
  -5  -3  10   32.16    3.92
  -5   3  10   35.74    3.68
   5  -3  10   40.81    4.48
  -5  -3 -10   39.02    3.80
  -5  -3  10   38.25    3.62
   5   3 -10   34.01    3.20
  -5   3  10   34.71    3.90
  -5   3 -10   38.13    4.43
   5  -3 -11   13.08    2.67
   5   3  11   15.95    2.92
  -5   3  11   15.42    3.11
   5  -3 -11   15.91    2.88
   5   3 -11   17.56    3.15
   5  -3  11   17.99    3.35
   5  -3 -11   15.56    2.45
  -5  -3  11   17.95    3.05
  -5  -3 -11   13.57    2.77
   5  -3  11   15.66    2.92
  -5   3  11   14.09    2.52
  -5   3  11   14.59    2.60
  -5  -3  11   18.05    2.56
  -5   3 -11   16.76    3.16
  -5  -3 -11   15.83    2.76
   5  -3 -12   21.09    3.44
   5   3 -12   16.81    3.10
   5   3  12   23.01    3.39
  -5   3  12   19.50    3.32
   5   3 -12   20.50    3.51
  -5  -3  12   16.30    3.20
   5  -3  12   21.55    3.67
   5  -3 -12   24.70    3.52
  -5  -3 -12   18.46    3.45
   5  -3  12   19.94    3.53
  -5   3  12   22.35    3.04
  -5   3  12   22.31    3.24
  -5  -3  12   21.43    2.85
  -5   3 -12   23.09    3.91
  -5  -3 -12   21.08    3.32
   5  -3 -13   16.28    3.64
   5   3 -13   17.07    3.07
   5   3  13   17.58    3.18
  -5   3  13   17.68    3.52
   5   3 -13   18.10    3.33
  -5  -3  13   15.43    3.20
   5  -3  13   16.66    3.39
  -5  -3 -13   20.10    3.73
   5  -3  13   17.05    3.40
  -5   3  13   19.09    3.01
  -5   3  13   17.89    3.18
  -5   3 -13   16.47    3.39
  -5  -3 -13   15.96    3.16
   5   3  14   25.53    4.12
  -5   3  14   20.57    3.70
   5   3 -14   87.52    7.97
   5  -3 -14   27.37    4.47
   5  -3  14   27.20    4.72
  -5  -3  14   52.28    7.21
  -5  -3 -14   31.01    4.97
   5  -3  14   21.73    3.81
  -5   3 -14   20.91    4.20
  -5  -3 -14   27.13    4.31
   5   3 -15    5.65    2.72
   5   3  15    4.18    1.73
  -5   3  15   -0.18    1.35
   5  -3 -15    5.04    2.36
  -5  -3  15    3.75    2.47
   5   3 -15    3.92    2.52
  -5  -3 -15    1.35    1.85
   5  -3  15    0.32    2.24
   5  -3  15    1.72    1.76
  -5   3 -15    0.80    2.35
  -5   3  16   33.91    5.11
   6   3   0    0.01    0.52
   6  -3   0    1.21    0.46
  -6  -3   0    2.30    0.94
   6  -3   0    1.44    0.60
   6  -3   0    1.68    0.84
  -6   3   0    1.40    0.67
   6   3   0    3.41    1.10
  -6   3   0    2.47    0.81
  -6   3   0    1.00    1.02
  -6   3   0    1.61    0.84
   6   3   1   18.05    1.91
  -6  -3   1   18.97    2.38
   6  -3  -1   16.60    1.27
  -6  -3  -1   19.38    2.57
   6  -3   1   18.43    1.63
  -6  -3  -1   21.14    1.64
  -6   3  -1   17.75    1.87
  -6   3   1   19.12    2.09
   6  -3   1   19.86    2.11
   6  -3  -1   19.90    1.66
   6  -3   1   19.44    1.65
   6  -3  -1   18.62    1.81
   6   3  -1   20.28    2.07
   6   3   1   18.13    1.97
  -6   3   1   18.32    1.77
  -6   3  -1   18.75    1.53
  -6   3   1   16.49    2.10
  -6   3  -1   18.12    2.31
   6  -3  -1   21.20    2.47
  -6   3   1   20.62    2.09
  -6   3  -1   17.13    2.19
   6   3   2    8.83    1.47
  -6   3  -2    9.62    1.03
  -6   3   2   10.34    0.97
  -6  -3   2    9.82    1.83
   6  -3   2    8.72    1.29
  -6  -3  -2   10.96    1.94
  -6  -3   2    9.16    1.53
   6  -3  -2    9.89    0.98
   6   3   2    8.70    1.42
   6  -3   2   11.55    1.38
  -6   3   2   11.00    1.65
  -6   3  -2   10.52    1.39
  -6   3   2    7.91    1.49
   6  -3  -2   10.55    1.34
   6  -3   2   10.72    1.69
   6   3  -2   10.80    1.63
   6  -3  -2    9.36    1.20
  -6   3   2   10.22    1.49
  -6   3  -2    9.11    1.66
  -6  -3  -2   10.47    1.27
   6  -3  -2    8.44    1.75
  -6   3  -2    8.95    1.63
   6  -3  -3   45.72    3.07
  -6   3   3   51.87    2.31
   6   3   3   44.51    3.16
   6  -3   3   46.05    3.03
  -6  -3  -3   48.35    3.89
  -6  -3   3   44.85    3.60
  -6  -3   3   48.47    3.29
   6   3  -3   49.37    3.44
  -6   3  -3   46.50    2.71
  -6   3   3   45.56    3.53
  -6  -3  -3   44.47    2.68
   6   3   3   50.06    3.32
  -6   3  -3   55.51    4.27
   6  -3  -3   44.26    2.43
   6  -3   3   44.08    3.45
   6  -3  -3   53.65    4.16
  -6   3  -3   44.38    3.52
  -6   3  -3   46.51    1.94
  -6   3   3   51.69    3.32
   6  -3  -4   12.07    1.84
   6   3  -4   12.78    1.92
   6   3   4   12.95    1.88
  -6   3   4   13.18    1.35
  -6  -3   4   11.81    2.07
  -6  -3   4   15.05    2.08
  -6  -3  -4   13.17    2.25
   6  -3   4   12.88    1.86
   6   3   4   11.26    1.68
  -6   3  -4   17.37    1.57
   6  -3  -4   13.27    1.06
   6  -3   4   11.81    2.02
  -6   3   4    9.11    1.69
  -6   3  -4   12.16    0.89
   6  -3  -4   11.70    2.14
  -6   3  -4   14.07    2.20
  -6   3   4   14.79    2.00
  -6  -3  -4   10.84    1.40
  -6   3  -4   15.35    2.26
   6  -3  -5   34.16    2.88
   6   3  -5   33.19    2.88
   6   3   5   30.26    2.82
  -6   3   5   31.96    2.37
  -6  -3  -5   31.48    3.27
   6  -3   5   32.23    3.00
  -6  -3   5   34.91    3.17
   6  -3  -5   28.34    2.98
  -6   3  -5   35.20    3.55
  -6   3  -5   31.85    1.78
  -6   3   5   30.43    3.03
   6   3   5   33.57    2.93
   6  -3   5   31.32    3.23
  -6  -3  -5   29.96    2.51
  -6   3  -5   31.34    3.04
   6  -3  -5   28.78    3.33
  -6  -3   5   32.56    3.11
  -6   3   5   30.55    2.88
   6  -3  -6   44.11    3.79
   6  -3  -6   44.03    3.51
   6   3  -6   46.80    3.53
   6   3   6   44.20    3.70
  -6   3   6   44.69    3.13
  -6  -3   6   49.66    3.92
   6  -3   6   47.16    3.87
  -6  -3  -6   48.30    4.26
  -6  -3  -6   44.88    3.28
  -6   3  -6   47.89    4.12
  -6   3   6   41.44    3.73
   6   3   6   44.94    3.61
   6  -3   6   45.65    4.02
  -6   3   6   45.57    3.64
  -6  -3   6   44.34    3.61
   6  -3  -6   41.94    4.26
  -6   3  -6   46.19    3.66
   6  -3  -7   45.57    3.74
  -6   3   7   41.98    3.42
   6   3   7   42.46    3.80
   6   3  -7   43.05    3.60
   6  -3  -7   41.42    3.87
   6  -3  -7   42.28    3.20
  -6  -3  -7   41.06    4.12
  -6  -3   7   43.23    3.93
   6  -3   7   43.08    3.89
  -6   3  -7   41.16    3.96
  -6   3   7   44.21    3.80
  -6  -3  -7   47.61    3.56
   6   3   7   45.19    3.72
   6  -3   7   45.31    4.18
  -6  -3   7   44.98    3.72
  -6   3   7   45.82    3.83
  -6   3  -7   47.59    3.89
   6   3   8    0.03    1.02
  -6   3   8   -1.74    1.22
  -6  -3   8   -0.74    0.94
   6  -3  -8    1.97    1.62
   6  -3  -8    0.84    1.24
   6   3  -8    1.75    1.24
   6  -3   8    2.12    1.16
  -6  -3   8    0.68    1.05
   6  -3  -8    1.20    0.77
  -6  -3  -8    1.34    1.54
   6  -3   8    0.51    1.47
  -6   3   8   -1.15    1.18
  -6   3  -8    0.95    0.97
  -6  -3  -8   -0.58    1.04
  -6   3   8    1.37    1.22
  -6   3  -8   -3.94    2.12
   6  -3  -9    7.63    2.16
   6   3   9    8.50    1.95
  -6   3   9    5.35    1.61
   6  -3  -9   10.94    2.35
  -6  -3   9    7.85    1.92
   6   3  -9    7.16    1.92
   6  -3   9    7.58    2.12
  -6  -3  -9    9.81    2.44
   6  -3  -9   10.17    1.74
  -6  -3   9   10.64    2.68
   6  -3   9    8.04    2.04
  -6   3   9    9.71    2.11
  -6   3   9    9.60    2.11
  -6   3  -9   11.51    2.66
  -6  -3  -9    9.92    2.03
   6   3  -9    8.55    1.81
   6   3  10    0.66    1.22
  -6   3  10    0.16    1.00
   6   3 -10    1.89    1.54
   6  -3 -10    1.94    1.43
   6  -3  10   -0.40    1.42
  -6  -3  10    2.10    1.49
   6   3 -10    4.90    2.27
   6  -3 -10    0.83    1.17
  -6  -3 -10    0.71    1.51
   6  -3  10    2.27    1.85
  -6   3  10    1.38    1.36
  -6  -3  10    1.58    1.48
  -6  -3 -10   -1.11    1.58
  -6   3  10    0.11    1.17
  -6   3 -10    1.35    1.90
   6   3 -10    1.92    1.12
   6   3  11    2.00    1.53
  -6   3  11    2.09    1.23
   6  -3 -11    0.52    1.44
   6  -3 -11   -0.56    1.09
   6  -3  11    3.02    2.04
  -6  -3  11    0.35    1.20
  -6  -3 -11    4.68    2.41
   6   3 -11    2.27    1.59
   6  -3  11   -1.51    1.43
  -6   3  11   -0.59    1.08
  -6   3  11    2.43    1.75
  -6  -3  11    2.24    1.64
  -6   3 -11    1.16    1.52
  -6  -3 -11    2.77    1.59
   6  -3 -12    0.67    1.56
   6   3  12    0.61    1.46
  -6   3  12    1.48    1.20
   6  -3  12    0.50    1.42
   6   3 -12    2.63    1.55
  -6  -3  12    0.79    1.24
  -6  -3 -12    2.81    1.82
   6  -3  12    0.62    1.58
  -6   3  12    2.59    1.71
  -6  -3  12    0.08    0.97
  -6   3  12    1.30    1.39
  -6   3 -12    0.70    1.96
  -6  -3 -12    2.01    1.83
   6  -3 -13    5.16    2.28
   6   3 -13    5.08    2.03
   6   3  13    2.56    1.47
  -6   3  13    2.46    1.60
  -6  -3  13    4.75    2.10
   6   3 -13    0.70    1.60
   6  -3  13    2.96    1.55
  -6  -3 -13   10.08    2.94
   6  -3  13    3.03    1.71
  -6   3  13    5.23    1.78
  -6   3  13    6.43    2.58
  -6   3 -13    2.44    2.13
  -6  -3 -13    3.01    2.32
   6  -3 -14    1.80    2.33
   6   3 -14   -0.17    1.78
   6   3  14    2.07    1.51
  -6  -3  14    2.59    1.81
   6   3 -14    3.63    2.69
  -6  -3 -14   -2.74    2.11
   6  -3  14    2.28    2.07
   6  -3  14   -0.62    1.70
  -6   3 -14    2.65    2.63
  -6   3  14    2.96    1.74
   6   3 -15    8.66    2.86
  -6  -3  15    2.16    1.75
  -6  -3 -15    2.86    1.93
   6  -3  15    4.61    2.24
   7   3   0    1.25    0.81
  -7   3   0    1.84    0.68
   7  -3   0    1.00    0.45
   7  -3   0    1.92    0.64
   7  -3   0    3.81    1.10
   7   3   0    2.28    1.14
  -7   3   0    1.71    0.89
   7   3   1  213.63    6.50
  -7  -3   1  204.80    8.02
  -7  -3  -1  207.47    8.15
   7  -3  -1  191.19    3.72
   7  -3   1  204.01    5.07
  -7  -3  -1  207.36    5.76
  -7   3   1  210.05    6.99
   7  -3  -1  206.53    6.53
  -7   3  -1  208.78    7.20
   7   3  -1  212.49    7.19
   7  -3  -1  213.70    5.76
   7   3   1  205.44    6.92
   7  -3   1  214.07    5.90
   7  -3   1  213.26    7.28
  -7   3   1  211.10    6.37
   7  -3  -1  212.65    7.83
  -7   3  -1  205.82    5.60
   7   3   2  303.91    7.97
   7  -3  -2  268.57    4.04
  -7  -3   2  291.09    9.51
  -7  -3  -2  291.81    9.75
   7  -3   2  289.47    6.78
  -7  -3   2  297.65    7.97
  -7  -3  -2  302.72    7.14
  -7   3  -2  295.45    7.87
   7   3  -2  295.91    8.62
  -7   3  -2  293.92    8.85
   7   3   2  298.43    8.36
   7  -3  -2  285.23    7.30
   7  -3   2  298.05    7.26
   7  -3  -2  295.37    6.94
   7  -3   2  293.83    8.95
  -7   3   2  292.74    8.26
  -7   3   2  306.44    8.04
   7  -3  -2  306.68    9.67
  -7   3  -2  302.63    6.40
  -7   3  -2  297.19    9.72
  -7   3   3   23.63    1.39
   7   3   3   26.09    2.46
   7  -3  -3   20.52    2.29
  -7  -3   3   24.94    2.46
  -7  -3  -3   28.71    3.36
   7  -3   3   27.49    2.33
  -7  -3   3   28.87    3.09
   7   3   3   24.13    2.51
   7  -3   3   26.76    2.41
  -7   3  -3   26.22    2.23
  -7  -3  -3   24.64    2.19
   7  -3   3   23.86    2.72
   7  -3  -3   24.36    1.93
   7   3  -3   26.05    2.68
   7  -3  -3   25.47    2.10
  -7   3  -3   24.96    1.75
  -7   3  -3   19.81    2.54
   7  -3  -3   21.79    2.73
  -7   3  -3   27.55    2.95
  -7   3   3   24.48    2.49
   7  -3  -4  136.65    5.90
   7   3  -4  143.27    5.87
  -7   3   4  139.35    3.89
   7   3   4  141.33    5.97
  -7  -3  -4  149.57    7.22
  -7  -3   4  138.83    5.90
   7  -3   4  140.78    5.73
  -7  -3  -4  142.03    5.41
  -7   3  -4  139.50    4.69
   7   3   4  136.21    5.94
  -7   3  -4  138.00    6.63
   7  -3   4  142.98    6.89
  -7   3   4  138.94    5.98
   7  -3  -4  129.54    6.91
  -7  -3   4  137.42    6.42
  -7   3  -4  132.54    6.63
   7   3  -5    6.34    1.48
  -7  -3   5    6.00    1.53
   7   3   5    7.70    1.78
  -7   3   5    7.07    1.12
   7  -3  -5    7.25    1.57
   7  -3   5    7.67    1.53
  -7  -3   5    8.27    1.59
  -7  -3  -5    6.92    1.88
   7   3   5    8.41    1.73
   7  -3   5    8.89    2.06
  -7   3   5    3.23    0.98
   7  -3  -5    2.29    1.27
  -7   3  -5    4.78    1.55
  -7  -3  -5    7.27    1.54
  -7   3  -5    7.78    1.83
  -7   3   5    6.04    1.41
   7   3  -6    6.82    1.57
   7   3   6    4.64    1.37
  -7   3   6    4.35    1.11
  -7  -3   6    9.75    2.01
   7  -3  -6    7.71    1.89
  -7  -3   6    7.65    1.76
   7  -3  -6    3.40    1.37
  -7  -3  -6    7.14    1.84
   7  -3   6    5.40    1.45
   7   3   6   10.97    1.91
   7  -3   6    9.90    2.12
  -7   3   6    3.41    1.22
   7  -3  -6    4.26    1.53
  -7   3   6    6.21    1.57
  -7  -3  -6    7.51    1.57
  -7   3  -6    4.17    1.44
   7  -3  -7   74.18    5.22
   7  -3  -7   84.00    5.25
   7   3  -7   85.06    5.26
   7   3   7   77.34    5.11
  -7   3   7   82.94    4.56
   7  -3   7   86.09    5.57
  -7  -3  -7   80.07    5.80
  -7  -3   7   79.10    5.27
  -7  -3  -7   79.21    4.83
   7   3   7   76.14    4.94
  -7   3  -7   85.92    5.86
  -7   3   7   77.45    5.33
   7  -3   7   74.58    5.58
  -7  -3   7   85.38    5.29
  -7   3   7   80.46    5.19
   7  -3  -8    3.94    1.45
   7   3   8    4.05    1.51
  -7   3   8    2.35    0.73
   7   3  -8    6.12    1.72
  -7  -3   8    3.27    1.25
   7  -3  -8    3.35    1.09
   7  -3  -8    4.15    1.39
  -7  -3   8    3.71    1.39
  -7  -3  -8    3.36    1.66
   7  -3   8    5.61    2.03
   7   3   8    4.86    1.53
   7  -3   8    4.77    1.91
  -7   3   8    0.91    1.15
  -7   3  -8    1.80    1.42
  -7  -3  -8    4.50    1.55
  -7   3   8    2.35    1.08
   7  -3  -9   52.40    4.73
   7   3  -9   41.01    4.13
   7  -3  -9   44.55    4.42
   7   3   9   51.76    4.62
  -7   3   9   39.96    3.92
   7  -3   9   50.81    4.81
  -7  -3   9   50.35    4.71
  -7  -3  -9   44.43    4.68
   7  -3  -9   45.84    3.92
  -7  -3  -9   48.98    4.22
  -7   3  -9   47.89    4.96
  -7   3   9   44.80    4.28
   7  -3   9   43.59    4.62
  -7  -3   9   47.39    4.23
  -7   3   9   43.74    4.32
   7  -3 -10   -1.34    1.50
   7   3 -10    1.29    1.57
   7   3  10   -0.15    1.13
   7  -3 -10    1.04    1.41
  -7  -3  10    0.55    1.24
  -7  -3 -10    1.76    1.65
  -7  -3  10    0.08    1.25
   7  -3 -10    2.08    1.43
   7  -3  10    1.87    1.17
   7  -3  10   -1.33    1.42
  -7   3  10    2.45    1.55
   7   3 -10    0.76    1.03
  -7   3  10    0.54    1.25
  -7   3 -10   -1.38    2.06
  -7  -3 -10    0.26    1.19
   7   3  11   24.12    3.61
   7   3 -11   25.47    3.60
   7  -3 -11   25.10    3.71
   7  -3  11   21.02    3.44
  -7  -3  11   26.71    3.86
  -7  -3 -11   26.24    3.95
   7   3 -11   30.30    4.12
   7  -3  11   23.50    3.83
  -7   3  11   25.92    3.41
  -7   3  11   27.58    3.83
  -7   3 -11   27.72    4.12
  -7  -3 -11   24.74    3.39
  -7  -3  11   28.80    3.58
   7  -3 -12   46.98    5.24
   7  -3 -12   44.03    5.00
   7   3  12   45.54    4.96
   7  -3  12   47.15    5.32
  -7  -3  12   42.41    4.90
  -7  -3 -12   46.83    5.26
   7   3 -12   54.58    5.79
  -7   3  12   51.27    4.92
   7  -3  12   50.64    5.60
  -7  -3 -12   46.27    4.86
  -7   3  12   52.68    5.21
  -7   3 -12   43.51    5.24
  -7  -3  12   48.44    4.63
   7  -3 -13    5.87    2.20
   7   3 -13    7.33    2.72
   7   3  13    2.03    1.26
   7   3 -13   11.30    3.08
  -7  -3  13    4.36    1.81
  -7  -3 -13    4.86    2.24
   7  -3  13    8.51    2.74
   7  -3  13    3.28    1.72
  -7   3  13    3.90    1.86
  -7   3  13    7.10    2.41
  -7  -3  13    6.64    2.00
  -7   3 -13    0.54    1.94
   7   3 -14   23.63    4.33
   7  -3 -14   45.72    7.05
   7   3  14   32.57    4.68
  -7  -3 -14   27.39    4.39
   7   3 -14   31.55    4.84
  -7  -3  14   28.00    4.50
   7  -3  14   25.47    4.05
   7  -3  14   28.95    4.72
  -7   3 -14   27.19    4.80
  -7   3  14   37.52    4.91
  -7  -3 -15   28.49    4.77
  -8   3   0   10.96    1.60
  -8  -3   0   13.31    2.63
   8  -3   0   10.40    1.72
   8   3   0   13.32    2.01
   8  -3   0   10.22    1.50
   8  -3   0   10.05    2.04
  -8   3   0   15.61    2.19
   8   3   1   71.50    3.91
   8  -3   1   72.00    2.89
  -8  -3   1   68.61    5.01
  -8  -3  -1   70.03    5.14
  -8   3   1   73.78    4.49
  -8   3  -1   71.06    4.56
  -8  -3  -1   75.88    3.85
   8   3  -1   70.76    4.40
   8  -3  -1   74.97    3.79
   8   3   1   74.62    4.54
   8  -3   1   73.09    3.71
   8  -3  -1   73.06    4.25
   8  -3   1   74.21    4.68
   8  -3  -1   69.68    4.81
  -8   3   1   73.64    4.08
  -8   3  -1   72.73    3.72
   8   3   2    3.26    1.19
  -8   3  -2    1.98    0.74
   8  -3   2    2.66    0.80
  -8  -3   2    2.54    1.39
  -8  -3  -2    1.08    1.30
  -8  -3   2    1.60    0.84
   8   3   2    1.73    0.96
   8  -3   2    0.89    0.66
   8  -3  -2    1.74    0.67
   8  -3   2    0.64    0.83
  -8   3   2    1.97    1.09
   8   3  -2    0.79    0.83
   8  -3  -2    1.52    0.83
  -8   3   2    1.02    0.75
   8  -3  -2    2.04    1.48
  -8   3  -2    0.23    0.93
  -8  -3  -2    1.00    0.83
   8  -3  -3   39.48    3.47
   8   3   3   39.86    3.09
  -8  -3   3   40.14    3.14
  -8  -3  -3   34.33    3.69
   8  -3   3   37.57    2.71
  -8  -3   3   36.17    3.57
   8  -3  -3   40.31    2.98
  -8  -3  -3   37.72    2.95
  -8   3  -3   37.28    2.96
  -8   3  -3   38.94    3.69
   8   3  -3   39.64    3.57
   8  -3  -3   47.55    2.92
   8   3   3   36.38    3.24
   8  -3   3   39.44    3.01
   8  -3   3   37.89    3.57
   8  -3  -3   48.49    4.35
  -8   3   3   41.82    3.35
  -8   3  -3   38.21    2.48
   8  -3  -4   62.33    4.27
   8   3  -4   59.97    4.11
   8   3   4   66.51    4.21
  -8  -3  -4   63.12    5.03
   8  -3   4   66.23    3.93
  -8  -3   4   65.02    4.18
   8   3   4   63.87    4.37
   8   3  -4   60.63    4.45
  -8   3  -4   64.09    4.87
  -8   3  -4   70.44    3.73
  -8  -3  -4   68.99    4.03
   8  -3   4   66.58    4.13
   8  -3   4   60.39    4.72
  -8  -3   4   64.07    4.74
   8  -3  -4   61.62    5.13
  -8   3   4   65.49    4.37
   8  -3  -5    4.26    1.46
   8   3  -5    6.19    1.59
  -8  -3   5    4.15    1.21
   8   3   5    5.53    1.46
   8  -3   5    7.32    1.58
  -8  -3  -5    5.66    2.05
  -8  -3   5    6.04    1.44
   8   3   5    5.35    1.54
   8  -3   5    4.91    1.49
   8  -3  -5    5.95    2.34
  -8   3   5    3.94    1.73
  -8  -3  -5    3.92    1.03
  -8   3  -5    4.74    1.82
   8  -3  -6   49.01    4.24
   8  -3  -6   53.74    4.28
   8   3  -6   54.47    4.27
   8   3   6   48.80    4.00
   8  -3   6   47.90    3.89
  -8  -3   6   51.70    4.12
  -8  -3  -6   51.93    4.71
  -8  -3  -6   54.28    4.01
   8   3   6   52.58    4.19
   8  -3   6   50.96    4.73
  -8   3  -6   54.48    4.80
  -8  -3   6   50.26    4.26
  -8   3   6   47.61    4.11
   8   3   7    0.30    1.03
  -8  -3   7    0.05    1.11
   8  -3  -7    1.84    1.37
   8  -3  -7    1.02    1.08
   8   3  -7    3.23    1.75
  -8  -3   7   -0.83    1.26
  -8  -3  -7    3.00    1.63
   8  -3   7    2.71    1.41
   8   3   7    1.16    1.03
   8  -3   7    1.23    1.45
  -8   3   7    0.10    1.32
  -8   3   7    1.32    0.99
  -8  -3  -7    0.41    0.97
  -8   3  -7   -0.01    1.38
   8   3   8   12.86    2.49
   8  -3  -8   10.96    2.44
   8  -3  -8   14.19    2.79
   8   3  -8   12.00    2.24
  -8  -3   8   11.18    2.18
   8  -3   8   11.28    2.46
  -8  -3   8   12.38    2.34
  -8  -3  -8    7.30    1.94
   8   3   8   11.46    2.33
   8  -3   8   10.03    2.47
  -8   3   8    8.56    1.80
  -8   3   8   10.71    2.24
  -8  -3  -8   10.42    1.98
  -8   3  -8   12.71    2.76
   8  -3  -9    7.50    2.44
   8   3   9    5.77    1.89
  -8  -3   9    7.07    1.85
   8  -3  -9    8.60    2.09
   8   3  -9    7.66    2.34
  -8  -3  -9    8.40    2.68
   8  -3  -9    7.48    1.99
   8  -3   9    7.93    2.05
  -8  -3   9   10.72    2.40
   8   3   9   11.29    2.44
   8  -3   9    6.50    2.13
  -8   3   9    4.30    1.50
  -8   3  -9    9.77    2.72
  -8  -3  -9   10.82    2.46
  -8   3   9    6.79    2.06
   8   3 -10    2.48    1.71
   8  -3 -10    0.97    1.31
   8   3  10   -0.87    0.96
  -8  -3  10    0.83    1.39
   8  -3 -10    1.14    1.35
   8  -3  10    1.81    2.05
  -8  -3  10   -0.42    1.10
  -8  -3 -10   -0.77    1.38
   8   3  10   -0.29    1.13
   8  -3  10    5.06    2.31
  -8   3  10    0.60    1.20
  -8   3  10   -2.21    1.57
  -8  -3 -10    2.03    1.54
  -8   3 -10    5.00    2.83
   8   3 -10   -1.50    1.61
   8   3 -11   12.64    2.68
   8   3  11   13.05    2.83
   8  -3 -11   13.03    3.00
   8  -3 -11   13.64    2.92
  -8  -3  11   11.51    2.75
   8   3 -11   15.67    3.20
  -8  -3 -11   13.63    2.89
   8  -3  11    7.49    2.22
   8   3  11    9.41    2.35
   8  -3  11    8.18    2.58
  -8   3  11    8.40    2.43
  -8   3  11   10.54    2.44
  -8  -3 -11   12.26    2.80
  -8  -3  11   10.30    2.41
  -8   3 -11   15.77    3.51
   8   3  12    2.42    1.42
   8   3 -12    3.37    1.90
   8  -3 -12    1.26    1.47
  -8  -3 -12    1.82    1.75
   8   3 -12    1.68    2.33
  -8  -3  12    1.46    1.30
   8  -3  12    1.97    2.17
   8  -3  12    0.14    1.58
  -8   3  12    3.52    2.15
  -8  -3  12    3.16    1.83
  -8   3  12    2.61    1.82
  -8   3 -12    3.45    2.51
   8  -3 -13   12.02    3.18
   8   3  13    9.61    2.58
   8   3 -13   14.82    3.35
  -8  -3 -13   15.07    3.69
   8  -3  13   17.13    3.54
   8  -3  13   12.61    3.04
  -8   3  13   12.45    2.72
  -8  -3  13   15.21    2.97
  -8   3 -13   20.41    4.13
  -8   3  13   15.30    3.33
   8  -3 -14    5.48    3.23
   8   3 -14   -1.83    1.90
   8   3  14   -0.65    1.59
   8  -3  14   -2.34    1.74
  -8  -3 -14    3.71    2.45
   8  -3  14   -0.23    1.81
   8  -3  14   -0.34    1.67
  -8   3  14   -0.18    1.54
  -9   3   0    4.80    1.22
  -9  -3   0    4.06    1.68
   9  -3   0    2.50    0.98
   9  -3   0    3.75    1.13
   9   3   0    3.11    1.16
  -9   3   0    4.65    1.50
   9  -3   0    2.97    1.24
   9   3   1    3.01    0.95
  -9   3   1    3.26    1.20
  -9   3  -1    1.69    0.59
  -9  -3   1    2.72    1.41
  -9  -3  -1    1.65    1.45
  -9   3   1    0.55    0.94
   9  -3  -1    2.32    0.86
   9  -3   1    1.59    1.11
   9  -3   1    2.08    0.64
   9   3  -1    1.34    0.97
   9  -3  -1    3.08    1.17
   9   3   1    3.29    1.45
  -9  -3  -1    1.95    0.95
   9  -3  -1    3.52    1.62
   9  -3   1    3.62    1.38
  -9   3  -1    2.54    1.24
   9   3   2  101.76    4.85
  -9  -3   2  101.53    6.42
  -9  -3  -2   96.96    6.37
  -9  -3   2   98.98    4.95
   9  -3   2  105.61    6.05
  -9   3  -2   98.42    5.80
   9   3  -2  101.75    5.70
   9  -3  -2  101.66    4.85
   9  -3  -2   94.68    4.69
   9   3   2  101.48    5.51
   9  -3   2  103.87    4.91
  -9  -3  -2  100.56    4.88
  -9   3   2   95.35    5.50
   9  -3  -2   99.19    6.14
  -9   3   2  100.01    5.25
  -9   3  -2   98.71    4.57
   9   3   3   14.25    2.02
   9  -3  -3    9.69    1.80
  -9   3  -3   15.74    1.90
  -9  -3   3   13.93    2.51
  -9  -3   3   13.46    2.51
  -9  -3   3   13.29    1.96
  -9  -3  -3   14.96    2.79
   9   3   3   10.09    1.97
   9  -3   3   15.47    2.01
   9  -3   3   13.47    2.33
   9  -3  -3   13.56    1.89
   9   3  -3   15.02    2.36
   9  -3  -3   11.72    2.50
  -9  -3  -3   13.67    2.00
  -9   3  -3   14.12    2.59
  -9   3   3   13.44    2.11
   9   3   4   11.93    1.91
   9  -3  -4   15.05    2.23
   9   3  -4    9.57    2.43
  -9  -3   4   15.38    3.16
  -9  -3   4    9.08    1.92
  -9  -3  -4   12.31    2.52
   9  -3   4   11.57    1.71
   9   3   4   10.84    1.94
   9  -3   4   11.05    1.82
   9  -3   4    7.80    1.86
  -9   3  -4   12.36    1.68
   9   3  -4    9.22    2.12
  -9   3  -4   12.24    2.38
  -9  -3  -4   12.33    2.00
  -9   3   4    8.80    1.73
   9  -3  -4    5.13    1.65
   9  -3  -5   14.66    2.55
   9   3  -5   13.61    2.25
   9   3   5   12.69    1.94
  -9  -3   5   12.08    2.27
   9  -3   5   12.51    2.04
  -9  -3  -5   14.08    2.73
  -9  -3   5   13.48    2.08
   9   3   5   14.77    2.38
   9  -3   5   16.86    2.40
   9  -3   5   12.85    2.46
  -9  -3  -5   14.21    2.12
  -9   3   5    7.62    1.64
   9  -3  -5   13.11    2.79
  -9   3  -5   11.49    2.51
   9  -3  -6  138.49    7.18
   9   3  -6  136.53    6.93
   9   3   6  137.44    6.70
  -9  -3  -6  133.53    7.73
   9  -3   6  141.52    6.66
  -9  -3   6  137.73    6.69
  -9  -3  -6  137.34    6.70
   9  -3   6  138.68    8.00
  -9   3  -6  137.20    7.81
   9   3   6  129.68    6.74
  -9  -3   6  136.26    7.30
  -9   3   6  136.14    7.03
   9   3   7   17.97    2.60
  -9  -3   7   17.50    2.98
   9  -3  -7   20.34    3.00
   9   3  -7   17.20    2.80
   9  -3   7   17.51    2.58
  -9  -3   7   20.13    2.81
  -9  -3  -7   22.76    3.53
   9  -3  -7   19.97    3.03
   9   3   7   18.13    2.70
   9  -3   7   16.16    3.14
  -9   3  -7   20.54    3.28
  -9   3   7   17.13    2.64
  -9  -3  -7   17.04    2.74
   9  -3  -8   17.87    2.97
   9   3   8   21.04    2.85
  -9  -3   8   21.67    3.02
   9  -3  -8   18.53    3.12
   9   3  -8   20.86    3.25
  -9  -3   8   20.08    2.95
  -9  -3  -8   15.32    2.87
   9  -3   8   23.63    3.24
   9   3   8   31.85    3.68
   9  -3   8   18.93    3.33
  -9   3   8   15.95    2.71
  -9   3   8   17.81    2.81
  -9   3  -8   21.94    3.48
  -9  -3  -8   22.92    2.96
  -9  -3   9   21.97    3.20
   9  -3  -9   25.90    3.53
   9   3   9   29.80    3.56
   9  -3  -9   27.97    3.84
   9   3  -9   23.54    3.46
  -9  -3   9   26.23    3.43
  -9  -3  -9   25.61    3.79
   9  -3   9   24.55    3.34
  -9   3   9   23.24    3.49
   9   3   9   26.09    3.41
   9  -3   9   27.10    4.00
  -9   3   9   27.18    3.68
  -9  -3  -9   26.10    3.41
  -9   3  -9   27.84    4.24
   9   3  10   12.52    2.65
   9  -3 -10   11.66    2.78
   9   3 -10   11.07    2.64
  -9  -3  10    9.63    2.36
   9  -3 -10    6.59    2.06
  -9  -3 -10    6.34    2.27
   9  -3  10    9.34    2.48
   9   3  10   11.66    2.57
   9  -3  10    8.33    2.22
  -9   3  10    8.34    2.11
  -9  -3 -10   10.80    2.63
  -9   3 -10   13.41    3.14
  -9   3  10    8.61    2.25
   9  -3 -11   12.59    3.00
   9   3  11   14.72    3.03
   9  -3 -11   16.64    3.40
   9   3 -11   17.57    3.37
  -9  -3 -11   10.85    2.96
   9  -3  11   14.49    2.83
   9   3  11   17.21    3.16
   9  -3  11   15.08    3.29
  -9   3  11   12.15    2.69
  -9  -3  11   13.18    2.75
  -9   3  11   14.43    2.91
  -9   3 -11   10.94    2.65
   9   3  12    9.46    2.33
   9  -3  12    6.98    2.01
   9   3 -12    8.77    2.67
   9  -3 -12    8.04    2.46
  -9  -3 -12    5.25    2.47
   9   3 -12    7.00    2.46
   9  -3  12    5.92    2.19
   9   3  12    4.23    1.88
   9  -3  12    8.34    2.61
  -9   3  12    5.11    1.95
  -9   3 -12   10.18    3.44
  -9   3  12    4.86    2.10
  -9  -3  12    6.36    2.21
   9   3  13   28.81    4.15
   9  -3 -13   28.40    4.42
  -9  -3 -13   30.80    4.81
   9   3 -13   31.29    4.63
   9  -3  13   29.81    4.47
   9   3  13   34.68    4.48
   9  -3  13   30.91    4.84
  -9   3  13   26.77    4.01
  -9   3  13   34.08    4.57
  -9   3 -13   30.63    4.93
  -9  -3  13   24.89    3.73
  -9   3  14   11.05    2.71
 -10   3   0    5.82    1.30
 -10  -3   0    7.55    2.30
  10  -3   0    4.27    1.32
  10   3   0    7.52    1.81
  10  -3   0    6.80    1.42
  10  -3   0    7.13    1.92
 -10   3   0    7.16    1.87
  10   3   1   47.80    3.31
 -10  -3   1   46.41    4.66
 -10  -3  -1   46.91    4.82
 -10   3   1   52.69    4.37
 -10   3  -1   40.52    3.95
 -10  -3  -1   48.91    3.66
  10  -3   1   46.23    4.09
  10   3  -1   45.49    3.93
  10  -3  -1   47.03    3.52
  10   3   1   48.26    4.13
  10  -3  -1   50.71    3.91
  10  -3   1   49.24    3.67
  10  -3  -1   46.94    4.31
  10  -3   1   44.15    4.04
 -10   3   1   48.48    3.82
 -10   3  -1   48.21    3.58
  10   3   2   56.36    3.75
 -10  -3   2   57.65    5.13
 -10  -3  -2   57.50    5.31
 -10  -3   2   54.58    3.81
 -10  -3  -2   61.05    4.26
 -10   3  -2   52.07    4.62
  10  -3  -2   58.30    3.98
  10   3   2   63.18    4.76
  10   3  -2   53.99    4.43
  10  -3  -2   55.89    3.77
  10  -3   2   60.27    4.03
  10  -3   2   60.52    4.86
 -10   3   2   55.14    4.48
  10  -3  -2   56.30    4.89
 -10   3   2   53.09    4.08
 -10   3  -2   56.60    3.86
  10  -3  -3   39.25    3.71
  10   3   3   40.55    3.31
 -10  -3  -3   40.20    4.44
 -10  -3   3   41.19    3.29
 -10  -3  -3   45.12    3.73
  10  -3   3   44.09    3.59
 -10   3  -3   40.93    4.27
  10   3   3   38.74    3.67
  10  -3   3   43.50    4.32
  10   3  -3   43.04    4.03
  10  -3  -3   40.69    3.43
 -10   3   3   44.70    3.90
  10  -3  -3   39.95    4.22
 -10  -3   3   42.92    4.34
  10   3   4   13.89    1.98
  10  -3  -4   11.91    2.16
 -10  -3   4   13.60    2.75
 -10  -3   4   17.32    2.36
 -10  -3  -4   14.97    2.85
  10   3   4   13.61    2.31
  10  -3   4   13.36    2.05
  10   3  -4   10.15    2.25
  10  -3   4   14.30    2.73
  10  -3  -4   14.54    2.17
 -10   3   4   14.34    2.44
  10  -3  -4   16.28    3.23
 -10  -3  -4   18.80    2.56
 -10   3  -4   12.22    2.41
  10  -3  -5   15.44    2.68
  10   3   5   17.54    2.36
  10   3  -5   17.03    2.52
 -10  -3   5   12.14    2.56
 -10  -3   5   18.04    2.53
 -10  -3  -5   17.68    3.25
  10   3   5   16.94    2.62
  10  -3   5   16.87    2.51
  10  -3   5   10.87    2.33
  10  -3  -5   18.06    3.47
 -10   3  -5   13.96    2.70
 -10   3   5   15.23    2.57
 -10  -3  -5   17.16    2.52
  10  -3  -6   10.20    2.21
  10   3  -6    9.87    2.28
  10   3   6    7.19    1.56
 -10  -3   6    8.63    2.14
 -10  -3   6    7.85    1.66
 -10  -3  -6    7.92    2.47
  10  -3   6    9.00    2.15
  10  -3   6   11.52    2.64
  10   3   6    8.23    1.89
 -10   3   6    6.32    1.59
 -10  -3  -6   13.54    2.46
 -10   3  -6   10.67    2.85
  10   3  -7    3.39    1.71
  10   3   7    3.71    1.45
 -10  -3   7    5.63    2.02
  10  -3  -7    9.23    2.29
 -10  -3  -7    6.08    2.13
  10  -3  -7    3.07    1.51
  10   3   7    4.81    1.71
  10  -3   7    3.98    1.71
  10  -3   7    2.31    1.97
 -10   3  -7    6.33    2.19
 -10   3   7    2.75    1.43
 -10  -3  -7    3.80    1.44
  10   3   8   17.11    2.75
  10   3  -8   20.08    3.33
  10  -3  -8   19.27    3.17
 -10  -3   8   18.10    3.03
  10  -3  -8   19.02    3.23
 -10  -3  -8   17.91    3.35
  10  -3   8   17.95    2.73
  10   3   8   16.74    2.99
  10  -3   8   15.26    3.18
 -10   3   8   14.90    2.79
 -10   3   8   14.22    2.69
 -10  -3  -8   17.90    2.88
 -10   3  -8   11.33    2.84
  10   3   9   19.73    3.20
  10  -3  -9   16.14    3.02
  10  -3  -9   18.11    3.28
  10   3  -9   20.26    3.35
 -10  -3   9   22.04    3.32
 -10  -3  -9   24.88    4.03
  10  -3   9   19.17    3.15
  10   3   9   19.18    3.02
  10  -3   9   19.17    3.59
 -10   3   9   17.71    3.18
 -10   3   9   18.64    3.30
 -10  -3  -9   18.11    2.98
 -10   3  -9   18.35    3.39
  10   3  10   24.81    3.44
 -10  -3  10   25.19    3.52
  10  -3 -10   21.76    3.63
  10   3 -10   23.05    3.54
  10  -3 -10   26.19    4.03
 -10  -3 -10   23.00    3.93
  10  -3  10   23.62    3.53
  10   3  10   22.68    3.54
  10  -3  10   22.15    3.99
 -10   3  10   24.39    3.50
 -10   3 -10   22.41    4.18
 -10   3  10   22.23    3.64
  10  -3 -11    9.66    2.74
  10   3  11   10.50    2.47
  10  -3 -11   13.17    3.15
  10   3 -11   11.96    2.92
 -10  -3 -11   10.14    2.85
  10  -3  11    8.31    2.43
  10   3  11   11.48    2.73
 -10   3  11    7.92    2.35
  10  -3  11    8.86    2.62
 -10   3 -11   12.98    3.62
 -10   3  11   12.64    2.83
 -10  -3  11   10.35    2.65
  10   3  12    2.93    1.89
  10  -3 -12    4.96    2.27
  10  -3 -12    2.90    1.60
  10   3 -12    4.37    2.24
 -10  -3 -12    3.19    2.20
  10   3 -12    2.16    2.09
  10   3  12    4.88    2.01
  10  -3  12    1.93    1.90
 -10   3  12    3.54    1.93
 -10   3  12    3.02    1.82
 -10  -3  12    1.08    1.49
 -10   3 -12    3.60    2.54
  10   3  13    8.01    2.26
  10   3 -13    6.61    2.37
  10   3  13    9.08    2.90
 -10   3  13   10.52    2.81
 -10  -3  13   11.36    2.73
 -11   3   0    1.59    0.86
 -11  -3   0    2.14    1.75
  11  -3   0   -0.35    0.82
  11   3   0   -0.52    1.14
  11  -3   0    0.30    0.81
 -11   3   0   -1.00    1.29
  11  -3   0   -0.25    1.11
 -11   3   1   12.56    2.24
 -11   3  -1   13.75    2.11
 -11  -3  -1   15.54    3.14
 -11  -3   1    9.79    2.49
 -11  -3   1   16.11    2.21
  11  -3   1   15.17    2.38
  11  -3  -1   11.82    2.12
  11  -3   1   10.87    2.21
 -11   3   1   14.94    2.66
 -11  -3  -1   14.93    2.33
  11   3  -1   11.91    2.32
  11  -3  -1   11.04    1.93
  11   3   1   14.62    2.44
  11  -3  -1   13.60    2.66
 -11   3  -1   15.81    2.81
  11  -3   1   17.13    2.82
  11   3   2   39.74    3.20
 -11  -3   2   31.05    3.92
 -11  -3  -2   34.10    4.47
 -11  -3   2   37.24    3.21
 -11  -3  -2   38.92    3.61
  11  -3  -2   33.29    3.22
  11   3  -2   37.14    3.88
  11  -3   2   34.42    3.87
  11  -3   2   36.96    3.32
 -11   3   2   34.49    3.84
  11   3   2   35.58    3.70
  11  -3   2   37.51    3.78
  11  -3  -2   34.20    3.86
 -11   3   2   34.71    3.52
 -11   3  -2   37.28    4.16
  11   3   3    5.77    1.41
 -11  -3   3    6.10    2.18
 -11  -3  -3   12.27    2.80
  11   3   3    4.01    1.60
  11  -3   3    7.13    1.64
  11  -3   3    3.11    1.51
  11  -3  -3    4.26    1.37
  11   3  -3    3.66    1.38
  11  -3  -3    8.55    2.45
 -11  -3  -3    5.86    1.72
  11  -3   3    4.73    1.55
 -11   3  -3    4.19    2.09
 -11   3   3    5.36    1.56
  11   3   4   15.83    2.29
  11  -3  -4   13.01    2.44
 -11  -3   4   10.12    2.52
 -11  -3  -4   16.45    3.17
  11   3   4   13.38    2.52
  11  -3   4   15.69    2.31
  11  -3   4   11.43    2.45
  11  -3  -4   16.29    2.43
  11   3  -4   13.09    2.54
  11  -3  -4   13.45    2.63
 -11   3  -4   14.06    2.85
 -11   3   4   12.69    2.34
 -11  -3  -4   14.74    2.51
  11   3   5   78.22    4.92
  11  -3  -5   75.03    5.52
  11   3  -5   70.50    5.34
 -11  -3  -5   68.32    6.01
 -11  -3  -5   72.96    5.24
 -11   3  -5   69.19    5.91
  11   3   5   69.62    5.31
  11  -3   5   74.57    5.15
  11  -3   5   72.87    6.15
  11  -3  -5   71.83    6.47
 -11  -3   5   73.49    5.92
 -11   3   5   70.40    5.50
  11  -3  -6   14.01    2.85
  11   3  -6    8.75    2.15
  11   3   6    8.95    1.87
 -11  -3   6    6.68    2.10
 -11  -3  -6   12.84    3.00
  11   3   6   10.47    2.38
  11  -3   6    7.43    1.75
  11  -3   6   12.29    2.50
 -11   3   6    9.13    2.20
 -11  -3  -6    9.25    2.30
 -11   3  -6    7.91    2.34
  11   3  -7    8.08    2.07
  11   3   7    8.34    1.98
 -11  -3   7    9.96    2.85
  11  -3  -7    7.98    2.54
 -11  -3  -7    7.57    2.60
  11  -3  -7    6.80    1.94
  11   3   7    4.82    1.87
  11  -3   7    9.23    2.14
  11  -3   7    5.51    1.97
 -11   3   7    3.70    1.19
 -11   3  -7   11.96    3.09
 -11  -3  -7   11.31    2.58
  11   3   8    5.69    1.80
 -11  -3   8    9.05    2.41
  11  -3  -8    7.05    2.27
  11  -3  -8    8.14    2.20
  11   3  -8    8.28    2.42
 -11  -3  -8   11.58    2.85
  11   3   8   11.20    2.50
  11  -3   8    9.81    2.48
  11  -3   8    7.36    2.31
 -11   3   8    8.03    2.24
 -11   3  -8    5.64    2.18
 -11  -3  -8    9.19    2.43
  11   3   9    5.08    1.65
 -11  -3   9    6.69    1.86
  11  -3  -9    5.47    2.01
  11  -3  -9    9.04    2.48
  11   3  -9    7.26    2.32
 -11  -3  -9    7.04    2.52
  11   3   9    8.90    2.47
  11  -3   9    8.71    2.27
  11  -3   9    8.01    2.67
 -11   3   9    4.39    2.05
 -11   3  -9    4.82    2.39
 -11   3   9    8.52    2.27
  11   3  10   18.30    3.19
 -11  -3  10   14.58    2.94
  11  -3 -10   17.76    3.60
  11   3 -10   19.40    3.46
  11  -3 -10   18.77    3.67
 -11  -3 -10   14.79    3.33
 -11   3  10   10.50    2.56
  11   3  10   16.84    3.27
  11  -3  10   19.39    3.25
  11  -3  10   11.86    3.01
 -11   3  10   10.97    2.68
 -11   3 -10   12.29    3.50
  11   3  11   29.07    3.82
  11  -3 -11   25.37    4.16
 -11  -3  11   24.40    3.69
  11  -3 -11   31.92    4.63
  11   3 -11   30.13    4.54
 -11  -3 -11   25.66    4.29
  11   3  11   33.95    4.33
  11  -3  11   30.20    4.71
 -11   3  11   30.28    4.30
 -11   3 -11   31.48    4.69
 -11   3  11   31.74    4.47
  11  -3 -12    7.60    2.59
  11   3  12    6.82    2.15
  11  -3 -12    6.40    3.18
  11   3 -12    5.18    2.29
 -11  -3 -12    3.72    1.82
  11   3  12    8.00    2.50
  11  -3  12    8.81    2.93
 -11   3  12    9.05    2.77
 -11  -3  12    9.09    2.71
 -12   3   0    1.69    1.28
 -12  -3   0   -1.06    2.33
  12  -3   0    0.81    1.23
  12   3   0    0.06    1.21
  12  -3   0   -0.05    1.00
  12  -3   0   -0.25    1.18
 -12   3   0    3.94    1.88
 -12   3   1   14.46    2.61
 -12   3  -1    9.50    1.80
 -12  -3  -1    9.55    2.74
 -12  -3   1    8.82    2.40
 -12  -3  -1   12.78    2.36
  12  -3   1    9.98    2.26
  12  -3   1   11.16    2.15
 -12   3   1   15.11    2.90
  12   3  -1   10.29    2.32
  12  -3  -1   17.03    2.56
  12   3   1   11.92    2.61
  12  -3  -1   12.93    2.74
  12  -3   1   11.66    2.57
 -12   3  -1    9.58    2.55
 -12  -3   2    4.03    2.23
 -12   3   2    3.49    1.44
 -12  -3  -2    3.62    1.93
  12  -3   2   12.50    2.92
  12  -3   2   10.74    2.86
 -12  -3  -2    3.20    1.59
  12   3  -2    4.21    1.77
  12  -3  -2    3.03    1.13
  12   3   2    3.39    1.62
 -12   3   2    2.04    1.58
  12  -3  -2    5.05    1.98
  12  -3   2    6.18    2.09
 -12   3  -2   17.22    3.49
 -12  -3   3   11.12    2.71
 -12   3   3   14.48    2.69
 -12  -3  -3   20.20    3.53
  12  -3   3   16.07    2.54
  12  -3   3   16.35    2.81
  12   3   3   18.83    3.05
  12  -3  -3   14.80    2.47
  12   3  -3   15.03    2.78
 -12  -3  -3   18.10    2.79
  12  -3  -3   16.66    3.17
 -12   3  -3   13.29    2.76
  12  -3   3   19.51    3.00
  12  -3  -4    1.23    1.26
 -12  -3   4    1.03    1.65
 -12  -3  -4   -0.53    1.87
  12   3   4    1.12    1.11
  12  -3   4    3.58    1.35
  12  -3   4    5.63    2.04
  12  -3  -4    2.62    1.37
  12   3  -4    5.20    2.02
  12  -3  -4    2.78    1.47
 -12  -3  -4    3.42    1.60
  12  -3   4    5.12    1.74
 -12   3  -4    2.90    1.69
 -12   3   4    5.49    1.52
  12  -3  -5   18.37    3.07
  12   3  -5   14.82    2.80
 -12  -3   5   16.12    3.08
 -12  -3  -5   16.10    3.35
  12   3   5   14.86    2.65
  12  -3   5   18.47    2.75
  12  -3   5   19.26    3.30
 -12  -3  -5   19.90    3.08
 -12   3  -5   15.60    3.05
 -12   3   5   14.05    2.68
  12  -3  -6    6.57    2.06
  12   3  -6    9.13    2.21
 -12  -3   6    6.01    2.27
 -12  -3  -6    9.99    3.04
  12   3   6    8.53    2.04
  12  -3   6    6.97    2.00
  12  -3   6    9.65    2.76
 -12   3  -6    6.52    2.33
 -12   3   6    3.04    1.83
 -12  -3  -6    5.42    1.80
  12   3  -7    2.88    1.58
 -12  -3   7    4.71    2.11
  12  -3  -7    3.04    1.95
 -12  -3  -7    1.53    1.88
  12  -3  -7    1.97    1.29
  12   3   7    6.06    2.24
  12  -3   7    6.18    1.87
  12  -3   7    4.75    1.88
 -12   3   7    3.43    1.37
 -12   3  -7    3.08    1.67
  12  -3  -8    8.66    2.56
 -12  -3   8    7.02    2.45
  12  -3  -8   13.24    3.12
  12   3  -8    9.85    2.56
 -12  -3  -8    5.80    2.38
  12   3   8    8.17    2.39
  12  -3   8    7.54    2.00
  12  -3   8    8.08    2.33
 -12   3   8    7.02    2.04
 -12   3  -8    5.92    2.71
 -12  -3   9   38.22    4.72
  12  -3  -9   38.94    4.78
  12  -3  -9   35.10    4.69
  12   3  -9   38.09    4.95
 -12  -3  -9   33.12    4.76
  12   3   9   32.92    4.17
  12  -3   9   33.96    4.15
  12  -3   9   36.10    5.15
 -12   3   9   35.05    4.90
 -12   3   9   35.93    4.59
 -12   3  -9   32.12    4.82
 -12  -3  10    1.33    1.32
  12  -3 -10    5.27    2.27
  12   3 -10    2.92    2.09
  12  -3 -10    3.12    2.03
 -12  -3 -10    2.70    2.35
  12   3  10    1.10    1.40
 -12   3  10   -1.19    1.97
  12  -3  10    3.33    2.01
  12  -3  10    2.90    2.25
 -12   3  10   -0.58    1.48
 -12   3 -10   -0.72    1.95
  12  -3 -11    2.82    2.03
 -12  -3  11    0.34    1.43
  12  -3 -11   -1.67    1.70
  12   3 -11   -0.23    1.58
 -12  -3 -11   -0.99    2.16
  12   3  11    0.73    1.36
  12  -3  11    0.69    1.30
 -12   3  11   -2.40    1.87
  12  -3  11    0.27    1.77
 -12   3 -11    4.26    2.86
 -12   3  11    0.99    2.00
 -13   3   0    1.96    1.00
 -13  -3   0   -0.97    1.91
 -13   3   0   -0.57    1.71
  13   3   0    3.12    1.75
  13  -3   0    1.28    1.16
  13  -3   0   -0.03    1.14
 -13   3   1    1.32    1.17
 -13  -3   1   -0.04    2.07
 -13  -3  -1   -1.43    1.80
  13  -3   1    7.42    2.11
 -13   3   1   -0.29    1.53
  13   3  -1    0.66    1.38
  13  -3  -1    0.95    0.92
 -13  -3  -1   -0.29    1.14
  13   3   1    0.67    1.41
  13  -3   1    0.84    1.27
  13  -3  -1   -0.09    1.41
  13  -3   1    6.26    2.25
 -13   3  -1    1.04    1.68
 -13   3   2    4.28    1.87
 -13  -3   2    1.59    1.72
 -13  -3  -2    1.75    1.83
  13  -3   2    1.49    1.37
  13  -3   2    2.18    1.21
 -13  -3  -2    1.14    1.14
  13   3  -2    4.35    1.84
  13  -3  -2    1.83    1.22
  13   3   2    4.90    2.03
  13  -3  -2    0.48    1.32
  13  -3   2    1.87    1.35
 -13   3  -2    0.79    1.47
 -13   3   3   10.42    2.31
 -13  -3   3    8.70    2.89
 -13  -3  -3    8.47    2.67
  13  -3   3   10.27    2.23
  13  -3   3    8.54    2.27
 -13  -3  -3    5.17    1.87
  13  -3  -3   12.40    2.25
  13   3  -3   11.26    2.44
  13   3   3    4.43    1.86
  13  -3  -3    7.63    2.35
  13  -3   3   11.56    2.61
 -13   3  -3    7.02    2.55
  13  -3  -4   44.42    4.59
 -13  -3   4   40.60    4.97
 -13  -3  -4   41.29    5.53
 -13  -3  -4   40.32    4.38
  13  -3   4   41.09    4.71
  13   3  -4   41.83    4.66
  13  -3  -4   41.56    4.15
  13  -3   4   44.18    4.23
  13   3   4   45.66    4.67
  13  -3   4   44.35    4.51
 -13   3  -4   42.41    5.09
 -13   3   4   46.46    4.73
  13  -3  -5   77.19    6.20
  13   3  -5   80.81    6.16
 -13  -3  -5   85.05    7.27
 -13  -3  -5   82.68    6.10
 -13   3  -5   81.79    7.03
  13  -3   5   88.49    7.12
  13   3   5   79.71    6.23
  13  -3   5   82.95    5.94
 -13   3   5   78.22    6.27
 -13  -3   5   71.77    6.50
  13  -3   5   83.70    5.88
  13  -3  -6   -0.39    1.74
  13   3  -6   -1.16    1.26
 -13  -3   6   -0.71    1.77
 -13  -3  -6    3.40    2.41
  13   3   6    2.05    1.66
  13  -3   6    2.90    1.86
  13  -3   6   -0.04    1.29
 -13   3   6   -1.24    1.60
 -13   3  -6    1.45    2.01
  13   3  -7   18.10    3.33
 -13  -3   7   20.44    3.85
  13  -3  -7   23.14    3.77
  13  -3  -7   15.72    3.15
 -13  -3  -7   16.33    3.73
  13   3   7   19.11    3.21
  13  -3   7   20.56    3.29
  13  -3   7   17.91    3.48
 -13   3  -7   13.23    3.28
 -13   3   7   16.31    3.00
 -13  -3   8   35.07    4.71
  13  -3  -8   43.42    5.35
  13   3  -8   36.58    4.73
  13  -3  -8   34.87    4.48
 -13  -3  -8   31.46    4.79
  13  -3   8   36.76    4.34
  13  -3   8   37.48    5.23
  13   3   8   41.61    4.81
 -13   3   8   30.44    4.20
 -13   3  -8   38.71    5.56
  13  -3  -9    3.29    1.98
 -13  -3   9    2.54    1.47
  13   3  -9    4.81    2.24
  13  -3  -9    2.78    2.30
 -13  -3  -9    3.03    1.91
  13   3   9    3.28    1.58
  13  -3   9    1.60    1.55
  13  -3   9    4.47    2.12
 -13   3   9   -0.33    1.91
 -13   3   9    1.03    1.46
 -13   3  -9   -2.08    2.22
  13  -3 -10    5.56    2.28
 -13  -3  10    5.54    2.01
  13  -3 -10   10.79    3.15
  13   3 -10   10.44    2.94
 -13  -3 -10    7.43    2.99
  13   3  10    7.41    2.47
  13  -3  10    5.44    2.17
  13  -3  10    5.42    2.05
 -13   3  10    6.81    2.55
 -13   3  10    7.38    2.27
 -13   3 -10    3.34    2.41
 -14   3   0   -0.28    1.44
  14   3   0    2.71    1.26
  14  -3   0    1.50    1.03
  14  -3   0   -0.94    1.35
 -14   3   1   23.10    3.71
 -14  -3   1   14.59    3.53
 -14  -3  -1   14.48    3.47
 -14   3   1   21.10    3.68
  14   3  -1   19.31    3.33
  14  -3  -1   19.14    2.76
  14   3   1   24.72    3.70
  14  -3   1   23.91    3.26
 -14   3  -1   16.88    3.63
  14  -3  -1   20.87    3.51
  14  -3   1   19.54    3.31
 -14  -3   2   13.41    3.49
 -14   3   2    9.97    2.52
 -14  -3  -2   13.83    3.38
 -14  -3  -2   12.09    2.52
  14   3  -2   15.33    2.99
  14  -3  -2    7.13    2.12
  14   3   2    9.06    2.52
  14  -3   2   10.80    2.37
  14  -3  -2    8.13    2.54
  14  -3   2    8.10    2.29
 -14   3  -2   11.60    2.76
  14  -3  -3   -1.37    1.62
 -14   3   3    3.91    1.85
 -14  -3   3    3.02    1.66
 -14  -3  -3    8.08    2.84
  14  -3   3    3.02    1.38
  14  -3   3    1.53    1.66
 -14  -3  -3   -0.53    1.59
  14   3  -3   -0.18    1.65
  14   3   3    1.93    1.81
  14  -3  -3   -1.66    2.37
  14  -3   3    2.71    1.69
 -14   3  -3    1.85    2.28
  14  -3  -4    4.45    1.58
 -14  -3   4    4.65    1.92
 -14  -3  -4    6.57    3.08
  14  -3   4    5.50    1.79
  14  -3   4    6.54    2.04
  14   3  -4    4.17    2.29
  14   3   4    4.81    2.11
 -14   3   4    7.32    2.11
  14  -3   4    6.08    1.97
 -14   3  -4    6.74    2.71
  14  -3  -5   45.94    4.98
  14   3  -5   42.55    4.86
 -14  -3   5   46.60    5.64
 -14  -3  -5   44.69    5.63
  14  -3   5   53.22    5.75
  14   3   5   47.87    5.07
  14  -3   5   40.69    4.38
 -14   3  -5   38.71    5.34
 -14   3   5   43.73    4.85
  14  -3  -6    0.83    1.60
  14   3  -6    4.18    2.04
 -14  -3   6    1.58    2.02
 -14  -3  -6    1.38    1.93
  14   3   6    1.81    1.27
  14  -3   6    1.48    1.68
  14  -3   6    1.65    1.94
 -14   3   6    1.59    1.68
 -14   3  -6   -0.41    1.94
  14   3  -7   -0.78    1.79
 -14  -3   7    3.46    2.01
  14  -3  -7    4.09    2.12
 -14  -3  -7    3.90    2.54
  14   3   7    1.43    1.42
  14  -3   7    3.32    1.68
  14  -3   7    0.58    1.96
 -14   3   7    4.24    2.16
 -14   3  -7    5.69    3.12
 -14  -3   8    4.38    1.91
  14  -3  -8    2.51    2.18
  14   3  -8    2.71    1.86
 -14  -3  -8    2.88    2.48
  14  -3  -8    1.54    1.67
  14   3   8    5.05    2.29
  14  -3   8   -1.18    1.64
  14  -3   8    5.33    2.51
 -14   3  -8    1.16    1.77
 -14   3   8    0.80    1.33
  14  -3  -9   11.54    3.19
 -14  -3   9    5.35    2.39
  14  -3  -9   11.20    3.24
  14   3  -9   11.15    2.97
 -14  -3  -9    8.92    2.68
  14   3   9    9.64    2.86
  14  -3   9    8.76    2.54
 -14   3   9    4.28    2.18
 -15  -3   0    9.35    2.95
 -15   3   0   10.73    2.98
  15   3   0    5.16    2.02
  15  -3   0    8.79    2.48
  15  -3   0    7.23    2.88
 -15  -3   1    8.66    2.91
 -15  -3  -1    3.81    2.05
  15  -3   1    6.58    2.05
 -15   3   1    9.94    2.92
 -15   3  -1    5.90    2.10
  15   3  -1    9.86    2.57
  15  -3  -1   12.64    2.71
  15   3   1   10.93    2.92
  15  -3  -1   10.98    2.89
  15  -3   1    9.30    2.63
 -15   3   2    1.50    1.86
 -15  -3   2    3.92    1.93
 -15  -3  -2   -0.40    2.17
  15   3  -2    3.48    2.05
  15   3   2    1.68    2.03
  15  -3   2    1.28    1.59
 -15   3  -2    0.55    2.31
  15  -3   2    1.11    1.16
  15  -3  -2    1.73    1.74
  15  -3  -3    4.02    1.88
 -15  -3   3    4.38    2.08
 -15  -3  -3    3.32    2.37
  15   3  -3    4.44    1.92
  15   3   3    2.66    1.54
  15  -3   3    4.34    1.59
 -15   3   3    4.27    1.89
 -15   3  -3    4.35    2.53
 -15  -3   4   -1.43    1.95
  15  -3  -4    0.64    1.53
  15   3  -4    1.29    1.37
 -15  -3  -4    3.29    2.32
  15  -3   4    0.01    1.13
  15   3  -4    1.94    1.54
  15   3   4   -1.30    1.55
 -15   3   4   -1.58    1.79
 -15   3  -4    1.69    1.80
  15  -3  -5   -0.39    1.56
  15   3  -5    0.94    1.67
 -15  -3   5    1.45    1.81
 -15  -3  -5    0.31    1.88
  15  -3   5   -0.16    1.18
  15   3   5    1.97    1.76
 -15   3  -5   -2.02    1.72
 -15   3   5    0.22    1.33
  15  -3  -6   50.87    5.87
  15   3  -6   52.34    5.57
 -15  -3   6   49.95    6.00
 -15  -3  -6   41.85    5.76
  15  -3   6   55.75    6.27
  15   3   6   56.58    5.84
  15  -3   6   51.64    5.27
 -15   3   6   52.70    5.76
 -15   3  -6   54.17    6.48
  15   3  -7    5.68    2.15
 -15  -3   7    9.70    3.00
  15  -3  -7    4.36    2.03
 -15  -3  -7    9.06    3.65
  15   3   7    4.21    2.19
  15  -3   7    4.51    2.00
  15  -3   7    4.34    2.17
 -15   3   7    0.55    1.56
 -15   3  -7    2.68    1.83
  15  -3  -8    5.81    2.58
 -15  -3  -8    5.85    3.05
  15  -3  -8    2.43    1.69
  15  -3   8   -0.85    1.71
 -15   3   8    0.98    1.58
  15  -3  -9   -0.78    1.66
 -16  -3   0   -0.39    2.07
 -16   3   0    0.94    1.70
  16   3   0    3.74    2.11
  16  -3   0    2.76    2.03
 -16  -3   1   19.53    4.34
 -16  -3  -1   20.40    4.48
 -16   3  -1   19.80    4.10
  16   3  -1   19.53    3.81
  16   3   1   18.53    3.69
  16  -3   1   20.60    3.72
  16  -3  -1   20.83    3.90
 -16  -3   2   10.09    3.24
 -16  -3  -2    2.82    1.85
 -16   3  -2    6.84    2.78
  16   3  -2   11.03    2.89
  16   3   2    8.43    2.52
  16  -3   2    7.40    2.13
  16  -3  -3    4.73    2.14
 -16  -3   3    7.58    3.05
 -16  -3  -3    6.54    2.61
  16   3  -3   11.00    2.85
  16   3   3    6.07    2.44
  16  -3   3    8.47    2.48
 -16   3  -3    9.09    3.30
 -16   3   3    6.17    2.40
  16  -3  -4    4.82    2.26
  16   3  -4    3.63    1.95
 -16  -3   4    6.19    2.79
 -16  -3  -4    3.92    1.85
  16   3  -4    9.64    2.86
  16   3   4    6.83    2.54
  16  -3   4    6.87    2.54
 -16   3   4    4.89    2.07
 -16   3  -4    5.16    2.73
  16  -3  -5    8.18    2.59
  16   3  -5    2.79    1.48
 -16  -3   5    6.53    3.03
 -16  -3  -5    2.80    1.96
  16  -3   5    5.72    1.93
  16   3   5    4.16    2.19
 -16   3  -5    3.13    2.47
 -16   3   5    6.49    2.26
  16  -3  -6   11.18    3.32
 -16  -3  -6    8.84    3.28
  16  -3   6    6.62    2.29
 -16   3   6    6.73    2.75
  16  -3   7    1.06    1.31
 -16  -3  -7    5.12    2.67
 -17  -3   0    0.93    2.19
 -17  -3   1   21.04    4.51
 -17  -3  -1   20.00    4.33
 -17  -3  -2   25.37    4.85
 -17  -3  -3   -0.19    2.24
  17  -3  -3    4.90    2.26
 -17  -3  -4    8.78    2.68
 -17   3   4   12.76    3.39
  17  -3   5    1.26    1.17
   0  -4   0 8798.37   33.88
   0   4   0 8796.09   39.92
   0   4  -1    1.36    0.45
   0  -4   1    2.18    1.00
   0  -4   1    1.81    0.64
   0  -4  -1    1.93    0.89
   0   4   1    2.58    0.94
   0  -4  -1   -0.80    0.74
   0  -4   1    3.49    0.83
   0   4   1    1.06    0.86
   0   4  -1    2.86    1.15
   0   4  -1    1.78    0.51
   0  -4  -2 3399.26   24.27
   0   4   2 3447.83   25.61
   0  -4   2 3393.20   26.97
   0  -4   2 3324.69   20.34
   0   4  -2 3472.27   18.65
   0  -4  -2 3417.77   26.12
   0   4  -2 3392.76   19.24
   0   4   2 3402.32   23.68
   0   4  -2 3413.74   25.60
   0   4   3    0.61    0.67
   0  -4  -3    1.13    0.50
   0   4  -3    1.30    0.45
   0  -4  -3    1.08    1.17
   0  -4   3    0.87    0.59
   0  -4   3    1.21    0.84
   0  -4  -3    4.14    1.34
   0   4  -3    0.22    0.61
   0   4   3    0.91    0.28
   0   4   3    0.95    0.72
   0   4  -3    2.04    1.01
   0   4  -3    1.81    0.75
   0   4   4 4221.96   31.55
   0  -4  -4 4151.07   30.78
   0  -4  -4 4130.35   24.56
   0   4  -4 4183.66   20.91
   0   4  -4 4309.20   26.04
   0  -4   4 4174.38   33.09
   0  -4  -4 4197.49   32.48
   0   4   4 4200.61   30.10
   0   4  -4 4187.47   27.25
   0  -4  -4 4114.71   27.46
   0   4   4 4201.65   25.40
   0   4  -4 4134.84   29.52
   0  -4   4 4040.08   18.88
   0   4   5    3.91    1.46
   0  -4  -5    1.53    1.08
   0  -4   5    5.30    0.73
   0  -4  -5    0.42    0.84
   0   4  -5    2.27    0.77
   0  -4   5    2.14    1.08
   0  -4  -5    1.90    1.39
   0   4  -5    1.49    0.77
   0   4   5    0.44    0.70
   0  -4  -5    2.02    0.61
   0   4   5    1.61    0.66
   0   4  -5    1.12    0.74
   0   4   6 1895.94   24.08
   0   4  -6 1855.24   18.06
   0  -4  -6 1847.65   20.03
   0  -4  -6 1842.41   23.98
   0  -4   6 1834.94   24.71
   0   4  -6 1879.78   20.47
   0   4   6 1813.67   20.81
   0   4   6 1866.57   16.08
   0   4  -6 1861.22   20.58
   0  -4   6 1813.98   12.71
   0  -4  -6 1851.57   20.93
   0  -4  -7    1.20    1.10
   0   4  -7   -0.88    0.86
   0  -4   7    1.01    1.05
   0  -4  -7    0.25    1.15
   0   4  -7   -2.05    1.25
   0   4   7    0.88    1.15
   0   4   7    0.54    0.54
   0   4  -7   -0.09    0.75
   0   4   8  442.46   13.21
   0  -4  -8  449.56   11.61
   0   4  -8  450.44   10.69
   0  -4  -8  449.93   13.19
   0  -4   8  453.70   13.67
   0   4  -8  442.85   11.57
   0   4   8  449.92   11.01
   0   4  -8  457.92   10.62
   0   4   9    0.59    1.20
   0  -4  -9   -0.55    1.00
   0   4  -9    2.13    1.77
   0  -4   9    1.84    1.88
   0  -4  -9    1.53    1.95
   0   4  -9    3.66    2.06
   0   4   9    1.16    1.28
   0  -4   9    3.56    1.57
   0   4  -9    2.61    1.58
   0  -4 -10  887.89   18.89
   0   4 -10  868.72   17.32
   0   4  10  844.68   20.29
   0  -4 -10  877.71   20.38
   0   4 -10  867.78   18.37
   0  -4  10  874.62   20.84
   0  -4  10  853.03   18.11
   0   4 -10  895.25   15.42
   0  -4 -11    0.82    1.35
   0   4  11   -1.03    1.57
   0   4 -11   -0.44    1.54
   0  -4  11   -0.25    1.14
   0  -4  11    2.04    2.01
   0  -4 -11    1.43    1.70
   0   4 -11    1.38    1.74
   0  -4 -12  173.40    9.40
   0   4 -12  166.53    8.62
   0   4  12  165.72    9.82
   0  -4  12  172.31    8.95
   0  -4 -12  174.72   10.08
   0  -4  12  178.71   10.39
   0   4  13    0.35    1.76
   0   4 -13    0.77    1.37
   0  -4 -13    0.10    1.73
   0  -4  13    0.02    1.14
   0  -4  13    0.65    2.08
   0  -4 -13    0.60    1.78
   0  -4 -14  391.05   15.89
   0   4 -14  388.57   14.85
   0   4  14  376.67   15.75
   0  -4  14  379.65   16.37
   0  -4 -14  401.94   16.79
   0  -4  14  375.36   14.24
   0  -4  15    2.68    2.18
   0  -4 -15   -3.72    2.15
   0   4  15    0.41    1.64
   0  -4 -15    1.17    1.96
   0   4 -15   -1.11    1.70
   0   4 -15    2.69    2.60
   0   4 -16  240.00   12.91
  -1  -4   0    8.23    1.14
   1   4   0    7.29    1.34
   1  -4   0    8.66    1.20
  -1  -4   0    6.71    1.12
   1  -4   0    7.02    1.08
  -1   4   0    8.68    0.85
  -1   4   0    5.62    1.16
   1   4   0    7.94    1.47
   1  -4  -1  294.22    6.90
  -1  -4  -1  299.08    6.66
  -1  -4   1  298.94    5.55
  -1   4   1  292.14    7.12
   1   4   1  289.44    7.46
   1  -4  -1  289.09    6.96
  -1  -4   1  286.56    6.79
   1  -4   1  293.60    5.94
  -1  -4  -1  277.15    7.39
   1  -4   1  292.14    7.59
   1   4   1  283.87    4.35
  -1   4   1  301.52    7.47
   1   4  -1  290.41    4.01
  -1   4  -1  292.81    5.19
  -1   4   1  298.23    7.27
  -1   4  -1  303.16    7.56
   1   4   1  286.89    7.15
   1   4  -1  299.72    7.56
  -1  -4  -2  105.01    4.32
   1  -4  -2  107.69    2.74
   1   4   2  104.81    4.60
  -1  -4   2   98.32    2.89
  -1   4   2   99.12    4.29
   1  -4  -2  100.35    4.31
  -1  -4   2  103.67    4.81
  -1  -4   2  104.77    3.95
  -1  -4  -2   98.75    4.67
  -1   4  -2  100.73    3.08
   1  -4   2  103.37    3.19
   1  -4   2  101.66    4.69
   1  -4  -2   96.78    4.36
  -1   4   2  103.83    4.59
  -1   4  -2  100.61    3.55
   1   4  -2   96.29    3.09
   1   4   2  104.19    2.71
  -1   4   2   99.32    4.17
  -1   4  -2  103.81    4.56
   1   4   2  105.08    4.24
   1   4  -2  103.02    4.56
   1   4   3  138.19    5.55
  -1  -4  -3  130.20    5.14
   1  -4  -3  132.28    3.73
   1   4  -3  128.63    3.16
   1  -4  -3  135.93    5.33
  -1   4   3  138.03    5.29
  -1  -4   3  132.76    2.94
   1  -4  -3  136.83    5.46
  -1  -4   3  136.99    5.77
   1  -4   3  143.13    5.93
  -1  -4  -3  136.42    5.69
   1  -4   3  134.60    3.46
  -1  -4   3  128.38    4.30
  -1   4  -3  143.83    4.32
  -1   4   3  137.69    5.40
  -1   4  -3  137.34    4.79
  -1   4   3  125.73    1.88
   1   4   3  133.39    3.36
  -1   4   3  131.54    4.76
  -1   4  -3  153.02    5.77
   1   4   3  128.31    4.66
   1   4  -3  132.35    5.31
  -1  -4   4  460.64    4.84
   1  -4  -4  474.31   10.48
   1  -4  -4  451.48    7.96
   1   4  -4  455.91    7.03
  -1   4   4  465.48   10.30
   1   4   4  474.12   10.79
   1  -4  -4  469.75   10.68
   1   4  -4  472.22    8.84
  -1  -4   4  459.84    8.28
  -1   4  -4  464.71    8.52
   1  -4   4  464.38   11.02
  -1  -4   4  453.83   10.96
  -1  -4  -4  466.20   11.13
  -1   4  -4  464.71    9.46
  -1   4   4  463.81   10.12
   1   4   4  461.31    7.14
   1  -4  -4  460.01    9.84
  -1   4  -4  468.94    9.94
   1   4   4  468.72    8.48
   1   4  -4  459.83    9.95
   1  -4   4  455.81    4.38
  -1   4   4  465.23    8.69
  -1  -4   4  461.12    7.42
  -1  -4  -4  450.38    8.45
   1  -4  -5   39.45    3.33
  -1   4  -5   40.31    2.46
   1  -4  -5   37.23    2.59
   1   4  -5   38.24    2.34
  -1   4   5   38.33    3.24
   1  -4  -5   40.60    3.42
   1   4  -5   40.20    2.86
   1  -4   5   38.29    3.52
  -1   4  -5   37.69    2.76
  -1  -4   5   38.41    3.53
  -1   4   5   42.48    3.20
  -1   4  -5   38.34    2.98
  -1   4   5   39.88    2.53
  -1   4  -5   39.30    2.98
   1   4  -5   41.92    3.19
  -1  -4   5   35.54    2.13
   1  -4  -5   37.85    3.00
   1  -4   5   38.23    1.19
   1   4  -6    3.90    0.97
   1   4   6    7.31    1.88
  -1   4   6    3.52    1.42
   1  -4  -6    2.85    1.42
  -1  -4   6    2.76    0.62
  -1  -4  -6    4.80    1.39
  -1   4  -6    2.48    0.80
   1  -4  -6    8.90    1.48
  -1  -4  -6    2.82    1.66
   1  -4   6    2.50    1.24
  -1  -4   6    4.24    1.52
   1  -4  -6    6.11    1.70
  -1   4  -6    1.91    0.83
   1   4  -6    2.94    0.92
  -1   4   6    3.19    1.09
  -1  -4  -6    5.64    1.32
   1  -4  -6    1.70    0.98
  -1   4   6    2.81    0.66
   1   4   6    5.38    0.89
  -1   4  -6    2.06    0.75
  -1   4  -6    4.88    1.55
   1   4  -6    1.69    0.93
  -1   4   7  206.95    8.48
   1   4   7  214.31    8.72
   1  -4  -7  213.80    8.32
  -1  -4  -7  212.22    7.52
  -1   4  -7  211.43    6.83
   1  -4  -7  221.40    7.44
   1   4  -7  223.30    6.81
   1  -4  -7  226.73    8.90
   1   4  -7  233.17    7.88
  -1   4  -7  207.25    7.38
   1  -4   7  218.90    9.04
  -1  -4   7  217.89    8.98
  -1  -4  -7  212.54    8.78
  -1   4   7  218.78    7.54
  -1   4  -7  207.20    7.82
  -1  -4   7  207.65    5.32
   1   4   7  220.95    5.26
  -1   4  -7  234.62    7.52
   1   4  -7  224.15    7.43
  -1   4   7  214.46    5.52
   1   4   8   13.87    2.58
  -1   4   8   15.26    2.74
  -1  -4  -8   14.24    2.28
  -1   4  -8   12.88    1.93
   1  -4  -8   12.06    2.09
   1   4  -8   12.54    1.88
   1  -4   8   11.02    2.50
  -1  -4   8   13.08    2.54
   1   4  -8   16.95    2.41
  -1  -4  -8   12.81    2.57
  -1   4  -8   14.73    2.42
   1  -4  -8   13.87    2.67
  -1   4   8   11.27    1.93
   1  -4   8   14.44    2.38
  -1   4  -8   11.33    1.76
   1   4  -8   15.01    2.06
  -1   4  -8   15.88    2.52
   1   4   9   28.88    3.76
  -1   4   9   28.91    3.77
  -1   4  -9   31.41    3.26
   1   4  -9   29.64    3.08
  -1  -4  -9   29.45    3.34
   1  -4  -9   28.91    3.42
   1   4  -9   28.93    3.29
   1  -4   9   31.88    4.12
  -1  -4   9   32.57    4.14
  -1  -4  -9   29.98    4.04
   1  -4  -9   33.65    4.02
   1  -4   9   30.97    3.55
  -1   4   9   33.94    3.40
  -1   4  -9   31.75    2.96
   1   4  -9   32.47    3.03
  -1   4  10   56.25    5.31
  -1  -4 -10   66.97    5.42
  -1   4 -10   64.40    4.87
   1  -4 -10   62.53    5.03
   1   4 -10   64.20    4.71
   1   4  10   60.54    5.51
   1  -4 -10   64.48    5.65
   1   4 -10   64.53    5.16
   1  -4  10   60.83    5.67
  -1  -4  10   65.78    5.83
  -1  -4 -10   69.52    5.97
   1  -4  10   61.35    4.98
  -1  -4  10   63.51    4.98
  -1   4  10   59.58    4.34
  -1   4 -10   67.98    4.30
   1   4 -10   68.22    4.34
   1   4  11    8.06    2.17
  -1   4  11   12.90    3.00
  -1  -4 -11    9.37    2.45
  -1   4 -11    8.87    2.08
   1  -4 -11    6.54    1.61
   1   4 -11    7.58    1.90
   1  -4  11    9.04    2.75
  -1  -4  11    9.84    2.71
  -1  -4 -11   12.26    2.97
   1  -4 -11    7.20    2.38
   1   4 -11    7.75    2.34
  -1   4  11   10.05    1.97
   1  -4  11   11.58    2.45
  -1  -4  11   10.88    2.40
  -1   4 -11   11.72    2.79
   1   4  12    0.18    1.44
  -1   4  12   -0.60    1.48
  -1  -4 -12    0.51    1.64
  -1   4 -12    0.57    1.25
   1  -4 -12    0.56    1.43
   1   4 -12    0.38    1.48
   1  -4  12   -3.48    2.32
  -1  -4  12    2.22    1.85
  -1  -4 -12    0.84    1.97
   1  -4 -12    2.34    1.61
   1   4 -12    2.30    1.78
  -1   4  12    0.59    1.09
   1  -4  12    0.83    1.36
  -1  -4  12   -0.45    1.28
  -1   4 -12   -1.51    1.86
  -1  -4 -13   29.08    4.42
   1   4  13   28.97    4.12
  -1   4  13   25.82    4.01
  -1   4 -13   28.24    3.90
   1  -4 -13   26.11    3.98
   1   4 -13   31.30    4.13
  -1  -4  13   29.03    4.42
   1  -4  13   23.73    4.21
   1  -4 -13   30.21    4.54
  -1  -4 -13   28.66    4.61
   1  -4  13   28.42    3.96
  -1  -4  13   32.80    4.09
  -1   4 -13   34.02    4.88
   1   4  14   14.10    3.23
  -1   4  14    8.12    2.49
  -1  -4 -14   10.61    2.98
  -1   4 -14   12.89    2.96
   1  -4 -14   16.00    3.45
   1   4 -14   14.37    2.95
  -1  -4  14   15.77    3.85
   1  -4  14   10.30    2.91
  -1  -4 -14   15.02    3.63
   1  -4 -14    8.68    3.06
   1  -4  14    8.23    2.47
  -1   4 -14   15.81    3.42
   1  -4  15   27.13    4.87
  -1  -4  15   24.33    4.78
  -1  -4 -15   25.18    4.60
   1  -4 -15   27.64    5.06
  -1   4 -15   28.03    4.42
   1   4  15   27.47    4.58
  -1   4  15   28.09    4.55
   1   4 -15   28.91    4.69
   1  -4 -15   34.64    5.10
  -1   4 -15   29.61    4.91
   1   4 -16    1.43    1.88
   2   4   0 1191.56   15.29
  -2  -4   0 1164.96   15.36
   2  -4   0 1178.90   12.48
  -2   4   0 1221.66   14.69
  -2   4   0 1180.94   10.76
   2   4   0 1164.69   10.96
  -2   4   0 1194.41   15.07
   2   4   0 1198.09   15.21
   2  -4  -1 1361.75   15.51
   2   4  -1 1322.82    8.92
   2   4   1 1346.70   16.35
  -2   4   1 1378.07   15.04
   2  -4   1 1318.86   11.79
  -2  -4   1 1326.28   15.65
  -2  -4  -1 1337.96   16.84
   2  -4   1 1376.49   16.21
   2  -4  -1 1329.84   14.56
  -2   4   1 1380.65   16.15
  -2   4  -1 1363.57   12.61
   2   4   1 1328.79   11.49
  -2   4   1 1342.33   11.33
  -2   4   1 1411.20   16.08
  -2   4  -1 1355.47   16.30
   2   4   1 1344.35   15.90
   2   4  -1 1366.15   16.55
   2  -4  -2 2855.20   23.71
   2   4  -2 2846.59   14.34
   2  -4  -2 2795.30   14.66
  -2   4   2 2940.99   22.45
   2   4   2 2905.53   24.71
  -2  -4  -2 2945.69   25.96
  -2  -4   2 2904.70   22.67
   2  -4   2 2899.74   24.67
   2  -4   2 2921.57   14.91
   2  -4  -2 2844.13   22.91
  -2  -4   2 2933.66   25.71
  -2   4   2 2892.05   24.08
   2   4   2 2863.59   16.99
  -2   4  -2 2883.80   20.34
  -2   4   2 2874.08   22.88
   2   4   2 2926.07   22.75
   2   4  -2 2854.02   24.49
  -2   4  -2 2871.14   24.27
   2   4  -3 1263.14   10.95
   2  -4  -3 1275.35   11.81
  -2   4   3 1291.58   15.60
   2   4   3 1323.60   17.45
   2  -4  -3 1317.03   16.75
   2  -4   3 1270.98    8.33
  -2  -4   3 1297.39   15.04
   2  -4  -3 1302.10   16.69
   2  -4   3 1307.49   17.45
  -2  -4  -3 1319.87   18.02
  -2  -4   3 1308.70   17.81
  -2  -4  -3 1280.05    7.07
  -2   4   3 1311.25   16.75
  -2   4  -3 1288.26   14.96
   2   4   3 1294.08   12.04
  -2   4   3 1308.27   15.16
  -2   4  -3 1297.52   16.57
   2   4   3 1315.96   14.95
   2   4  -3 1295.46   16.70
   2  -4  -4  977.87   11.86
   2   4  -4 1000.11   10.91
   2  -4  -4 1009.25   15.51
  -2   4   4 1016.27   14.78
   2   4   4 1022.24   16.15
  -2  -4  -4  992.52   16.53
  -2  -4   4 1020.16   16.53
  -2  -4   4  998.86   13.33
   2  -4   4  990.06   16.13
  -2  -4  -4  978.88    9.15
  -2   4   4  986.64   15.02
  -2   4  -4 1019.87   14.62
   2   4   4  995.73   11.57
  -2   4   4 1005.99   13.11
  -2  -4  -4  990.34   11.44
   2  -4  -4  955.20   15.05
  -2   4  -4 1005.60   14.77
   2   4   4  999.37   12.89
   2   4  -4  982.86   14.82
  -2  -4   4  970.92   12.08
   2  -4  -5  393.61   10.32
   2  -4  -5  396.00    8.40
   2   4   5  396.61   10.66
  -2   4   5  416.11   10.21
  -2  -4  -5  409.38   11.08
   2  -4   5  401.67   10.94
  -2  -4   5  396.14   10.88
  -2   4   5  397.84    9.75
  -2   4  -5  397.58    9.81
   2  -4  -5  400.65   10.19
  -2   4  -5  385.64    9.41
   2   4   5  406.48    7.91
  -2   4   5  399.55    8.24
   2   4  -5  385.07    9.51
  -2  -4   5  400.39    7.92
  -2  -4  -5  405.18    7.80
   2   4   6  876.85   16.69
   2  -4  -6  876.96   16.21
   2  -4  -6  895.97   13.78
  -2   4   6  923.37   16.40
  -2  -4  -6  914.59   17.43
   2   4  -6  915.82   14.81
   2  -4   6  897.62   17.34
  -2  -4   6  893.68   17.15
  -2   4  -6  903.26   15.76
  -2   4   6  888.94   14.94
  -2   4  -6  905.62   14.59
   2   4   6  933.13   11.49
   2   4  -6  889.64   14.63
  -2  -4   6  887.02   12.06
   2  -4  -6  901.62   16.26
  -2   4   6  894.27   12.23
   2  -4  -7 1225.77   20.17
   2   4  -7 1107.96   15.52
   2   4   7 1031.68   19.12
  -2   4   7 1240.88   20.61
   2   4  -7 1076.73   17.32
  -2  -4  -7 1053.57   19.63
   2  -4   7 1088.78   20.17
  -2  -4   7 1077.01   19.93
   2  -4   7 1092.29   18.49
  -2   4  -7 1083.49   18.44
  -2   4   7 1234.29   18.45
  -2   4  -7 1066.65   16.17
  -2   4   7 1146.18   13.95
   2   4   7 1115.75   11.96
   2   4  -7 1096.98   16.61
  -2  -4   7 1094.44   13.74
   2  -4  -8  894.96   17.97
  -2   4  -8  875.72   15.53
   2   4   8  892.25   18.70
   2  -4  -8  920.90   16.29
   2   4  -8  906.06   15.28
  -2   4   8  909.72   18.78
   2  -4   8  932.10   19.61
  -2  -4   8  902.73   19.21
  -2  -4  -8  911.85   19.07
   2   4  -8  923.36   16.90
   2  -4   8  887.60   17.45
  -2   4   8  929.88   16.21
  -2   4  -8  923.57   18.04
  -2  -4   8  926.59   12.98
   2   4  -8  940.19   15.71
  -2   4  -8  940.26   15.45
  -2   4  -9  253.91    8.95
   2  -4  -9  260.17    9.43
   2   4  -9  255.82    8.72
   2   4   9  242.35   10.26
  -2   4   9  252.27   10.57
   2   4  -9  252.67    9.49
  -2  -4   9  252.64   10.75
   2  -4   9  253.01   10.87
  -2  -4  -9  251.68   10.55
   2  -4   9  250.08    9.72
  -2   4   9  255.75    8.90
  -2   4  -9  252.09   10.05
  -2   4  -9  263.62    8.34
   2   4  -9  266.93    8.57
  -2   4 -10  179.83    8.06
   2  -4 -10  186.37    8.57
   2   4 -10  172.46    7.67
   2   4  10  168.66    9.02
  -2   4  10  167.65    9.09
  -2  -4  10  171.49    9.23
   2   4 -10  176.24    8.36
   2  -4  10  176.95    9.56
  -2  -4 -10  174.31    9.27
  -2   4  10  180.73    7.61
  -2   4 -10  178.15    8.86
   2  -4  10  165.97    8.32
   2   4 -10  180.04    7.07
  -2   4 -11  224.13    9.57
   2  -4 -11  234.47   10.25
   2   4 -11  214.76    9.18
   2   4  11  218.23   10.61
  -2   4  11  210.70   10.68
  -2  -4  11  231.70    9.66
  -2   4  11  222.83    8.79
  -2   4 -11  225.31   10.50
   2  -4  11  219.08    9.97
  -2  -4 -11  225.64   10.93
   2  -4  11  219.55   11.08
  -2  -4  11  220.92   10.93
   2   4 -11  228.97   10.06
   2  -4 -12  509.12   16.08
   2   4 -12  512.27   15.14
   2   4  12  496.82   16.67
  -2   4  12  473.00   16.60
  -2  -4  12  524.68   15.00
  -2   4  12  515.44   13.61
  -2   4 -12  488.21   16.28
   2  -4  12  500.98   15.72
   2  -4 -12  507.48   17.47
   2   4 -12  500.15   15.74
   2  -4  12  515.01   17.74
  -2  -4  12  506.64   17.36
  -2  -4 -12  506.30   17.08
   2  -4 -13  314.24   13.34
   2   4 -13  316.24   12.65
   2   4  13  296.42   13.40
  -2   4  13  280.77   13.31
  -2  -4  13  308.84   12.00
  -2   4 -13  289.70   13.29
   2  -4  13  298.01   12.60
   2  -4 -13  314.91   14.45
  -2  -4 -13  301.74   13.95
   2  -4  13  306.19   14.26
   2   4 -13  310.75   13.15
  -2  -4  13  307.23   14.06
   2  -4 -14  173.44   10.55
   2   4 -14  181.39   10.13
   2   4  14  187.13   11.03
  -2   4  14  162.55   10.55
  -2   4 -14  178.03   10.80
   2  -4  14  181.94   10.32
   2  -4 -14  170.20   11.22
   2  -4  14  166.33   10.99
   2   4 -14  182.56   10.51
  -2  -4  14  169.05   10.91
  -2  -4 -14  178.64   11.11
   2  -4 -15  115.69    9.13
   2   4 -15  109.14    8.36
   2   4  15  108.81    8.63
  -2   4  15  104.16    8.75
   2  -4 -15  121.45    9.87
  -2  -4  15  101.81    8.97
   2  -4  15  110.07    9.38
  -2  -4 -15  111.57    9.25
  -2   4 -15  112.58    9.18
   2  -4  15  109.55    8.36
   3  -4   0  226.92    3.54
   3   4   0  217.11    6.74
   3  -4   0  213.44    6.18
  -3  -4   0  222.45    7.05
   3  -4   0  218.42    5.29
  -3   4   0  218.82    6.35
  -3   4   0  220.00    5.29
   3  -4   0  214.09    2.54
   3   4   0  221.59    5.46
  -3   4   0  222.09    6.75
   3   4   0  225.75    6.94
   3  -4  -1   32.20    1.51
  -3   4   1   32.69    2.31
   3   4   1   41.01    3.58
   3  -4  -1   33.90    2.31
   3  -4   1   31.51    1.74
  -3  -4   1   29.28    2.57
   3  -4   1   31.68    2.51
  -3   4   1   32.90    2.08
  -3   4  -1   32.06    2.41
  -3   4   1   31.89    2.68
  -3   4  -1   31.00    2.15
   3   4   1   33.05    2.24
   3   4  -1   31.69    2.16
  -3   4   1   32.92    2.77
   3   4  -1   30.39    2.67
  -3   4  -1   29.94    2.54
   3  -4  -2   67.95    2.51
   3  -4  -2   67.23    3.86
   3   4  -2   69.87    2.67
  -3   4   2   67.56    3.35
   3   4   2   76.09    4.17
  -3  -4   2   69.64    3.89
  -3  -4   2   73.53    4.20
  -3  -4  -2   81.64    4.57
   3  -4   2   72.09    3.91
   3  -4   2   71.92    2.06
  -3   4  -2   74.35    3.50
  -3   4   2   69.65    3.86
   3   4   2   75.04    3.16
  -3   4  -2   72.66    3.51
  -3   4  -2   71.72    4.03
  -3   4   2   70.17    3.87
   3   4   2   74.75    3.97
   3   4  -2   68.48    3.97
   3  -4  -3   19.61    1.60
   3   4   3   19.63    2.31
   3   4  -3   20.60    1.59
   3  -4  -3   17.57    2.16
  -3   4   3   19.97    1.98
   3  -4   3   20.52    2.26
  -3  -4   3   19.69    2.32
  -3  -4   3   20.33    2.18
  -3  -4  -3   19.92    2.50
  -3   4  -3   19.18    2.12
  -3   4   3   19.68    2.21
  -3  -4  -3   19.83    0.98
   3   4   3   18.82    1.67
  -3   4   3   22.82    2.17
   3  -4  -3   21.22    2.41
  -3   4  -3   18.45    2.12
   3   4   3   19.77    2.01
   3   4  -3   17.34    2.06
   3  -4  -4  200.49    5.53
   3   4  -4  202.91    5.29
  -3   4   4  208.43    6.53
   3   4   4  197.03    7.22
   3  -4  -4  190.91    7.02
  -3  -4   4  205.88    6.62
   3  -4   4  203.44    7.35
  -3  -4  -4  202.41    7.66
  -3  -4   4  204.09    7.45
  -3  -4  -4  195.21    4.19
  -3   4   4  197.05    6.94
  -3   4  -4  205.49    6.81
   3   4   4  205.12    5.67
  -3  -4   4  201.27    6.08
  -3  -4  -4  196.73    4.56
   3  -4  -4  199.58    7.23
   3   4   4  204.84    6.13
   3   4  -4  206.74    7.12
  -3   4  -4  205.24    6.89
  -3   4   4  210.65    6.61
  -3   4   4  206.46    6.33
   3   4  -5   50.43    2.90
   3  -4  -5   45.91    3.67
  -3   4   5   47.06    3.43
   3   4   5   47.77    3.84
   3  -4   5   46.44    3.85
  -3  -4   5   48.95    4.01
  -3  -4  -5   52.96    4.22
   3  -4   5   47.96    3.71
  -3   4   5   49.85    3.75
  -3   4  -5   45.46    3.46
  -3  -4  -5   47.56    2.51
   3   4   5   49.96    3.05
   3  -4  -5   48.85    3.86
  -3   4  -5   47.94    3.48
   3   4   5   47.41    2.85
   3   4  -5   50.69    3.62
  -3  -4   5   48.33    3.02
  -3   4   5   49.37    3.53
  -3  -4  -5   43.71    2.30
  -3   4   5   46.78    3.05
   3   4  -6   80.22    4.02
  -3   4   6   78.44    4.76
   3  -4  -6   78.27    4.97
   3  -4  -6   76.31    4.18
   3   4   6   78.99    5.16
   3  -4   6   73.02    5.02
  -3  -4   6   74.13    5.09
  -3  -4  -6   78.25    5.34
   3  -4   6   78.03    5.00
  -3  -4  -6   75.20    3.57
  -3   4   6   75.30    4.60
  -3   4  -6   74.57    4.75
  -3   4  -6   80.74    4.55
   3   4   6   82.99    3.62
   3   4  -6   77.64    4.55
  -3  -4   6   77.54    3.94
  -3   4   6   76.31    3.88
   3  -4  -6   71.30    4.84
   3  -4  -7   15.26    2.56
   3  -4  -7   13.66    2.03
   3   4   7   14.16    2.51
  -3   4   7   15.29    2.36
  -3  -4   7   16.23    1.93
  -3  -4  -7   17.01    2.85
   3   4  -7   14.85    2.24
   3  -4   7   15.49    2.71
  -3  -4   7   15.03    2.65
  -3   4   7   14.76    2.22
   3  -4   7   13.23    2.43
   3  -4  -7   14.86    2.43
  -3   4  -7   14.61    2.14
   3   4   7   13.15    1.44
   3   4  -7   12.53    1.93
  -3  -4  -7   12.27    1.79
  -3   4  -7   16.08    2.35
   3  -4  -8   39.45    4.05
   3  -4  -8   41.58    3.63
   3   4   8   38.99    4.07
  -3   4   8   41.62    4.02
  -3  -4  -8   37.20    4.02
   3   4  -8   39.01    3.67
  -3  -4   8   37.46    3.95
   3  -4   8   37.69    4.10
   3  -4   8   40.76    3.94
  -3   4   8   38.95    3.54
  -3  -4  -8   32.83    2.97
  -3   4  -8   38.57    3.33
  -3  -4   8   40.37    3.00
   3   4  -8   39.69    3.34
  -3   4  -8   39.34    3.86
   3  -4  -9   41.59    3.94
   3  -4  -9   45.70    4.43
   3   4  -9   44.40    3.78
   3   4   9   45.07    4.44
  -3   4   9   40.08    4.23
   3   4  -9   44.38    4.15
  -3  -4  -9   44.23    4.63
  -3  -4   9   48.48    4.83
   3  -4   9   45.65    4.77
  -3   4  -9   44.75    4.55
  -3   4   9   45.56    3.90
  -3  -4  -9   45.54    3.63
   3  -4   9   45.28    4.33
  -3   4  -9   44.26    3.55
  -3  -4   9   47.35    3.37
   3   4  -9   45.57    3.70
   3  -4 -10   77.19    5.63
   3   4 -10   83.05    5.40
   3   4  10   83.04    6.29
  -3   4  10   73.37    6.01
   3  -4  10   80.74    6.52
  -3  -4  10   78.60    6.34
  -3  -4 -10   79.61    6.34
   3   4 -10   73.65    5.54
  -3   4 -10   74.38    5.93
  -3   4  10   78.13    5.19
  -3  -4 -10   84.24    5.29
   3  -4  10   76.43    5.79
   3   4 -10   82.39    4.99
   3   4  11    8.85    2.54
  -3   4  11    7.08    2.25
   3   4 -11   44.02    5.29
   3  -4 -11    6.85    2.12
   3  -4  11    7.83    2.31
   3   4 -11   56.23    6.49
  -3  -4 -11    8.10    2.61
  -3  -4  11   34.08    5.48
  -3  -4  11   23.92    4.01
  -3   4  11    8.80    2.09
   3  -4  11    4.83    1.61
  -3   4 -11    3.00    1.87
   3   4  12   10.95    2.51
  -3   4  12    8.59    2.25
   3  -4 -12    9.43    2.44
   3   4 -12   11.01    2.39
   3   4 -12    8.18    2.17
   3  -4  12   10.35    2.83
  -3  -4  12    7.64    2.21
  -3  -4 -12   11.50    2.93
  -3   4  12   12.68    2.43
   3  -4  12    6.55    1.99
  -3  -4  12   15.40    2.82
  -3   4 -12   11.08    3.08
   3   4  13    8.79    2.68
  -3   4  13    9.97    2.78
   3  -4 -13    8.55    2.59
   3   4 -13   16.14    3.08
   3  -4  13   11.85    2.86
  -3  -4 -13    8.26    2.80
  -3  -4  13   15.64    3.67
   3   4 -13   11.19    3.13
  -3   4  13   11.84    2.49
   3  -4  13   14.26    3.07
  -3   4 -13   14.02    3.27
   3   4  14   12.29    3.20
  -3   4  14   13.30    2.97
   3  -4 -14   13.73    3.63
   3   4 -14   15.98    3.38
   3  -4  14   14.53    3.53
  -3  -4 -14   15.53    3.74
  -3  -4  14   10.29    3.34
   3  -4 -14   16.83    3.68
   3   4 -14   16.27    3.23
   3  -4  14   13.45    3.22
  -3   4 -14   12.23    3.02
  -3   4  15   21.41    4.14
   3   4 -15   25.61    4.13
   3  -4 -15   26.92    4.69
  -3  -4 -15   24.54    4.75
  -3  -4  15   24.92    4.52
   3  -4  15   25.32    4.08
  -3   4 -15   30.31    4.86
   4   4   0   36.11    2.81
  -4  -4   0   32.35    2.95
   4  -4   0   32.03    2.40
  -4   4   0   33.35    2.34
  -4   4   0   34.54    2.71
   4   4   0   38.90    2.56
   4  -4   0   33.51    1.40
  -4   4   0   31.97    2.72
   4   4   0   36.32    2.97
   4  -4  -1 1982.10   13.95
   4   4   1 1990.88   20.73
  -4  -4  -1 1966.41   22.65
  -4  -4   1 1994.47   21.97
   4  -4   1 2015.19   19.25
   4  -4   1 1944.71   13.56
  -4   4   1 1981.65   17.39
  -4   4  -1 2022.43   19.16
  -4   4   1 2046.59   20.72
  -4   4  -1 1984.79   18.39
   4   4  -1 1983.67   18.41
   4   4   1 1989.50   17.68
   4  -4   1 1956.45   13.03
  -4   4   1 1955.57   20.95
  -4   4  -1 2023.63   21.47
   4   4   1 1978.42   21.19
   4   4  -1 1981.94   22.05
  -4   4   1 1987.96   16.69
  -4   4   2   12.33    1.46
   4   4   2   10.86    1.76
   4   4  -2   12.15    1.36
   4  -4  -2   13.09    1.27
  -4  -4   2   11.61    1.86
   4  -4   2    8.15    1.46
  -4  -4   2   11.43    1.82
  -4  -4  -2   11.88    2.00
   4  -4   2   11.40    0.79
   4   4   2    9.23    1.28
  -4   4  -2   13.99    1.70
  -4   4   2   10.66    1.72
   4  -4   2   12.77    1.97
  -4   4   2   11.29    1.52
  -4   4   2   10.88    1.81
   4   4   2    9.86    1.63
  -4   4  -2   12.35    2.14
  -4   4  -2   11.59    1.63
   4   4  -2   11.47    1.97
   4  -4  -3 1004.36   11.91
   4  -4  -3 1015.27   16.02
   4   4  -3 1042.40   12.18
  -4   4   3 1016.43   12.94
   4   4   3 1013.38   15.88
  -4  -4   3  998.14   15.39
   4  -4   3 1022.75   15.49
  -4  -4   3 1014.18   16.06
  -4  -4  -3 1027.65   17.29
   4  -4  -3  999.14    7.23
   4  -4   3 1034.24   15.87
  -4   4  -3 1014.53   12.49
  -4   4   3 1009.83   15.70
  -4  -4  -3  998.38    8.35
   4   4   3 1049.00   13.18
  -4   4  -3 1022.39   14.97
  -4   4  -3 1020.62   15.59
   4  -4  -3 1010.60   16.53
   4   4   3 1028.06   14.71
   4   4  -3 1033.94   16.33
  -4   4   3 1020.17   13.93
  -4   4   3 1031.24   14.91
   4  -4  -4  141.16    6.30
   4  -4  -4  118.06    4.47
   4   4  -4  121.21    4.48
  -4   4   4  121.24    4.83
   4   4   4  117.38    5.68
   4  -4  -4  114.84    3.05
  -4  -4   4  114.79    5.32
   4  -4   4  123.48    5.78
  -4  -4   4  126.52    5.93
  -4  -4  -4  126.34    6.33
   4  -4   4  118.17    5.74
  -4   4  -4  119.49    5.53
  -4   4   4  116.43    5.56
   4   4   4  119.00    4.70
  -4  -4  -4  121.19    3.57
  -4   4  -4  119.73    5.48
  -4  -4   4  116.07    4.97
   4  -4  -4  118.68    5.88
   4   4   4  119.72    4.93
   4   4  -4  118.94    5.65
  -4  -4  -4  111.95    2.87
  -4   4   4  125.46    5.24
  -4   4   4  122.13    5.25
   4  -4  -5 2603.97   22.66
   4   4  -5 2618.15   22.03
  -4   4   5 2559.09   24.02
   4   4   5 2572.05   27.62
   4  -4  -5 2547.00   27.14
  -4  -4   5 2575.12   27.75
   4  -4  -5 2489.84   16.90
  -4  -4  -5 2523.14   28.99
   4  -4   5 2541.12   27.71
   4  -4   5 2565.12   27.35
   4   4   5 2577.34   22.76
  -4  -4  -5 2577.82   18.96
  -4   4   5 2508.73   25.98
  -4   4  -5 2635.87   27.12
  -4   4  -5 2599.01   25.56
   4   4   5 2567.21   22.23
   4   4  -5 2569.13   26.60
   4  -4  -5 2502.73   28.28
  -4   4   5 2575.42   25.08
  -4  -4   5 2569.28   23.86
  -4   4   5 2563.54   23.89
   4  -4  -6   48.29    3.40
   4   4  -6   50.14    3.38
   4  -4  -6   49.56    4.10
   4   4   6   49.75    4.16
  -4   4   6   54.18    3.86
  -4  -4   6   54.12    4.30
  -4  -4  -6   46.23    4.17
   4  -4  -6   49.10    2.72
   4  -4   6   54.21    4.35
   4  -4   6   52.36    4.16
  -4   4   6   49.89    3.90
  -4   4  -6   47.98    3.93
  -4  -4  -6   51.75    3.07
   4   4   6   58.98    3.69
  -4   4  -6   54.49    3.92
   4  -4  -6   50.85    4.31
   4   4   6   54.86    3.17
   4   4  -6   56.40    4.04
  -4   4   6   49.66    3.40
  -4  -4   6   55.33    3.61
  -4   4   6   52.57    3.86
   4   4  -7  810.29   14.13
   4  -4  -7  826.38   16.88
   4   4   7  780.85   16.73
  -4   4   7  801.18   15.88
   4  -4  -7  784.34   12.11
   4  -4   7  819.50   17.61
  -4  -4   7  814.13   17.34
  -4  -4  -7  771.26   17.27
   4  -4   7  816.16   16.86
  -4  -4  -7  804.26   13.14
  -4   4   7  794.84   15.42
  -4   4  -7  795.11   16.65
  -4   4  -7  802.78   14.79
   4   4   7  831.35   11.48
   4   4  -7  804.30   15.22
  -4  -4   7  802.13   13.90
  -4   4   7  798.72   15.49
   4  -4  -7  753.56   17.31
   4  -4  -8    6.94    2.05
   4  -4  -8    7.07    1.72
   4   4   8   10.58    2.29
  -4   4   8    4.90    1.60
   4   4  -8    4.46    1.38
  -4  -4   8    4.66    1.22
   4  -4   8    6.91    1.95
  -4  -4   8    2.66    1.56
   4   4  -8    3.44    1.40
  -4  -4  -8    5.54    1.84
  -4   4   8    5.21    1.66
   4  -4   8    5.95    1.75
   4   4  -8    5.14    1.55
  -4   4  -8    3.58    1.26
  -4   4  -8    2.56    1.32
  -4  -4  -8    3.90    1.29
  -4   4   8    5.67    1.79
   4  -4  -9 1281.15   23.01
   4  -4  -9 1301.95   21.50
   4   4   9 1271.91   23.38
  -4   4   9 1267.20   23.28
   4   4  -9 1279.85   22.05
   4  -4   9 1284.05   24.56
  -4  -4   9 1249.70   23.77
  -4  -4  -9 1257.39   23.98
  -4  -4  -9 1316.77   19.69
  -4   4  -9 1264.21   23.31
  -4   4   9 1268.14   20.66
   4  -4   9 1248.40   22.85
  -4  -4   9 1320.59   18.76
   4   4  -9 1337.10   20.28
  -4   4   9 1249.47   21.21
  -4   4  -9 1331.20   19.80
   4  -4 -10   67.56    5.66
   4  -4 -10   72.78    5.55
   4   4 -10   75.55    5.36
   4   4  10   73.12    5.90
  -4   4  10   62.58    5.55
   4   4 -10   70.67    5.58
   4  -4  10   82.45    6.60
  -4  -4  10   81.64    6.43
  -4  -4 -10   66.55    5.83
  -4   4  10   67.65    4.97
  -4   4 -10   69.11    5.76
   4  -4  10   72.98    5.84
   4   4 -10   76.28    4.94
   4  -4 -11  833.42   19.32
   4   4 -11  836.47   18.50
   4   4  11  807.43   20.24
  -4   4  11  768.76   20.36
  -4  -4 -11  772.64   20.54
   4  -4  11  856.07   22.09
  -4  -4  11  799.96   20.80
   4   4 -11  819.31   19.62
  -4   4  11  819.34   17.65
   4  -4  11  829.07   20.22
  -4   4 -11  820.24   20.57
   4   4 -12    9.25    2.28
   4   4  12    8.58    2.36
  -4   4  12    5.53    1.91
   4  -4 -12    8.66    2.52
  -4  -4 -12    7.25    2.55
   4  -4  12   12.58    3.10
   4   4 -12    6.18    2.25
  -4  -4  12   12.01    3.09
  -4   4  12    8.34    2.08
   4  -4  12    7.69    2.54
  -4  -4  12   10.05    2.45
  -4   4 -12   11.27    3.02
   4  -4 -13  430.58   15.74
   4   4 -13  409.37   14.56
   4   4  13  434.23   16.00
  -4   4  13  381.95   15.54
   4   4 -13  422.45   15.48
   4  -4  13  422.07   16.90
  -4  -4  13  407.58   16.23
  -4  -4 -13  399.58   15.96
  -4   4  13  406.31   13.04
   4  -4  13  424.85   15.83
  -4   4 -13  419.64   16.16
   4   4  14    9.57    2.83
  -4   4  14    9.19    3.09
   4  -4 -14    9.55    3.58
   4   4 -14    7.73    2.26
   4  -4  14    9.40    2.91
  -4  -4  14    8.42    2.76
   4   4 -14   11.33    3.03
  -4  -4 -14    8.60    3.05
   4  -4  14    7.97    2.67
  -4   4 -14   10.76    3.16
   4  -4 -15  484.08   18.61
   4   4 -15  488.01   17.74
  -4   4  15  458.95   18.12
  -4  -4  15  490.27   19.15
  -4  -4 -15  485.91   19.16
   4  -4  15  478.99   18.14
   5   4   0   94.06    4.61
  -5  -4   0   88.54    5.02
   5  -4   0   91.32    3.87
   5  -4   0   92.02    4.29
  -5   4   0   98.23    4.32
  -5   4   0  100.90    4.66
   5   4   0   90.17    4.18
   5  -4   0   89.87    2.80
  -5   4   0   91.44    3.42
  -5   4   0   89.10    4.80
   5  -4  -1  352.58    6.76
   5   4   1  351.73    8.92
  -5  -4  -1  349.30   10.11
  -5  -4   1  344.39    9.75
   5  -4   1  362.87    8.10
   5  -4  -1  354.30    7.39
   5  -4   1  355.38    8.85
   5  -4  -1  342.37    7.89
  -5   4   1  350.52    7.96
  -5   4  -1  376.15    8.61
  -5   4   1  357.75    9.12
   5   4   1  359.45    8.23
   5   4  -1  356.77    8.43
  -5   4  -1  357.67    8.48
   5  -4  -1  353.24    5.15
   5  -4   1  349.60    6.10
  -5   4   1  352.11    9.39
  -5   4  -1  353.32    5.85
  -5   4   1  351.85    7.39
  -5   4  -1  365.15    9.71
   5  -4  -2  317.54    6.81
   5   4   2  331.35    8.86
  -5   4   2  333.94    6.86
  -5  -4   2  334.60    9.52
  -5  -4  -2  325.18    9.89
   5  -4   2  323.60    8.16
   5  -4   2  315.60    4.07
  -5  -4   2  329.32    9.07
   5  -4   2  321.87    8.79
   5  -4  -2  315.18    7.10
  -5   4  -2  327.56    7.72
  -5   4   2  317.81    8.91
   5   4  -2  331.23    8.35
  -5   4  -2  322.54    8.48
   5   4   2  322.57    7.81
  -5   4   2  330.43    7.77
  -5  -4  -2  307.95    4.84
  -5   4   2  340.24    7.78
  -5   4   2  316.73    8.90
  -5   4  -2  325.76    9.32
   5  -4  -3  332.10    7.42
   5   4  -3  333.59    7.60
  -5   4   3  333.55    7.20
   5   4   3  332.98    9.22
  -5  -4  -3  341.59   10.44
   5  -4   3  338.84    8.92
   5  -4   3  329.07    9.35
   5  -4  -3  320.84    6.62
  -5   4  -3  330.56    7.46
  -5  -4  -3  327.95    5.62
  -5   4   3  318.85    9.17
   5   4   3  338.01    8.12
  -5   4  -3  328.63    9.05
  -5   4  -3  337.22    9.45
   5  -4  -3  332.61    9.99
  -5   4   3  327.23    9.13
  -5   4   3  342.94    8.41
   5   4  -4   17.58    1.92
   5   4   4   21.87    2.64
   5  -4  -4   18.36    1.89
  -5  -4   4   19.99    2.38
  -5   4   4   18.64    1.89
  -5  -4   4   21.06    2.43
   5  -4   4   19.05    2.61
  -5  -4   4   18.23    2.41
  -5  -4  -4   18.49    2.70
   5  -4  -4   18.84    2.44
   5   4   4   20.42    2.10
  -5   4  -4   20.22    1.92
  -5   4   4   16.67    2.34
   5  -4   4   25.00    2.86
   5  -4  -4   16.75    1.41
  -5   4   4   17.48    2.16
   5  -4  -4   17.56    2.58
  -5   4  -4   19.32    2.46
  -5   4   4   20.46    2.31
  -5  -4  -4   16.01    1.43
  -5   4  -4   24.59    2.83
   5   4   4   18.41    2.18
   5   4  -4   16.32    2.30
  -5   4   5    7.69    1.43
   5   4   5    8.29    1.69
   5  -4  -5    5.80    1.40
   5  -4  -5    8.88    1.58
  -5  -4   5    8.63    1.61
   5   4  -5    8.59    1.49
   5  -4   5    8.43    1.79
   5  -4  -5    6.93    0.98
  -5  -4   5    8.94    2.09
  -5  -4  -5   14.87    2.80
   5   4   5    8.19    1.39
  -5   4   5   11.01    2.00
   5  -4   5    7.58    1.69
  -5  -4  -5   12.16    1.58
   5  -4  -5   10.73    2.10
  -5   4   5    8.11    1.55
  -5   4   5    9.17    1.73
  -5   4  -5    8.48    1.72
  -5   4  -5    8.68    1.85
   5   4   5    8.87    1.57
   5   4  -5   10.46    1.76
   5  -4  -6  141.60    6.08
   5   4  -6  127.16    5.51
   5   4   6  130.53    6.65
  -5   4   6  143.34    6.09
   5  -4  -6  139.71    7.02
   5  -4   6  133.51    6.82
  -5  -4  -6  139.47    7.33
   5  -4  -6  128.19    4.62
  -5  -4   6  132.69    6.79
  -5  -4  -6  127.61    4.98
  -5   4  -6  132.94    6.81
  -5   4   6  133.31    6.60
   5   4   6  127.07    5.65
   5  -4   6  137.22    6.91
   5   4   6  135.13    5.29
   5   4  -6  139.45    6.57
  -5  -4   6  130.36    5.91
  -5   4   6  135.83    6.27
   5  -4  -6  137.37    7.39
  -5   4  -6  132.64    6.27
   5  -4  -7  193.04    7.47
   5   4  -7  188.24    7.13
   5  -4  -7  181.82    8.13
   5   4   7  186.45    8.27
  -5   4   7  186.38    7.46
  -5  -4  -7  184.15    8.73
   5  -4   7  190.00    8.50
  -5  -4   7  185.45    8.37
  -5   4   7  192.51    7.96
  -5  -4  -7  190.10    6.57
  -5   4  -7  187.32    8.37
   5   4   7  187.28    7.19
   5  -4   7  184.15    8.34
   5   4   7  192.54    6.00
   5   4  -7  192.14    7.86
  -5  -4   7  192.56    7.31
  -5   4   7  186.41    7.70
   5  -4  -7  184.10    8.98
  -5   4  -7  188.33    7.53
   5   4  -8  164.54    7.08
   5  -4  -8  161.22    8.10
   5   4   8  163.65    8.08
  -5   4   8  159.76    7.56
   5  -4   8  161.15    8.28
  -5  -4   8  153.49    8.04
  -5  -4  -8  164.29    8.48
  -5   4   8  165.28    7.59
  -5   4  -8  165.55    8.27
  -5  -4  -8  164.40    6.58
   5  -4   8  152.73    7.90
   5   4  -8  162.55    7.24
  -5  -4   8  167.78    6.92
  -5   4   8  160.35    7.52
  -5   4  -8  160.46    7.10
   5  -4  -9   16.00    3.14
   5   4   9   12.63    2.42
  -5   4   9   13.88    3.54
   5   4  -9   13.01    2.33
  -5  -4   9   13.78    2.18
   5  -4  -9   16.54    3.40
   5  -4   9   12.80    2.75
  -5  -4   9   13.39    2.69
   5   4  -9   12.66    2.53
  -5  -4  -9   13.82    2.75
  -5   4   9   15.88    3.19
   5  -4   9   10.48    2.20
   5   4  -9   14.34    2.32
  -5   4   9   20.28    3.41
  -5   4  -9   13.64    2.16
  -5   4  -9   12.25    2.55
   5  -4 -10    1.13    1.26
   5   4  10    3.24    1.69
  -5   4  10    4.00    1.76
   5  -4 -10    2.62    1.37
   5  -4  10    2.08    1.74
  -5  -4  10    2.40    1.94
   5   4 -10    4.24    1.48
  -5  -4 -10    7.06    2.54
  -5   4  10    3.19    1.75
   5  -4  10    1.55    1.37
   5   4 -10    2.46    1.29
  -5   4  10    6.00    2.19
  -5  -4  10    4.41    1.36
  -5   4 -10    1.00    1.68
   5  -4 -11  129.69    8.16
   5  -4 -11  147.09    8.32
   5   4 -11  143.71    7.88
   5   4  11  149.67    8.77
  -5   4  11  136.63    8.55
   5   4 -11  150.68    8.62
   5  -4  11  154.48    9.39
  -5  -4  11  145.31    8.94
  -5  -4 -11  146.55    9.13
  -5   4  11  153.45    7.96
  -5   4 -11  143.19    8.86
   5  -4  11  150.29    8.95
  -5   4  11  137.70    7.94
   5  -4 -12   43.86    4.94
   5   4 -12   44.53    4.85
  -5   4  12   38.17    4.80
   5   4  12   48.65    5.18
   5   4 -12   50.00    5.28
   5  -4  12   49.25    5.84
  -5  -4  12   45.30    5.26
  -5  -4 -12   49.14    5.56
  -5   4  12   41.33    4.29
   5  -4  12   51.44    5.63
  -5   4 -12   42.31    5.10
   5   4 -13    6.17    2.23
   5   4  13    1.77    1.40
  -5   4  13    2.35    1.85
   5  -4 -13    1.19    1.56
  -5  -4  13    4.31    2.43
   5   4 -13    3.48    2.26
   5  -4  13    2.38    2.05
  -5  -4 -13    7.30    2.80
   5  -4  13    3.69    1.82
  -5   4  13    3.57    1.63
  -5   4 -13    3.19    2.37
   5   4  14   23.78    3.95
  -5   4  14   16.36    3.52
   5  -4 -14   23.98    4.34
   5   4 -14   21.42    3.63
   5   4 -14   20.07    4.06
   5  -4  14   19.86    4.19
  -5  -4  14   17.69    3.76
  -5  -4 -14   23.99    4.65
   5  -4  14   21.74    4.00
  -5   4 -14   19.83    4.12
   5   4 -15   11.24    3.15
  -5  -4 -15    9.53    3.08
   5  -4  15    2.31    1.40
  -6  -4   0 1017.82   17.90
   6  -4   0  980.92   12.35
  -6   4   0  972.11   14.48
   6   4   0  998.09   14.93
  -6   4   0 1005.01   15.40
   6  -4   0  974.47   10.55
   6  -4   0  991.07   14.83
  -6   4   0  995.95   16.82
  -6   4   0  990.42   11.94
   6   4   1 1712.87   20.09
  -6  -4   1 1717.26   23.07
  -6  -4  -1 1716.43   23.56
   6  -4   1 1714.18   17.39
   6  -4  -1 1718.49   15.70
  -6   4   1 1755.57   19.16
  -6   4  -1 1748.05   19.56
  -6   4   1 1750.90   20.99
  -6   4  -1 1739.25   20.00
   6   4  -1 1758.85   20.09
   6  -4  -1 1720.46   13.61
   6   4   1 1746.16   19.55
   6  -4   1 1731.09   15.01
   6  -4  -1 1738.86   18.60
   6  -4   1 1724.07   20.49
  -6   4   1 1775.91   17.25
  -6   4  -1 1761.98   22.33
  -6   4  -1 1740.18   14.11
  -6   4   1 1750.70   22.14
   6  -4  -2  846.19   12.15
   6   4   2  848.43   14.50
   6  -4   2  871.16   13.30
  -6  -4   2  842.61   16.05
  -6  -4  -2  845.32   16.73
   6  -4  -2  840.55   10.83
  -6  -4   2  865.91   14.96
  -6  -4  -2  821.31    9.46
  -6   4  -2  861.50   13.17
  -6   4   2  851.63   15.14
  -6   4  -2  846.66   14.59
   6   4  -2  845.97   14.22
   6   4   2  856.52   13.68
   6  -4   2  823.05   11.25
   6  -4  -2  831.78    9.30
  -6   4   2  858.20   13.47
   6  -4  -2  839.42   12.24
   6  -4   2  871.97   15.13
  -6   4   2  867.25   15.57
   6  -4  -2  862.82   16.38
  -6   4  -2  838.04    8.31
  -6   4   2  856.71   12.89
  -6   4  -2  836.24   15.55
   6  -4  -3 2287.26   21.08
   6   4  -3 2310.76   21.72
  -6   4   3 2346.65   17.95
   6   4   3 2319.29   24.73
  -6  -4   3 2316.80   25.02
  -6  -4   3 2297.92   26.39
  -6  -4  -3 2305.07   28.21
   6  -4   3 2297.73   23.18
  -6  -4  -3 2234.92   16.80
  -6   4  -3 2322.04   20.46
  -6   4   3 2282.38   25.48
   6   4  -3 2280.41   23.92
  -6   4  -3 2303.81   25.36
   6   4   3 2338.69   22.90
   6  -4  -3 2313.91   18.84
   6  -4   3 2312.09   25.99
  -6   4  -3 2336.76   26.05
   6  -4  -3 2303.14   27.65
  -6   4   3 2306.65   25.64
  -6   4   3 2319.87   22.59
   6  -4  -4  416.34    9.58
   6   4  -4  420.05    9.60
  -6   4   4  428.24    8.29
   6   4   4  417.36   10.95
  -6  -4   4  409.91   11.35
  -6  -4  -4  415.91   12.26
   6  -4   4  427.96   10.69
  -6  -4   4  411.90   10.94
  -6   4  -4  418.63    8.25
  -6   4   4  418.59   11.34
  -6  -4  -4  409.32    7.89
   6   4   4  429.49   10.07
  -6   4  -4  425.53   11.41
   6  -4   4  420.72   11.46
  -6  -4   4  421.90   10.90
   6  -4  -4  421.83   12.26
  -6   4   4  425.96   10.32
  -6   4  -4  423.43   11.29
   6  -4  -5  668.34   14.84
   6  -4  -5  659.16   12.58
   6   4  -5  667.58   12.64
  -6   4   5  671.92   11.22
   6   4   5  639.79   14.12
  -6  -4   5  662.68   14.42
   6  -4   5  678.56   14.29
  -6  -4  -5  653.75   15.74
  -6   4   5  668.43   14.54
  -6  -4  -5  657.13   10.90
   6   4   5  648.21   12.79
   6  -4   5  662.94   15.02
  -6   4  -5  668.12   14.99
  -6   4   5  665.00   13.50
  -6  -4   5  657.24   13.86
  -6   4  -5  649.97   14.30
   6  -4  -5  643.47   15.71
   6  -4  -6  464.93   12.78
   6  -4  -6  459.81   11.30
   6   4  -6  472.16   11.15
  -6   4   6  454.68   10.23
   6   4   6  445.09   12.33
  -6  -4   6  451.05   12.42
  -6  -4  -6  454.31   13.50
   6  -4   6  479.02   12.79
  -6   4  -6  455.66   12.92
  -6   4   6  441.39   12.27
   6   4   6  460.10   11.11
  -6  -4  -6  452.18    9.78
   6  -4   6  455.15   12.98
   6   4   6  451.71   10.18
   6   4  -6  455.03   12.58
  -6  -4   6  454.65   11.73
  -6   4   6  457.46   11.82
   6  -4  -6  449.06   13.87
  -6   4  -6  465.63   12.22
   6  -4  -7 1138.02   20.82
   6  -4  -7 1140.68   18.93
   6   4  -7 1177.27   18.53
   6   4   7 1121.21   20.36
  -6   4   7 1155.74   17.83
  -6  -4  -7 1145.74   22.11
   6  -4   7 1193.48   21.38
  -6  -4   7 1138.42   20.76
  -6   4  -7 1190.82   21.75
  -6   4   7 1161.57   20.17
   6   4   7 1178.56   18.66
   6  -4   7 1121.93   21.19
  -6   4   7 1144.46   19.50
   6   4  -7 1159.26   20.24
  -6  -4   7 1175.19   18.98
  -6   4  -7 1186.02   19.70
   6  -4  -7 1165.20   23.27
   6  -4  -8  338.75   10.93
   6   4  -8  336.04   10.51
   6  -4  -8  319.86   11.59
   6   4   8  324.65   11.43
  -6   4   8  332.30   10.47
  -6  -4  -8  333.25   12.37
   6  -4   8  341.97   12.18
  -6  -4   8  324.36   11.70
  -6   4  -8  331.90   11.99
  -6   4   8  329.46   11.09
   6   4   8  332.08   10.35
   6  -4   8  325.40   11.94
   6   4  -8  332.72   10.93
  -6  -4   8  330.27   10.28
  -6   4   8  324.74   10.93
  -6   4  -8  331.61   10.84
   6   4  -9  350.11   11.26
   6  -4  -9  344.43   12.49
   6   4   9  347.82   12.32
  -6   4   9  343.56   11.55
   6  -4   9  370.31   13.30
  -6  -4   9  335.23   12.51
  -6  -4  -9  330.74   12.92
  -6   4   9  352.85   11.86
  -6   4  -9  337.78   12.60
   6   4   9  365.60   11.31
   6  -4   9  352.36   12.86
  -6  -4   9  365.81   11.09
   6   4  -9  363.59   11.53
  -6   4   9  350.28   11.81
  -6   4  -9  348.47   11.24
   6   4 -10   77.74    5.81
   6  -4 -10   65.18    5.74
   6  -4 -10   65.25    5.56
   6   4  10   71.24    5.84
  -6   4  10   68.25    5.62
   6   4 -10   66.84    5.72
  -6  -4  10   75.78    6.32
   6  -4  10   77.87    6.46
  -6  -4 -10   81.33    6.79
  -6   4  10   65.01    5.45
  -6   4 -10   71.87    6.15
   6  -4  10   78.51    6.51
  -6   4  10   67.66    5.61
  -6  -4  10   77.13    5.30
   6   4 -10   73.81    5.33
   6  -4 -11  303.47   12.68
   6  -4 -11  303.05   12.37
   6   4  11  316.58   12.67
  -6   4  11  293.97   12.28
   6   4 -11  313.77   12.71
  -6  -4  11  307.22   12.98
   6  -4  11  323.52   13.65
  -6  -4 -11  315.23   13.52
  -6   4  11  319.92   11.74
  -6   4 -11  303.08   13.08
   6  -4  11  323.66   13.39
  -6   4  11  305.74   11.85
   6  -4 -12  113.63    8.14
   6  -4 -12  120.49    8.22
   6   4 -12  116.13    7.74
   6   4  12  120.47    8.25
   6   4 -12  118.49    8.21
  -6  -4 -12  118.22    8.80
   6  -4  12  125.91    8.93
  -6  -4  12  121.21    8.58
  -6   4  12  122.57    7.61
  -6   4 -12  112.45    8.40
   6  -4  12  113.74    8.43
  -6   4  12  122.88    7.98
   6   4 -13  332.94   13.70
   6  -4 -13  314.28   13.78
   6   4  13  335.11   14.07
  -6   4  13  327.44   12.56
   6  -4  13  335.75   14.80
  -6   4 -13  332.18   14.84
   6  -4  13  332.79   15.11
  -6  -4  13  343.47   15.01
   6   4 -13  366.43   14.96
  -6  -4 -13  319.72   14.80
   6  -4 -14  107.45    8.51
   6   4 -14  105.68    8.11
   6   4  14  124.60    8.88
   6  -4  14  111.47    9.27
  -6  -4  14  100.47    8.53
  -6  -4 -14  101.49    8.69
   6   4 -14  119.25    9.11
  -6   4  14  105.33    7.32
  -6   4 -14  120.94    9.38
   6  -4  14  110.93    8.91
   7  -4   0  286.17    6.48
  -7  -4   0  289.77   10.17
  -7   4   0  290.11    8.58
  -7   4   0  303.99    8.97
   7   4   0  288.35    8.61
   7  -4   0  290.35    6.47
   7  -4   0  298.83    8.60
  -7   4   0  297.76    7.07
  -7   4   0  300.20   10.04
   7   4   1   97.91    4.99
   7  -4  -1   92.72    3.50
  -7  -4  -1   94.93    5.96
  -7  -4   1   89.01    5.60
   7  -4   1   92.44    4.02
  -7   4   1   96.42    4.87
  -7   4  -1  101.22    5.28
  -7   4  -1  102.42    5.10
  -7   4   1   93.64    5.16
   7   4  -1   92.00    4.96
   7  -4  -1   96.41    3.67
   7   4   1   96.01    4.96
   7  -4   1   92.53    3.79
   7  -4  -1   98.41    4.74
   7  -4   1   98.46    5.16
  -7   4   1   95.49    4.31
  -7   4  -1  101.16    3.76
  -7   4   1   88.91    5.40
  -7   4  -1   94.94    5.69
   7  -4  -2   34.89    2.82
   7   4   2   34.44    3.13
  -7  -4  -2   33.87    3.68
  -7  -4   2   39.17    3.70
   7  -4   2   33.53    2.60
  -7  -4   2   31.15    3.00
  -7  -4  -2   33.58    2.21
   7  -4  -2   32.91    2.17
  -7   4  -2   36.03    2.96
  -7   4   2   30.99    3.14
  -7   4  -2   34.63    3.29
   7   4  -2   32.73    3.07
   7   4   2   30.90    2.79
   7  -4   2   34.23    2.47
   7  -4  -2   31.57    2.57
   7  -4   2   32.42    3.16
  -7   4   2   31.83    2.90
   7  -4  -2   34.32    3.68
  -7   4   2   32.87    3.40
  -7   4  -2   32.35    3.36
  -7   4   2   33.30    2.74
   7  -4  -3   72.41    4.17
  -7   4   3   71.00    2.95
   7   4   3   71.16    4.44
  -7  -4   3   69.42    5.00
  -7  -4  -3   71.91    5.46
   7  -4   3   66.20    3.97
  -7  -4   3   73.48    4.62
  -7  -4  -3   68.04    3.34
  -7   4  -3   74.17    3.96
  -7   4   3   69.36    4.87
  -7   4  -3   59.91    4.41
   7   4   3   69.27    4.26
   7  -4   3   68.07    3.73
   7  -4  -3   68.71    3.52
   7   4  -3   69.61    4.49
   7  -4   3   70.19    4.73
   7  -4  -3   78.47    5.57
  -7   4   3   69.50    4.12
  -7   4  -3   70.44    4.96
   7   4   4   19.36    2.50
   7   4  -4   20.94    2.43
  -7  -4   4   21.89    2.92
   7  -4  -4   19.29    2.30
  -7  -4   4   17.91    2.85
  -7  -4   4   19.58    2.68
  -7  -4  -4   20.20    3.04
   7  -4   4   21.30    2.46
   7   4   4   20.58    2.39
  -7   4  -4   22.26    2.09
  -7  -4  -4   19.36    1.99
   7  -4   4   16.13    2.36
  -7   4   4   19.34    2.75
   7  -4  -4   19.88    3.07
  -7   4  -4   19.80    2.75
  -7   4  -4   23.56    2.97
  -7   4   4   19.33    2.47
   7  -4  -5  228.67    7.87
   7  -4  -5  227.09    9.19
   7   4  -5  225.67    7.77
   7   4   5  221.41    8.46
   7  -4   5  238.07    8.45
  -7  -4  -5  227.06    9.70
  -7  -4   5  222.58    8.55
  -7   4   5  207.94    8.67
  -7  -4  -5  215.98    6.71
   7   4   5  217.01    7.84
  -7   4  -5  220.52    9.07
   7  -4   5  219.96    9.08
  -7  -4   5  218.78    8.50
  -7   4   5  222.99    8.07
  -7   4  -5  226.32    8.88
   7  -4  -5  224.35    9.77
   7  -4  -6   56.71    4.83
   7  -4  -6   57.19    4.29
   7   4  -6   62.22    4.33
   7   4   6   61.21    4.66
   7  -4   6   63.04    4.76
  -7  -4  -6   54.41    4.99
  -7  -4   6   60.06    4.73
  -7   4   6   62.60    4.91
   7   4   6   57.76    4.22
   7  -4   6   62.39    5.14
  -7   4  -6   56.81    4.92
  -7  -4   6   56.60    4.41
  -7   4   6   64.18    4.61
   7  -4  -6   55.05    5.30
  -7   4  -6   69.72    5.13
   7   4   7   24.64    3.23
   7  -4  -7   31.02    3.39
   7  -4  -7   27.72    3.61
   7   4  -7   29.08    3.13
  -7  -4   7   23.99    3.17
  -7  -4  -7   29.94    3.80
   7  -4   7   31.10    3.55
   7   4   7   29.13    3.08
   7  -4   7   24.95    3.53
  -7   4   7   27.34    3.43
   7  -4  -7   28.23    4.15
  -7   4  -7   28.66    3.40
  -7  -4   7   29.77    3.38
  -7   4   7   28.60    3.33
  -7   4  -7   31.80    3.86
   7   4  -7   24.59    3.26
   7  -4  -8   40.35    4.00
   7   4  -8   42.40    4.01
   7   4   8   42.90    4.22
   7  -4  -8   37.90    4.13
  -7  -4   8   36.84    4.03
   7  -4   8   39.54    4.24
  -7  -4  -8   34.97    4.09
  -7   4   8   41.16    4.26
   7  -4   8   38.51    4.37
   7   4   8   41.78    3.84
  -7   4   8   37.50    3.94
   7   4  -8   41.50    4.21
  -7  -4   8   43.09    3.93
  -7   4  -8   38.30    4.03
  -7   4  -8   47.05    4.79
   7  -4  -9   66.24    5.33
   7   4  -9   63.73    5.11
   7  -4  -9   60.48    5.49
   7   4   9   60.71    5.29
   7  -4   9   86.48    6.64
  -7  -4   9   60.65    5.46
  -7  -4  -9   59.21    5.61
  -7   4  -9   86.00    7.06
  -7   4   9   63.43    5.32
   7   4   9   63.59    4.94
   7  -4   9   81.73    6.67
  -7  -4   9   63.15    4.90
   7   4  -9   60.62    5.06
  -7   4   9   60.28    5.13
  -7   4  -9   67.77    5.56
   7  -4 -10    6.15    2.19
   7   4  10    5.67    1.95
  -7  -4  10    8.26    1.91
   7   4 -10    6.77    1.96
   7  -4  10    5.59    2.14
  -7  -4  10    7.52    2.53
  -7  -4 -10    6.90    2.44
   7   4  10    8.47    2.16
   7  -4  10    5.49    2.08
  -7   4  10    8.52    2.27
  -7   4  10    8.57    2.24
  -7   4 -10    7.60    2.39
   7   4 -10    5.63    1.93
   7  -4 -11   38.10    4.79
   7   4  11   39.52    4.57
   7   4 -11   33.54    4.28
   7  -4 -11   33.65    4.58
   7  -4  11   28.35    4.29
  -7  -4  11   33.21    4.48
  -7  -4 -11   37.36    5.07
   7   4 -11   34.49    4.48
   7   4  11   33.54    3.89
   7  -4  11   34.39    4.60
  -7   4  11   34.71    4.29
  -7  -4  11   37.47    3.98
  -7   4  11   34.76    4.24
  -7   4 -11   36.06    4.76
   7  -4 -12   -1.44    1.54
   7   4  12   -1.35    1.56
   7  -4 -12    2.74    2.14
   7  -4  12   -0.92    1.31
   7   4 -12   -0.98    2.01
  -7  -4 -12   -1.66    1.60
  -7  -4  12    1.33    1.53
   7   4  12   -1.02    1.47
   7  -4  12   -0.17    1.46
  -7   4  12    4.31    1.99
  -7   4  12    2.00    2.14
  -7   4 -12   -1.44    1.69
   7  -4 -13    2.00    2.01
   7   4 -13    3.78    1.65
   7   4  13   -0.66    1.38
   7  -4  13    0.10    1.43
  -7  -4  13    1.16    1.67
  -7  -4 -13    0.61    1.75
   7   4 -13    2.51    2.07
   7  -4  13    4.46    2.48
  -7   4  13    1.32    1.40
  -7   4  13    1.04    1.46
  -7   4 -13    1.24    1.92
   7  -4 -14   20.75    3.90
   7   4 -14   21.59    4.02
   7  -4  14   23.21    4.44
  -7  -4  14   22.09    4.10
  -7  -4 -14   21.79    4.14
   7  -4  14   23.62    4.70
  -7   4  14   20.86    3.56
  -8  -4   0 2827.62   33.17
  -8   4   0 2746.24   27.89
  -8   4   0 2837.03   29.17
   8   4   0 2787.55   28.26
   8  -4   0 2797.15   22.19
   8  -4   0 2817.46   27.90
  -8   4   0 2841.25   23.49
   8   4   1  241.34    7.95
  -8  -4   1  244.62    9.81
  -8  -4  -1  244.21    9.89
  -8   4   1  238.70    8.15
  -8   4  -1  236.94    8.45
  -8   4  -1  244.76    8.25
  -8   4   1  238.64    8.79
   8  -4  -1  241.45    6.42
   8   4  -1  237.13    8.35
   8   4   1  230.62    8.07
   8  -4   1  238.92    6.60
   8  -4  -1  244.88    7.97
   8  -4   1  248.26    8.79
   8  -4  -1  240.11    9.38
  -8   4   1  245.45    7.41
  -8   4  -1  235.83    9.44
  -8   4  -1  242.06    6.45
   8  -4  -2 1705.68   20.25
   8   4   2 1715.00   21.36
  -8  -4  -2 1714.50   26.39
  -8  -4   2 1712.68   25.62
   8  -4   2 1698.83   18.13
  -8  -4   2 1723.98   22.19
  -8  -4  -2 1696.56   17.31
  -8   4  -2 1709.55   21.13
  -8   4   2 1758.23   24.34
  -8   4  -2 1682.93   23.14
   8   4  -2 1715.92   22.84
   8  -4  -2 1703.93   17.04
   8   4   2 1749.77   22.26
   8  -4   2 1701.50   18.40
   8  -4  -2 1699.79   19.91
   8  -4   2 1726.61   23.86
  -8   4   2 1700.76   21.71
   8  -4  -2 1739.52   25.43
  -8   4   2 1699.50   20.44
  -8   4  -2 1729.15   25.84
   8  -4  -3  158.70    6.42
   8   4   3  173.43    7.06
  -8  -4   3  166.10    8.05
  -8  -4  -3  161.36    8.24
  -8  -4   3  154.83    6.84
   8  -4   3  161.18    6.10
  -8  -4  -3  156.46    5.50
   8   4  -3  156.17    7.05
  -8   4  -3  162.14    6.22
  -8   4   3  164.30    7.75
  -8   4  -3  154.11    7.32
   8   4   3  162.76    6.85
   8  -4   3  154.74    5.93
   8  -4   3  159.78    7.52
   8  -4  -3  171.81    8.24
  -8   4   3  159.07    6.54
  -8   4  -3  163.23    7.97
   8  -4  -4 1695.08   21.59
   8   4  -4 1645.45   21.47
   8   4   4 1693.23   22.71
  -8  -4  -4 1637.41   26.30
   8  -4   4 1683.31   21.15
  -8  -4   4 1634.00   22.45
  -8   4  -4 1669.88   18.53
  -8   4   4 1668.29   24.77
  -8   4  -4 1655.17   24.73
   8   4   4 1627.68   22.00
   8  -4   4 1631.99   20.11
   8  -4   4 1658.83   24.96
   8  -4  -4 1714.55   26.95
  -8   4   4 1682.04   22.06
  -8   4  -4 1668.29   25.47
  -8  -4   4 1651.33   24.34
   8  -4  -5  312.34    9.80
   8   4  -5  307.22    9.67
   8   4   5  310.72   10.07
  -8  -4  -5  309.69   11.68
   8  -4   5  320.64    9.93
  -8  -4   5  311.03   10.31
  -8   4   5  299.42   10.78
  -8   4  -5  307.00   11.13
   8   4   5  297.16    9.57
   8  -4   5  308.16   11.25
  -8  -4   5  337.56   11.18
  -8   4   5  305.45    9.88
  -8   4  -5  308.47   11.24
   8  -4  -5  307.23   11.98
   8  -4  -6  967.62   19.84
   8  -4  -6  986.31   17.99
   8   4  -6  997.36   17.93
   8   4   6  955.36   18.34
   8  -4   6  977.96   18.43
  -8  -4  -6  969.37   21.17
  -8  -4   6  977.30   18.74
  -8   4   6  935.18   19.57
   8   4   6  958.18   17.71
  -8   4  -6  982.38   20.48
   8  -4   6  945.50   20.32
  -8  -4   6  967.14   18.98
  -8   4   6  947.52   18.13
  -8   4  -6  975.30   20.13
   8  -4  -6  973.76   22.20
   8   4   7   11.61    2.32
   8  -4  -7   10.75    2.38
  -8  -4   7    8.88    2.11
   8  -4  -7   10.30    2.34
   8   4  -7    9.26    1.98
   8  -4   7   14.88    2.55
  -8  -4   7    7.67    2.02
  -8  -4  -7   11.08    2.73
   8   4   7   11.88    2.25
  -8   4   7   10.58    2.33
   8  -4   7   10.24    2.53
  -8   4  -7   10.10    2.53
  -8   4   7    7.50    1.98
   8  -4  -8  445.30   13.42
   8   4  -8  428.22   12.75
   8  -4  -8  422.44   13.89
   8   4   8  431.06   13.34
   8  -4   8  443.57   13.88
  -8  -4   8  441.31   13.98
  -8  -4  -8  430.83   14.86
  -8   4   8  410.61   13.62
   8   4   8  425.99   12.53
   8  -4   8  430.85   14.71
  -8   4  -8  432.14   14.57
   8   4  -8  438.00   13.82
  -8  -4   8  443.35   13.23
  -8   4   8  437.47   13.35
   8  -4  -9   71.79    5.76
   8   4  -9   82.15    5.90
   8  -4  -9   75.74    6.24
   8   4   9   79.20    6.08
   8  -4   9   75.41    6.07
  -8  -4  -9   62.96    5.97
  -8  -4   9   71.94    6.02
  -8   4  -9   73.39    6.30
  -8   4   9   76.63    6.04
   8   4   9   82.12    5.80
   8  -4   9   77.69    6.69
  -8  -4   9   84.86    5.95
   8   4  -9   73.41    5.75
  -8   4   9   70.86    5.68
   8  -4 -10  511.43   15.87
   8   4 -10  515.44   15.34
   8  -4 -10  499.32   16.14
   8   4  10  516.71   15.71
   8  -4  10  547.70   16.96
  -8  -4  10  502.59   16.26
  -8  -4 -10  489.98   16.81
  -8   4 -10  518.14   17.18
  -8   4  10  503.50   15.44
   8   4  10  527.39   15.04
   8  -4  10  500.31   17.14
  -8  -4  10  514.40   14.79
   8   4 -10  499.71   14.99
  -8   4  10  511.54   15.59
   8   4 -11   46.41    4.99
   8  -4 -11   51.55    5.65
   8   4  11   49.28    5.13
   8  -4  11   40.66    4.97
  -8  -4 -11   48.73    5.51
  -8  -4  11   54.30    5.62
   8   4 -11   45.72    5.21
  -8   4  11   45.33    5.05
   8  -4  11   48.50    5.68
   8   4  11   53.29    5.01
  -8  -4  11   45.87    4.66
  -8   4  11   51.61    5.20
  -8   4 -11   49.66    5.72
   8  -4 -12  190.17   10.73
   8  -4 -12  196.86   10.96
   8   4  12  213.90   10.87
   8   4 -12  203.76   11.12
   8  -4  12  194.98   11.08
  -8  -4  12  196.94   11.04
  -8  -4 -12  192.84   11.59
  -8   4 -12  209.77   11.82
  -8   4  12  199.51   10.21
   8  -4  12  193.12   11.55
   8   4  12  198.96    9.97
  -8   4  12  194.10   10.39
   8  -4 -13    4.47    2.43
   8   4  13    7.52    2.31
   8  -4 -13    2.34    1.79
   8  -4  13    5.84    2.00
   8   4 -13    7.44    2.95
  -8  -4  13    2.77    1.98
  -8  -4 -13    4.01    2.74
   8   4  13    4.91    2.12
   8  -4  13    7.08    2.17
  -8   4  13    6.49    2.40
  -8   4  13    4.34    2.12
  -8   4 -13    6.69    3.14
   8   4 -14  236.05   12.49
  -8  -4 -14  224.91   13.12
  -8   4  14  216.94   11.08
   8   4  14  222.61   11.05
  -9  -4   0  182.05    8.94
  -9   4   0  175.83    7.61
  -9   4   0  179.22    7.94
   9   4   0  176.69    7.59
   9  -4   0  181.35    6.15
   9  -4   0  182.43    7.68
   9  -4   0  177.08    8.14
  -9   4   0  179.83    6.50
   9   4   1   78.33    4.67
  -9  -4   1   88.28    6.25
  -9  -4  -1   73.50    5.85
  -9   4   1   75.32    5.02
  -9   4  -1   76.94    5.18
  -9   4  -1   84.62    5.27
  -9   4   1   83.69    5.54
   9  -4   1   83.41    5.45
   9   4  -1   76.03    5.11
   9  -4  -1   81.50    4.12
   9   4   1   78.70    5.06
   9  -4   1   81.40    4.20
   9  -4  -1   83.33    4.94
   9  -4  -1   81.02    5.72
  -9   4   1   78.86    4.49
   9   4   2  141.06    6.31
  -9  -4   2  123.02    7.50
  -9  -4  -2  126.64    7.62
  -9  -4   2  132.17    6.35
   9   4  -2  129.44    6.61
  -9   4  -2  128.10    6.22
  -9   4  -2  127.21    6.87
  -9   4   2  120.93    6.98
   9   4   2  129.34    6.50
   9  -4   2  130.29    5.43
   9  -4  -2  134.39    5.94
   9  -4   2  137.46    7.18
  -9   4   2  131.67    6.45
  -9  -4  -2  125.97    5.21
   9  -4  -2  139.30    7.58
  -9   4   2  129.56    6.01
   9  -4  -3  124.53    6.06
   9   4   3  131.72    6.26
  -9  -4   3  129.19    7.51
  -9  -4  -3  125.15    7.59
  -9  -4   3  127.36    6.31
  -9   4  -3  129.77    6.01
  -9   4   3  128.10    7.28
  -9   4  -3  126.08    7.11
   9   4  -3  123.06    6.60
   9   4   3  127.19    6.41
   9  -4   3  127.14    5.67
   9  -4   3  127.09    7.18
   9  -4  -3  130.12    7.59
  -9   4   3  126.50    6.14
   9  -4  -4  174.57    7.33
   9   4  -4  166.04    7.26
   9   4   4  172.01    7.36
  -9  -4  -4  172.53    9.05
  -9  -4   4  165.97    7.38
  -9   4   4  172.93    8.51
  -9   4  -4  173.26    8.45
   9   4  -4  170.96    7.89
   9   4   4  181.72    7.75
   9  -4   4  172.91    6.85
   9  -4   4  186.23    8.80
   9  -4  -4  169.10    8.90
  -9   4   4  174.17    7.49
  -9  -4   4  170.80    8.33
   9   4  -5    8.55    1.77
   9   4   5   11.53    2.10
  -9  -4   5   10.15    2.28
   9  -4  -5   12.42    2.23
  -9  -4   5   10.91    2.18
  -9  -4  -5   11.93    2.62
   9   4   5    8.75    1.84
   9  -4   5   15.28    2.47
  -9   4   5   11.25    2.47
   9  -4   5   17.68    3.12
  -9   4  -5   11.06    2.86
  -9   4   5    7.65    1.69
   9  -4  -5   13.06    2.85
   9   4  -6   27.92    3.24
   9   4   6   26.16    3.11
  -9  -4   6   28.10    3.50
   9  -4  -6   33.50    3.56
  -9  -4   6   30.44    3.46
   9  -4  -6   32.22    3.94
  -9  -4  -6   26.68    4.05
   9  -4   6   31.42    3.37
   9  -4   6   28.71    3.07
   9  -4   6   28.01    3.92
  -9   4   6   21.13    3.10
   9   4   6   33.22    3.57
  -9   4   6   24.94    3.14
   9  -4  -6   27.29    4.19
  -9   4  -6   28.07    4.09
   9  -4  -7  124.92    7.67
   9  -4  -7  125.27    7.09
   9   4  -7  129.09    7.01
   9   4   7  123.31    6.94
   9  -4   7  133.34    7.20
  -9  -4  -7  124.50    8.11
  -9  -4   7  127.55    7.37
  -9   4   7  119.12    7.44
   9   4   7  125.54    6.90
  -9   4  -7  116.17    7.74
   9  -4   7  132.35    8.26
  -9  -4   7  126.32    7.31
  -9   4   7  111.73    6.74
   9  -4  -8   19.11    3.31
   9   4   8   26.44    3.50
  -9  -4   8   18.97    3.30
   9  -4  -8   17.98    3.07
   9   4  -8   21.43    3.16
   9  -4   8   23.46    3.25
  -9  -4   8   16.96    3.08
  -9  -4  -8   18.91    3.48
   9   4   8   20.17    2.97
   9  -4   8   17.69    3.22
  -9   4   8   21.05    3.44
  -9   4  -8   16.95    3.33
  -9   4   8   18.33    2.97
   9   4   9   12.70    2.64
  -9  -4   9    7.30    1.90
   9  -4  -9    8.00    2.12
   9   4  -9   14.57    2.72
   9  -4  -9    8.96    2.51
   9  -4   9   12.86    2.51
  -9  -4   9   10.89    2.75
  -9  -4  -9   16.03    3.39
   9   4   9   11.23    2.46
   9  -4   9   11.83    2.91
  -9   4   9   11.28    2.92
  -9   4   9    9.39    2.29
   9   4  -9   12.53    2.66
  -9   4  -9    7.34    2.42
   9   4  10   23.86    3.63
   9  -4 -10   23.83    3.95
   9  -4 -10   19.10    3.30
  -9  -4  10   22.40    3.41
   9   4 -10   18.71    3.05
   9  -4  10   20.68    3.44
  -9  -4  10   24.23    3.77
  -9  -4 -10   25.77    4.27
   9   4  10   26.09    3.61
   9  -4  10   21.68    4.01
  -9   4  10   19.27    3.41
  -9   4 -10   21.31    3.98
  -9   4  10   19.31    3.29
   9   4 -10   21.19    3.35
   9  -4 -11   16.11    3.44
   9   4  11   15.62    3.31
   9  -4 -11   16.48    3.51
  -9  -4  11   18.60    3.09
   9   4 -11   17.42    3.34
   9  -4  11   14.38    3.21
  -9  -4 -11   16.65    3.98
   9   4  11   15.76    2.97
   9  -4  11   16.31    3.63
  -9   4  11   20.31    3.58
  -9   4  11   14.78    3.04
  -9   4 -11   11.25    3.00
   9   4  12    6.09    2.17
   9   4 -12    7.10    2.57
   9  -4 -12    1.52    1.83
  -9  -4 -12    4.55    2.52
   9   4 -12    9.56    3.83
   9  -4  12    5.69    2.43
   9   4  12    3.80    2.13
   9  -4  12    6.14    2.56
  -9   4  12    3.26    1.86
  -9  -4  12    7.92    2.52
  -9   4  12    5.13    1.95
  -9   4 -12    5.63    2.96
   9  -4 -13   40.49    5.48
   9  -4 -13   32.75    4.74
   9   4  13   44.20    5.18
  -9  -4 -13   44.79    6.09
   9  -4  13   44.12    5.71
  -9   4  13   40.16    4.96
   9   4  13   46.37    5.10
 -10  -4   0  539.81   16.08
 -10   4   0  525.27   13.81
 -10   4   0  540.42   14.71
  10   4   0  539.97   13.89
  10  -4   0  552.99   11.54
  10  -4   0  575.88   14.20
 -10   4   0  556.75   12.16
  10  -4   0  536.30   14.78
 -10  -4   1  179.16    9.42
 -10  -4  -1  190.73    9.62
 -10   4   1  172.42    7.91
 -10   4  -1  181.49    8.37
 -10   4  -1  186.78    8.35
 -10   4   1  177.07    8.69
  10   4  -1  187.63    8.26
  10   4   1  179.31    8.03
  10  -4   1  183.45    6.70
  10  -4  -1  179.06    7.58
  10  -4   1  190.77    8.68
 -10   4   1  188.40    7.41
  10  -4  -1  177.94    8.70
  10  -4   1  196.39    8.83
  10   4   2 1125.88   17.98
 -10  -4   2 1103.27   18.72
 -10  -4   2 1076.02   22.61
 -10  -4  -2 1089.30   23.18
  10  -4   2 1097.09   16.76
 -10   4  -2 1047.42   20.32
 -10   4  -2 1087.99   19.35
 -10   4   2 1093.09   21.67
  10   4  -2 1068.02   19.91
  10   4   2 1074.60   19.62
  10  -4   2 1139.62   21.38
 -10   4   2 1074.00   19.33
  10  -4  -2 1074.71   21.90
 -10   4   2 1076.30   18.24
  10  -4  -3   69.20    4.78
[truncated: 249,253 more chars]
