# Supplementary material for: Na[GeF5]·2HF: the first quarternary phase in the H–Na–Ge–F system
Source: Acta Crystallogr C Struct Chem. 2024 Jul 10;80(Pt 8):401–6. doi: 10.1107/S2053229624006338 (PMC11299209; doi:10.1107/S2053229624006338)
Supplement: Supplementary file 2 [file c-80-00401-Isup2.hkl]

data_I                                                                          
_shelx_title ' shelxt_a.res in Pca2(1)'                                         
_shelx_refln_list_code          4                                               
_shelx_F_calc_maximum      341.85                                               
_exptl_crystal_F_000       864.00                                               
_reflns_d_resolution_high  0.7001                                               
                                                                                
loop_                                                                           
 _space_group_symop_operation_xyz                                               
 'x, y, z'                                                                      
 '-x, -y, z+1/2'                                                                
 'x+1/2, -y, z'                                                                 
 '-x+1/2, y, z+1/2'                                                             
                                                                                
_cell_length_a    12.3786                                                       
_cell_length_b     7.2189                                                       
_cell_length_c    11.4969                                                       
_cell_angle_alpha  90.000                                                       
_cell_angle_beta   90.000                                                       
_cell_angle_gamma  90.000                                                       
                                                                                
_shelx_F_squared_multiplier     1.000                                           
                                                                                
loop_                                                                           
 _refln_index_h                                                                 
 _refln_index_k                                                                 
 _refln_index_l                                                                 
 _refln_F_squared_calc                                                          
 _refln_F_squared_meas                                                          
 _refln_F_squared_sigma                                                         
 _refln_observed_status                                                         
   0   0 -16       2888.86       2841.60       153.39 o                         
   2   0 -16       3102.82       3085.25        92.40 o                         
   0   1 -16        169.54        151.27        23.05 o                         
   1   1 -16        103.08        109.90        17.40 o                         
   2   1 -16        236.64        262.32        25.50 o                         
   3   1 -16       1119.70       1130.21        53.08 o                         
   0   2 -16       4160.17       4135.57       106.32 o                         
   1   2 -16          2.96          2.66        10.34 o                         
   2   2 -16       2928.45       2895.21        68.98 o                         
   2   0 -15       1673.19       1692.54        80.37 o                         
   4   0 -15      12379.91      12611.10       176.24 o                         
   6   0 -15       1758.70       1735.03        67.62 o                         
   1   1 -15        410.65        393.40        24.86 o                         
   2   1 -15        101.78        278.76        98.66 o                         
   3   1 -15         12.31          6.79         9.07 o                         
   4   1 -15         18.64         36.05        10.84 o                         
   5   1 -15         93.02        111.86        13.64 o                         
   6   1 -15        156.95        135.67        15.31 o                         
   1   2 -15        218.20        200.29        16.69 o                         
   2   2 -15       3560.15       3547.23        66.77 o                         
   3   2 -15        185.48        187.06        17.00 o                         
   4   2 -15       9502.66       9633.37       110.06 o                         
   5   2 -15         11.56         -3.77         9.80 o                         
   6   2 -15       2385.14       2282.75        54.79 o                         
   1   3 -15        513.19        505.26        24.71 o                         
   2   3 -15         13.30          8.78        11.09 o                         
   3   3 -15         93.82        115.57        13.87 o                         
   4   3 -15         19.00         33.96         9.99 o                         
   5   3 -15         40.75         37.08        12.01 o                         
   1   4 -15        334.33        339.92        22.78 o                         
   2   4 -15       1339.94       1330.03        47.64 o                         
   0   0 -14      13363.62      13498.75       296.38 o                         
   2   0 -14       3669.68       3629.81        85.93 o                         
   4   0 -14        329.80        343.77        44.67 o                         
   6   0 -14       1007.69       1077.75        51.48 o                         
   8   0 -14       3593.33       3757.47        97.47 o                         
   0   1 -14          1.74         -5.37        15.32 o                         
   1   1 -14        641.58        617.06        29.12 o                         
   2   1 -14         28.82         44.41        10.41 o                         
   3   1 -14        246.28        235.44        17.02 o                         
   4   1 -14         47.22         43.22         8.79 o                         
   5   1 -14        664.36        654.30        28.13 o                         
   6   1 -14        157.44        138.67        14.30 o                         
   7   1 -14        386.16        385.18        22.74 o                         
   8   1 -14         14.04         24.91        12.92 o                         
   9   1 -14        183.73        206.64        22.15 o                         
   0   2 -14       9297.58       9296.71       142.82 o                         
   1   2 -14          8.29          3.14         9.64 o                         
   2   2 -14       6638.36       6740.57        80.53 o                         
   3   2 -14          5.45         12.21         9.04 o                         
   4   2 -14        506.31        516.84        25.57 o                         
   5   2 -14        205.26        215.03        15.81 o                         
   6   2 -14       2593.88       2577.51        51.34 o                         
   7   2 -14        365.51        365.96        22.03 o                         
   8   2 -14       3401.12       3414.81        66.25 o                         
   0   3 -14         48.74         58.58        14.67 o                         
   1   3 -14        653.88        670.57        28.69 o                         
   2   3 -14        244.77        238.54        17.91 o                         
   3   3 -14        182.64        192.90        16.43 o                         
   4   3 -14         28.59         26.04         9.64 o                         
   5   3 -14        298.31        459.32       115.72 o                         
   6   3 -14         17.64          9.15        11.92 o                         
   7   3 -14        339.44        353.32        34.23 o                         
   0   4 -14       4534.04       4595.87       106.46 o                         
   1   4 -14        159.46        158.45        14.02 o                         
   2   4 -14       2057.12       2075.49        51.03 o                         
   3   4 -14        174.98        177.02        16.29 o                         
   4   4 -14        110.04        111.18        15.20 o                         
   5   4 -14        244.69        255.00        21.52 o                         
   6   4 -14       1313.76       1294.99        45.59 o                         
   0   5 -14         73.74         65.89        18.15 o                         
   1   5 -14        279.02        304.80        27.94 o                         
   2   5 -14         35.71         24.47        18.04 o                         
   3   5 -14        132.01        144.03        18.32 o                         
   2   0 -13       5247.87       5260.58        85.14 o                         
   4   0 -13      10737.31      10883.52       146.89 o                         
   6   0 -13       4340.73       4424.61        96.98 o                         
   8   0 -13        129.60        116.44        21.43 o                         
  10   0 -13        796.02        858.16        48.05 o                         
   1   1 -13        479.46        519.99        25.90 o                         
   2   1 -13          0.81          3.84         8.11 o                         
   3   1 -13        860.57        848.60        27.06 o                         
   4   1 -13          9.18         14.99         7.41 o                         
   5   1 -13         70.69         69.61         9.99 o                         
   6   1 -13         98.28        104.88        12.35 o                         
   7   1 -13        140.30        149.77        17.72 o                         
   8   1 -13         81.76         76.73        14.09 o                         
   9   1 -13        714.00        736.85        31.24 o                         
  10   1 -13         22.14         29.93        15.54 o                         
   1   2 -13         61.25         43.36        10.31 o                         
   2   2 -13       7195.41       7154.24        84.71 o                         
   3   2 -13        571.91        542.54        23.92 o                         
   4   2 -13      12201.75      12342.03       103.40 o                         
   5   2 -13         79.20         56.62         8.81 o                         
   6   2 -13       7288.18       7385.31        82.33 o                         
   7   2 -13          2.81          6.24         8.22 o                         
   8   2 -13         88.43         98.41        14.71 o                         
   9   2 -13         70.23         67.75        12.36 o                         
  10   2 -13       1114.11       1133.60        42.69 o                         
   1   3 -13         36.60         28.91         7.81 o                         
   2   3 -13        528.75        510.40        22.16 o                         
   3   3 -13       1189.56       1221.62        35.98 o                         
   4   3 -13        377.26        389.21        21.44 o                         
   5   3 -13        208.46        202.55        16.03 o                         
   6   3 -13         49.04         47.48        12.34 o                         
   7   3 -13         50.36         65.87        15.73 o                         
   8   3 -13        153.86        181.96        20.65 o                         
   9   3 -13        373.45        353.47        27.37 o                         
   1   4 -13        343.24        345.80        19.05 o                         
   2   4 -13       3553.43       3601.50        64.08 o                         
   3   4 -13        131.26        140.84        16.61 o                         
   4   4 -13       4931.77       4865.26        81.23 o                         
   5   4 -13         37.98         45.61        11.11 o                         
   6   4 -13       3880.33       3894.60        78.78 o                         
   7   4 -13         19.25         23.95         9.72 o                         
   8   4 -13         65.98         54.31        12.82 o                         
   1   5 -13        184.78        171.10        23.51 o                         
   2   5 -13        159.72        166.10        17.68 o                         
   3   5 -13         54.44         39.30        12.24 o                         
   4   5 -13        217.70        222.25        20.47 o                         
   5   5 -13        134.59        136.74        19.70 o                         
   6   5 -13         43.11         23.81        14.45 o                         
   1   6 -13        446.74        460.76        32.69 o                         
   2   6 -13       2563.18       2502.78        64.69 o                         
   3   6 -13        754.97        706.01        39.48 o                         
   0   0 -12        450.24        418.34        50.12 o                         
   2   0 -12       7944.15       8069.99       102.06 o                         
   4   0 -12        177.53        176.60        23.63 o                         
   6   0 -12       3146.49       3263.08        97.00 o                         
   8   0 -12       3074.40       3127.10        81.46 o                         
  10   0 -12       8295.59       8643.67       142.11 o                         
  12   0 -12        869.61        888.99        61.04 o                         
   0   1 -12         54.52         14.64        12.27 o                         
   1   1 -12        313.18        309.61        17.18 o                         
   2   1 -12        342.11        352.23        16.58 o                         
   3   1 -12        286.37        283.36        14.35 o                         
   4   1 -12         14.92          9.01         7.35 o                         
   5   1 -12        635.24        650.80        23.13 o                         
   6   1 -12        111.82         99.05        11.76 o                         
   7   1 -12        574.05        578.72        24.31 o                         
   8   1 -12        278.36        301.06        18.79 o                         
   9   1 -12        892.78        944.59        33.25 o                         
  10   1 -12         25.09         39.58        10.70 o                         
  11   1 -12        218.37        244.78        20.71 o                         
   0   2 -12       6225.63       6225.30       127.85 o                         
   1   2 -12         80.34         81.53        10.00 o                         
   2   2 -12       9913.98       9862.85        93.36 o                         
   3   2 -12        169.67        158.78        14.43 o                         
   4   2 -12         34.97         44.71        11.31 o                         
   5   2 -12         26.92         28.38         6.73 o                         
   6   2 -12       2150.99       2221.70        46.55 o                         
   7   2 -12         13.71          7.25         7.56 o                         
   8   2 -12       4731.36       4891.49        61.86 o                         
   9   2 -12          5.29          4.98         7.13 o                         
  10   2 -12      10488.80      10935.10       113.31 o                         
  11   2 -12        158.87        123.42        17.90 o                         
   0   3 -12        989.86        955.95        42.58 o                         
   1   3 -12         52.18         54.35         9.04 o                         
   2   3 -12        433.96        424.12        19.23 o                         
   3   3 -12         87.17         95.38        11.23 o                         
   4   3 -12         47.02         49.25        12.90 o                         
   5   3 -12        257.55        244.12        15.20 o                         
   6   3 -12         16.90         20.70         8.99 o                         
   7   3 -12        552.09        548.87        24.84 o                         
   8   3 -12         31.90         25.85         9.84 o                         
   9   3 -12         89.93         90.16        13.78 o                         
  10   3 -12         41.85         40.53         9.96 o                         
   0   4 -12       1980.78       1999.82        62.79 o                         
   1   4 -12          1.60          8.80         6.52 o                         
   2   4 -12       5871.23       5889.38        77.46 o                         
   3   4 -12        135.44        118.56        13.25 o                         
   4   4 -12        107.34        100.00        12.97 o                         
   5   4 -12        536.54        536.76        26.79 o                         
   6   4 -12       1380.51       1362.28        39.27 o                         
   7   4 -12          2.65         -8.38         9.16 o                         
   8   4 -12       2332.84       2320.44        58.63 o                         
   9   4 -12         42.09         59.26        13.15 o                         
   0   5 -12        840.08        845.90        44.01 o                         
   1   5 -12         48.48         42.01        11.20 o                         
   2   5 -12        119.62        133.72        15.10 o                         
   3   5 -12        368.56        402.80        24.73 o                         
   4   5 -12         33.42         41.58        12.54 o                         
   5   5 -12        177.88        170.30        23.08 o                         
   6   5 -12         87.44        107.18        15.08 o                         
   7   5 -12         14.89          7.22        15.35 o                         
   8   5 -12         10.11         11.97        10.39 o                         
   0   6 -12       4464.57       4543.42       133.01 o                         
   1   6 -12        270.29        309.41        25.61 o                         
   2   6 -12       6476.88       6755.84       128.02 o                         
   3   6 -12        720.78        702.31        38.09 o                         
   4   6 -12        158.82        168.24        37.10 o                         
   5   6 -12        498.80        529.49        34.04 o                         
   6   6 -12       1407.61       1448.05        55.66 o                         
   0   7 -12         46.74         -7.01        25.35 o                         
   1   7 -12         38.84         63.28        26.93 o                         
   2   0 -11       3226.64       3212.92        66.50 o                         
   4   0 -11       8140.85       8096.30       153.63 o                         
   6   0 -11       5278.72       5238.26        79.57 o                         
   8   0 -11        513.94        500.48        41.69 o                         
  10   0 -11       2126.43       2199.36        85.21 o                         
  12   0 -11       7786.22       8153.42       174.72 o                         
   1   1 -11        653.07        636.30        24.91 o                         
   2   1 -11        474.95        468.99        18.02 o                         
   3   1 -11         10.47         14.57         5.54 o                         
   4   1 -11         34.08         45.35         7.68 o                         
   5   1 -11        533.34        556.31        23.85 o                         
   6   1 -11         27.45         38.90         7.77 o                         
   7   1 -11       1016.03       1016.33        26.16 o                         
   8   1 -11        148.83        149.41        11.03 o                         
   9   1 -11         48.48         52.29        10.55 o                         
  10   1 -11        108.73        108.14        18.82 o                         
  11   1 -11        296.07        309.16        24.87 o                         
  12   1 -11         13.23         20.80        12.37 o                         
  13   1 -11         78.88         83.21        16.77 o                         
   1   2 -11        141.19        127.40        10.99 o                         
   2   2 -11       4114.57       3999.57        56.31 o                         
   3   2 -11        225.76        232.05        13.48 o                         
   4   2 -11      19295.31      19340.59       116.18 o                         
   5   2 -11        222.79        213.22        14.60 o                         
   6   2 -11       6520.83       6502.30        69.21 o                         
   7   2 -11        709.68        743.93        22.96 o                         
   8   2 -11        813.81        803.88        25.91 o                         
   9   2 -11        155.66        152.53        11.97 o                         
  10   2 -11       1633.99       1661.08        39.07 o                         
  11   2 -11          3.30         -6.30         9.21 o                         
  12   2 -11       8311.38       8453.45       126.13 o                         
   1   3 -11        751.55        733.05        24.80 o                         
   2   3 -11        123.93        106.42        10.08 o                         
   3   3 -11         44.76         33.15         9.13 o                         
   4   3 -11        712.08        721.61        23.23 o                         
   5   3 -11        189.61        180.68        12.38 o                         
   6   3 -11         12.44         16.96         7.49 o                         
   7   3 -11        333.98        309.55        18.05 o                         
   8   3 -11        128.49        160.44        13.11 o                         
   9   3 -11        157.33        161.41        15.94 o                         
  10   3 -11        122.68        134.84        15.74 o                         
  11   3 -11        352.65        338.09        23.24 o                         
  12   3 -11          3.21          5.98        12.24 o                         
   1   4 -11        117.73        101.50         9.06 o                         
   2   4 -11       2609.13       2631.76        47.84 o                         
   3   4 -11         92.36        273.56       123.50 o                         
   4   4 -11       9535.98       9560.11       102.73 o                         
   5   4 -11       1728.90       1676.96        40.36 o                         
   6   4 -11       3691.54       3593.88        67.16 o                         
   7   4 -11        434.28        414.27        22.13 o                         
   8   4 -11        559.22        564.44        28.18 o                         
   9   4 -11        206.85        182.92        17.82 o                         
  10   4 -11        685.75        692.91        34.37 o                         
  11   4 -11        293.01        301.16        22.64 o                         
   1   5 -11        246.69        251.27        18.63 o                         
   2   5 -11         48.03         50.03         9.97 o                         
   3   5 -11          6.14          8.86        11.47 o                         
   4   5 -11        991.22       1004.39        34.79 o                         
   5   5 -11        181.57        173.00        14.50 o                         
   6   5 -11         56.67         89.42        11.31 o                         
   7   5 -11       1048.51       1036.22        38.66 o                         
   8   5 -11         37.10         28.93         9.26 o                         
   9   5 -11         52.42         41.29        11.89 o                         
   1   6 -11       1234.75       1243.76        41.18 o                         
   2   6 -11       5040.05       5126.33        94.58 o                         
   3   6 -11         93.02        102.04        16.33 o                         
   4   6 -11       8596.61       8567.84       124.76 o                         
   5   6 -11        349.95        339.47        24.26 o                         
   6   6 -11       5541.60       5559.77       103.16 o                         
   7   6 -11       1035.60       1007.73        45.49 o                         
   8   6 -11        460.51        401.98        29.42 o                         
   1   7 -11        403.13        392.98        43.41 o                         
   2   7 -11        203.39        266.55        28.88 o                         
   3   7 -11        197.91        210.53        26.07 o                         
   4   7 -11        208.41        212.78        26.10 o                         
   5   7 -11        101.13        125.78        18.82 o                         
   0   0 -10       4700.53       4684.71       136.22 o                         
   2   0 -10       1541.90       1566.69        38.96 o                         
   4   0 -10        484.35        474.81        25.62 o                         
   6   0 -10       1379.59       1374.90        38.76 o                         
   8   0 -10       6481.44       6524.29       131.60 o                         
  10   0 -10      10377.07      10750.37       278.56 o                         
  12   0 -10       2858.50       2898.97       100.61 o                         
  14   0 -10        998.29       1054.77        66.22 o                         
   0   1 -10          5.66         24.08         8.79 o                         
   1   1 -10         86.65         94.84         9.14 o                         
   2   1 -10          5.41         23.72         9.18 o                         
   3   1 -10        631.00        628.75        18.02 o                         
   4   1 -10         87.82         90.15         8.96 o                         
   5   1 -10        157.67        161.19        10.24 o                         
   6   1 -10        135.89        138.22         9.81 o                         
   7   1 -10         28.81         16.59         6.02 o                         
   8   1 -10        119.84        123.24        14.59 o                         
   9   1 -10         85.25         95.81        10.81 o                         
  10   1 -10          3.77         -2.19         8.73 o                         
  11   1 -10        355.08        333.72        24.97 o                         
  12   1 -10         81.80         61.34        12.98 o                         
  13   1 -10        175.92        144.02        18.17 o                         
   0   2 -10      13500.64      13512.45       152.75 o                         
   1   2 -10        338.70        309.73        15.37 o                         
   2   2 -10       4068.65       3999.76        48.67 o                         
   3   2 -10        904.84        909.05        22.49 o                         
   4   2 -10       2092.90       2105.06        59.00 o                         
   5   2 -10        455.22        443.67        17.34 o                         
   6   2 -10       3133.62       3098.16        42.70 o                         
   7   2 -10        574.90        568.98        20.43 o                         
   8   2 -10      11936.23      12312.24        95.23 o                         
   9   2 -10          7.81          8.68         7.02 o                         
  10   2 -10       6138.02       6261.95        78.77 o                         
  11   2 -10        249.56        250.32        17.53 o                         
  12   2 -10       4355.62       4503.80        78.21 o                         
  13   2 -10        130.81        134.36        18.05 o                         
   0   3 -10        958.79        974.28        33.18 o                         
   1   3 -10        266.51        276.29        20.20 o                         
   2   3 -10        183.39        159.44        10.76 o                         
   3   3 -10        617.12        593.77        23.85 o                         
   4   3 -10         90.70         81.59         7.77 o                         
   5   3 -10        419.46        419.83        15.85 o                         
   6   3 -10         12.75         16.67         6.03 o                         
   7   3 -10          6.02          7.23         5.77 o                         
   8   3 -10          5.14         12.19         7.43 o                         
   9   3 -10        119.98        116.77        12.21 o                         
  10   3 -10        267.26        272.30        20.06 o                         
  11   3 -10        199.18        198.12        18.32 o                         
  12   3 -10         17.74         30.00        11.09 o                         
  13   3 -10         84.29         86.28        14.46 o                         
   0   4 -10      10139.84      10287.26        93.20 o                         
   1   4 -10        740.14        770.85        19.34 o                         
   2   4 -10       2056.38       2083.09        36.10 o                         
   3   4 -10        941.95        931.11        24.49 o                         
   4   4 -10        861.01        837.93        24.30 o                         
   5   4 -10         23.16         32.29         8.38 o                         
   6   4 -10        828.49        837.83        25.73 o                         
   7   4 -10         86.63         76.90        11.24 o                         
   8   4 -10       5823.52       5909.70        76.31 o                         
   9   4 -10        235.15        249.91        17.03 o                         
  10   4 -10       3943.39       3876.68        66.05 o                         
  11   4 -10        614.60        588.85        30.14 o                         
  12   4 -10       2201.02       2131.86        57.52 o                         
   0   5 -10        212.07        181.33        14.47 o                         
   1   5 -10         29.64         34.06         7.23 o                         
   2   5 -10         13.65         27.93         6.61 o                         
   3   5 -10        302.37        287.42        13.92 o                         
   4   5 -10         86.31        116.98        22.27 o                         
   5   5 -10        115.46        112.69        10.63 o                         
   6   5 -10        172.39        168.09        14.02 o                         
   7   5 -10        345.53        337.94        17.93 o                         
   8   5 -10         18.68         13.18         8.57 o                         
   9   5 -10        102.81         99.38        13.59 o                         
  10   5 -10        332.51        332.74        21.30 o                         
  11   5 -10         67.73         25.33         9.49 o                         
   0   6 -10      12112.77      12459.17       173.45 o                         
   1   6 -10         19.34         18.74         6.46 o                         
   2   6 -10       5604.37       5772.85        74.11 o                         
   3   6 -10       2211.03       2274.47        47.16 o                         
   4   6 -10        642.35        610.52        23.67 o                         
   5   6 -10       1615.49       1592.96        38.61 o                         
   6   6 -10       1652.33       1705.83        48.42 o                         
   7   6 -10         96.55         86.87        12.60 o                         
   8   6 -10       4192.47       4183.41        78.93 o                         
   9   6 -10         29.60         44.45        15.33 o                         
   0   7 -10         33.13          8.77        13.92 o                         
   1   7 -10         27.97         34.85        10.27 o                         
   2   7 -10         17.84         27.06         9.94 o                         
   3   7 -10        151.58        164.93        16.11 o                         
   4   7 -10         41.57         33.17         9.71 o                         
   5   7 -10        302.81        275.37        19.86 o                         
   6   7 -10         28.86         19.26         8.59 o                         
   7   7 -10        243.82        246.24        19.43 o                         
   0   8 -10       5965.09       6090.88       151.94 o                         
   1   8 -10         25.05         31.92        12.61 o                         
   2   8 -10       1671.89       1608.03        60.79 o                         
   2   0  -9       3713.08       3591.79        64.83 o                         
   4   0  -9      22202.84      21798.43       158.70 o                         
   6   0  -9       6737.54       6767.62        77.87 o                         
   8   0  -9       1011.61       1020.72        32.54 o                         
  10   0  -9       2109.38       2036.40        75.74 o                         
  12   0  -9       6170.57       6372.60       144.05 o                         
  14   0  -9       4588.21       4818.64       134.43 o                         
   1   1  -9        236.61        220.47        11.88 o                         
   2   1  -9        766.82        699.75        16.16 o                         
   3   1  -9        836.74        848.64        19.18 o                         
   4   1  -9       1400.02       1360.11        23.19 o                         
   5   1  -9      10261.67      10124.49        63.68 o                         
   6   1  -9         28.22         26.79         5.11 o                         
   7   1  -9        238.64        240.58        14.11 o                         
   8   1  -9        132.30        133.74        11.34 o                         
   9   1  -9        771.94        764.91        25.56 o                         
  10   1  -9        100.34        106.21        11.49 o                         
  11   1  -9         37.90         51.00        11.38 o                         
  12   1  -9        260.13        280.59        22.93 o                         
  13   1  -9        663.41        715.26        36.65 o                         
  14   1  -9         22.25         29.88        13.27 o                         
   1   2  -9        630.04        594.45        14.85 o                         
   2   2  -9       8862.05       8726.43        53.87 o                         
   3   2  -9         45.23         29.87         4.29 o                         
   4   2  -9      28403.75      28104.83       103.10 o                         
   5   2  -9          8.59          5.37         4.49 o                         
   6   2  -9       7464.28       7386.18        66.54 o                         
   7   2  -9        172.84        158.32        10.88 o                         
   8   2  -9       2218.75       2269.58        42.96 o                         
   9   2  -9        247.70        242.09        15.35 o                         
  10   2  -9       2097.44       2160.72        44.82 o                         
  11   2  -9         43.94         45.06         9.34 o                         
  12   2  -9       8712.68       8839.95        97.30 o                         
  13   2  -9         16.87          8.00         8.90 o                         
  14   2  -9       3503.45       3530.34       103.39 o                         
   1   3  -9        645.55        628.14        16.35 o                         
   2   3  -9        260.49        236.93        10.08 o                         
   3   3  -9        888.05        859.92        18.65 o                         
   4   3  -9        847.81        886.85        18.51 o                         
   5   3  -9       2322.24       2296.89        31.94 o                         
   6   3  -9         97.45        110.85         8.58 o                         
   7   3  -9        554.67        542.90        19.42 o                         
   8   3  -9         82.08        100.97        10.36 o                         
   9   3  -9        314.76        304.82        17.56 o                         
  10   3  -9        221.03        224.06        15.71 o                         
  11   3  -9         72.24         78.97        12.12 o                         
  12   3  -9        420.74        416.39        25.07 o                         
  13   3  -9         29.92         28.05        11.04 o                         
   1   4  -9        372.61        359.22        12.95 o                         
   2   4  -9       3002.66       3012.03        37.93 o                         
   3   4  -9        552.35        520.17        15.52 o                         
   4   4  -9      15053.16      15194.21       112.83 o                         
   5   4  -9        154.57        162.21        10.60 o                         
   6   4  -9       4123.81       4054.16        56.99 o                         
   7   4  -9        741.36        768.54        28.45 o                         
   8   4  -9        886.52        860.59        28.50 o                         
   9   4  -9        130.69        133.29        16.40 o                         
  10   4  -9       1352.54       1326.59        41.54 o                         
  11   4  -9        143.64        128.91        13.92 o                         
  12   4  -9       5084.56       4953.21        84.90 o                         
  13   4  -9          2.06         19.21        10.89 o                         
   1   5  -9        568.91        581.53        18.19 o                         
   2   5  -9          5.56         12.84         5.46 o                         
   3   5  -9       1089.50       1110.61        25.16 o                         
   4   5  -9         44.96         54.76         7.02 o                         
   5   5  -9        775.32        798.13        24.45 o                         
   6   5  -9        280.77        299.62        14.70 o                         
   7   5  -9        371.38        413.09        20.39 o                         
   8   5  -9         22.78         16.91         7.29 o                         
   9   5  -9        441.22        445.71        22.76 o                         
  10   5  -9        126.18        135.33        14.01 o                         
  11   5  -9         71.06         64.27        12.73 o                         
  12   5  -9        234.82        218.68        19.62 o                         
   1   6  -9       1815.11       1865.75        37.35 o                         
   2   6  -9       4140.40       4265.11        61.63 o                         
   3   6  -9        103.57         99.24        10.01 o                         
   4   6  -9      12487.20      12616.64       101.67 o                         
   5   6  -9         99.31         88.90        10.31 o                         
   6   6  -9       4939.33       5042.11        71.84 o                         
   7   6  -9        642.81        638.85        26.99 o                         
   8   6  -9        723.12        716.90        32.72 o                         
   9   6  -9        823.57        807.17        40.35 o                         
  10   6  -9       1229.29       1286.48        52.04 o                         
   1   7  -9        310.38        332.35        24.28 o                         
   2   7  -9        309.86        322.04        20.60 o                         
   3   7  -9       1248.50       1261.42        36.39 o                         
   4   7  -9         70.98         75.35        10.87 o                         
   5   7  -9         18.93         21.77         9.41 o                         
   6   7  -9          2.41         55.91        38.62 o                         
   7   7  -9        103.89         98.13        12.09 o                         
   8   7  -9         43.55         33.49         9.70 o                         
   1   8  -9        964.67        930.54        42.46 o                         
   2   8  -9       1752.15       1815.26        58.23 o                         
   3   8  -9        188.44        176.86        29.80 o                         
   4   8  -9       4840.97       4855.24        86.57 o                         
   5   8  -9         55.61         53.25        10.72 o                         
   0   0  -8      15843.20      15261.08       150.34 o                         
   2   0  -8      22783.73      22553.70       111.44 o                         
   4   0  -8        890.95        972.18       104.57 o                         
   6   0  -8       4552.45       4550.71        60.52 o                         
   8   0  -8       6169.67       6309.14       100.94 o                         
  10   0  -8       7520.31       7695.98       106.92 o                         
  12   0  -8       1152.85       1146.19        59.97 o                         
  14   0  -8         75.77         75.62        26.34 o                         
   0   1  -8       1715.80       1684.86        29.14 o                         
   1   1  -8        269.43        291.16        24.91 o                         
   2   1  -8        105.61        113.42         5.98 o                         
   3   1  -8         98.00         92.78         5.73 o                         
   4   1  -8        192.68        183.89         8.49 o                         
   5   1  -8        240.30        250.55        10.68 o                         
   6   1  -8        265.63        239.28        10.16 o                         
   7   1  -8        121.22        109.65         7.35 o                         
   8   1  -8        430.94        422.27        17.66 o                         
   9   1  -8        178.23        189.53        13.00 o                         
  10   1  -8        242.47        248.73        15.40 o                         
  11   1  -8         13.96         34.83         7.71 o                         
  12   1  -8         42.38         44.08         8.95 o                         
  13   1  -8        532.05        573.39        32.38 o                         
  14   1  -8          0.75         18.55        11.99 o                         
  15   1  -8        121.11        151.94        20.00 o                         
   0   2  -8      21031.01      20571.37       187.50 o                         
   1   2  -8        663.29        632.76        13.74 o                         
   2   2  -8      26752.95      26449.62        88.98 o                         
   3   2  -8        117.29        121.58         6.32 o                         
   4   2  -8        308.97        306.58         9.65 o                         
   5   2  -8        243.35        239.77        11.52 o                         
   6   2  -8       4889.47       4870.69        51.15 o                         
   7   2  -8       1275.53       1363.01        94.76 o                         
   8   2  -8       6826.32       6967.74        71.64 o                         
   9   2  -8         19.52         10.91         6.91 o                         
  10   2  -8      13318.98      13579.54       139.39 o                         
  11   2  -8         39.30         30.94         8.09 o                         
  12   2  -8        856.74        840.59        29.78 o                         
  13   2  -8         57.09         59.42        10.31 o                         
  14   2  -8        123.48        136.52        15.89 o                         
  15   2  -8         23.97          8.58        11.88 o                         
   0   3  -8       6966.49       7068.03        65.52 o                         
   1   3  -8        108.58        115.63         6.97 o                         
   2   3  -8        328.57        311.60        10.43 o                         
   3   3  -8        215.09        219.04         9.99 o                         
   4   3  -8          0.84          9.67         4.39 o                         
   5   3  -8        167.59        178.67         9.06 o                         
   6   3  -8          7.78          7.56         5.51 o                         
   7   3  -8         38.99         45.10         6.29 o                         
   8   3  -8        140.06        130.66        10.90 o                         
   9   3  -8        228.71        230.80        14.73 o                         
  10   3  -8        207.28        208.46        14.85 o                         
  11   3  -8         86.71         97.48        11.27 o                         
  12   3  -8         94.87        103.63        13.76 o                         
  13   3  -8        435.06        432.08        25.78 o                         
  14   3  -8         23.92         24.37        10.09 o                         
   0   4  -8       5098.45       5262.85        59.73 o                         
   1   4  -8        155.30        160.82         7.66 o                         
   2   4  -8      10651.36      10699.59        66.00 o                         
   3   4  -8        448.82        447.87        14.68 o                         
   4   4  -8         48.64         54.31         5.75 o                         
   5   4  -8       1888.73       1907.42        32.95 o                         
   6   4  -8       3875.02       3882.28        49.70 o                         
   7   4  -8        471.93        471.60        18.36 o                         
   8   4  -8       5013.25       5058.58        65.97 o                         
   9   4  -8        234.09        222.21        17.04 o                         
  10   4  -8       8504.41       8583.57       100.86 o                         
  11   4  -8         50.81         39.76         9.79 o                         
  12   4  -8        747.70        681.27        31.44 o                         
  13   4  -8        453.08        417.07        25.95 o                         
   0   5  -8       1399.09       1436.51        30.21 o                         
   1   5  -8        137.44        161.27        11.20 o                         
   2   5  -8        282.04        273.70        11.54 o                         
   3   5  -8        192.46        190.99        10.65 o                         
   4   5  -8         22.10         26.62         6.94 o                         
   5   5  -8        519.89        551.83        19.39 o                         
   6   5  -8        125.91        126.72        11.59 o                         
   7   5  -8        257.84        280.99        15.01 o                         
   8   5  -8         58.68         44.73         9.74 o                         
   9   5  -8         50.63         50.59         9.10 o                         
  10   5  -8       1044.68       1089.95        34.49 o                         
  11   5  -8        320.68        334.38        23.23 o                         
  12   5  -8         24.60         17.94        12.85 o                         
   0   6  -8       5702.04       5942.13        82.87 o                         
   1   6  -8        647.80        684.93        21.97 o                         
   2   6  -8       6116.92       6216.46        62.14 o                         
   3   6  -8        660.93        658.05        21.08 o                         
   4   6  -8        123.69        118.41        10.13 o                         
   5   6  -8       1049.71       1029.34        29.02 o                         
   6   6  -8       2869.49       2835.63        53.68 o                         
   7   6  -8       1416.18       1408.68        39.29 o                         
   8   6  -8       6200.58       6277.96        85.19 o                         
   9   6  -8         64.66         92.95        13.82 o                         
  10   6  -8       6659.43       6729.90       115.54 o                         
  11   6  -8        393.25        388.80        30.03 o                         
   0   7  -8        315.52        303.10        31.46 o                         
   1   7  -8        414.00        426.24        26.22 o                         
   2   7  -8        103.52        102.91        10.93 o                         
   3   7  -8          2.75          9.55         7.20 o                         
   4   7  -8         16.59         18.84         7.62 o                         
   5   7  -8        181.13        175.79        12.85 o                         
   6   7  -8        310.13        308.16        16.60 o                         
   7   7  -8        570.96        545.37        24.31 o                         
   8   7  -8          9.64         12.16         8.28 o                         
   9   7  -8         61.20         52.26        11.53 o                         
   0   8  -8       1609.42       1602.79        75.16 o                         
   1   8  -8        214.19        231.16        21.50 o                         
   2   8  -8       2636.29       2747.86        69.55 o                         
   3   8  -8        471.02        489.95        27.81 o                         
   4   8  -8         16.89         24.95         9.85 o                         
   5   8  -8       1133.73       1062.10        40.43 o                         
   6   8  -8       1167.12       1148.38        39.63 o                         
   7   8  -8        424.37        389.39        24.17 o                         
   0   9  -8         34.67         14.04        14.08 o                         
   2   0  -7      29220.46      29115.84       195.40 o                         
   4   0  -7      28224.09      27500.25       131.99 o                         
   6   0  -7      16083.64      16221.07       189.90 o                         
   8   0  -7        903.88        897.98        28.23 o                         
  10   0  -7        738.67        691.61        28.92 o                         
  12   0  -7       7080.02       7154.94       142.79 o                         
  14   0  -7       2810.90       2757.79        97.05 o                         
   1   1  -7       1918.13       1877.08        20.19 o                         
   2   1  -7        823.76        897.79        15.42 o                         
   3   1  -7        900.50        939.71        14.61 o                         
   4   1  -7        780.46        804.84        16.55 o                         
   5   1  -7        843.94        779.41        19.33 o                         
   6   1  -7        176.47        178.58        14.06 o                         
   7   1  -7       1279.30       1282.21        22.48 o                         
   8   1  -7        152.09        144.57         8.48 o                         
   9   1  -7        145.97        143.87        11.46 o                         
  10   1  -7         31.97         26.81         6.86 o                         
  11   1  -7        162.97        155.43        14.03 o                         
  12   1  -7         54.93         56.28        10.08 o                         
  13   1  -7        348.52        366.44        22.61 o                         
  14   1  -7         29.42         37.94        12.14 o                         
  15   1  -7         62.63         49.68        21.02 o                         
   1   2  -7        203.27        229.97         7.77 o                         
   2   2  -7      23333.12      22823.69        78.55 o                         
   3   2  -7       5358.17       5193.63        35.05 o                         
   4   2  -7      23859.85      23424.78        81.87 o                         
   5   2  -7         35.17         33.15         4.49 o                         
   6   2  -7      29370.80      29050.57       129.51 o                         
   7   2  -7        149.15        122.50         9.22 o                         
   8   2  -7        307.80        300.76        15.18 o                         
   9   2  -7         37.88         32.38         6.73 o                         
  10   2  -7       1327.92       1336.93        33.18 o                         
  11   2  -7        466.93        434.73        21.98 o                         
  12   2  -7       3677.70       3686.14        65.90 o                         
  13   2  -7          3.15         -7.50         8.50 o                         
  14   2  -7       6688.08       6847.84       119.41 o                         
  15   2  -7         43.18         32.93        11.38 o                         
   1   3  -7       2269.49       2316.17        25.11 o                         
   2   3  -7        626.72        611.45        14.22 o                         
   3   3  -7         53.69         58.53         5.06 o                         
   4   3  -7         37.03         51.03         5.21 o                         
   5   3  -7        344.08        353.59        11.75 o                         
   6   3  -7        524.09        513.10        15.33 o                         
   7   3  -7        941.09        951.09        25.44 o                         
   8   3  -7         15.49         16.24         6.09 o                         
   9   3  -7        219.02        228.02        14.45 o                         
  10   3  -7         48.17         60.25         9.91 o                         
  11   3  -7         83.53        103.86        11.36 o                         
  12   3  -7         49.03         28.97         8.46 o                         
  13   3  -7        212.39        205.60        17.90 o                         
  14   3  -7         33.92         32.50        15.00 o                         
  15   3  -7         64.80         57.40        12.98 o                         
   1   4  -7       2598.73       2561.81        29.04 o                         
   2   4  -7      12616.41      12852.56       174.99 o                         
   3   4  -7        163.60        167.62         8.55 o                         
   4   4  -7       9423.17       9300.06        67.76 o                         
   5   4  -7       2203.52       2198.15        30.21 o                         
   6   4  -7      13506.91      13589.85        84.68 o                         
   7   4  -7        337.46        337.89        14.59 o                         
   8   4  -7        105.31        119.36        12.28 o                         
   9   4  -7       1443.71       1453.09        39.13 o                         
  10   4  -7       1383.99       1416.51        60.23 o                         
  11   4  -7        449.79        431.67        23.74 o                         
  12   4  -7       5494.37       5410.37        84.03 o                         
  13   4  -7         25.37         20.62         8.82 o                         
  14   4  -7       5231.82       5106.06        87.80 o                         
   1   5  -7        311.18        308.66         9.71 o                         
   2   5  -7        103.96         99.66         6.96 o                         
   3   5  -7         48.19         54.01         5.81 o                         
   4   5  -7       1398.79       1372.76        26.32 o                         
   5   5  -7        112.92        113.93         9.65 o                         
   6   5  -7         10.83         20.21         5.84 o                         
   7   5  -7        664.81        675.68        20.64 o                         
   8   5  -7         61.77         58.80         7.53 o                         
   9   5  -7          4.63         -1.11         7.12 o                         
  10   5  -7          8.01          4.88         7.31 o                         
  11   5  -7        217.95        203.20        19.76 o                         
  12   5  -7        116.06        112.35        16.51 o                         
  13   5  -7         14.32         10.71        11.17 o                         
   1   6  -7        528.25        529.94        16.34 o                         
   2   6  -7       4924.07       4967.41        53.43 o                         
   3   6  -7       2767.21       2871.10        41.59 o                         
   4   6  -7       8892.15       8981.44        74.95 o                         
   5   6  -7          1.29          6.28         8.19 o                         
   6   6  -7       6736.58       6829.87        80.74 o                         
   7   6  -7        330.99        357.07        19.76 o                         
   8   6  -7        329.82        275.38        18.49 o                         
   9   6  -7        858.83        850.55        32.40 o                         
  10   6  -7       1160.68       1148.49        42.74 o                         
  11   6  -7        901.19        859.53        38.43 o                         
  12   6  -7       6577.73       6813.59       121.52 o                         
   1   7  -7        535.29        550.83        28.71 o                         
   2   7  -7         57.97         60.20         9.46 o                         
   3   7  -7         13.39        131.16        77.99 o                         
   4   7  -7         18.92         21.47         9.75 o                         
   5   7  -7         38.56         36.95         8.09 o                         
   6   7  -7        177.46        193.71        14.33 o                         
   7   7  -7        372.02        390.91        20.40 o                         
   8   7  -7         36.12         24.10         8.57 o                         
   9   7  -7        120.09        120.29        14.22 o                         
  10   7  -7         83.66         94.95        16.17 o                         
   1   8  -7        554.38        585.58        32.44 o                         
   2   8  -7       1821.27       1913.61        50.71 o                         
   3   8  -7        458.23        475.65        26.63 o                         
   4   8  -7       2636.96       2596.52        55.28 o                         
   5   8  -7        223.24        225.72        17.77 o                         
   6   8  -7       5373.68       5462.84        83.20 o                         
   7   8  -7        293.51        315.97        24.11 o                         
   8   8  -7         18.54         42.32        12.53 o                         
   1   9  -7         14.68         28.47        11.98 o                         
   2   9  -7         13.81          9.22        10.65 o                         
   3   9  -7         13.02          6.29         9.77 o                         
   4   9  -7        492.61        477.04        32.29 o                         
   0   0  -6      75482.84      75034.42       280.32 o                         
   2   0  -6      17288.17      17208.13       112.27 o                         
   4   0  -6        981.04        956.16        23.13 o                         
   6   0  -6       5049.45       5067.96        57.42 o                         
   8   0  -6      21280.67      21821.94       289.65 o                         
  10   0  -6       5838.76       5907.64        92.35 o                         
  12   0  -6       1877.09       1988.67        59.59 o                         
  14   0  -6        639.72        650.18        47.25 o                         
  16   0  -6       3325.43       3538.73       115.67 o                         
   0   1  -6         13.38         18.39         4.26 o                         
   1   1  -6      13427.95      13360.70        96.25 o                         
   2   1  -6       6711.56       6700.80        35.52 o                         
   3   1  -6        556.82        526.04        17.11 o                         
   4   1  -6        945.95        965.31        16.11 o                         
   5   1  -6          7.68         28.06         6.36 o                         
   6   1  -6       1996.40       2008.65        25.46 o                         
   7   1  -6        247.05        226.46         9.48 o                         
   8   1  -6         82.83         79.75         8.17 o                         
   9   1  -6       9499.26       9430.42        78.03 o                         
  10   1  -6          0.82         -0.38        10.34 o                         
  11   1  -6        893.82        902.90        30.43 o                         
  12   1  -6         38.24         37.28         9.05 o                         
  13   1  -6         26.72         45.78        10.25 o                         
  14   1  -6          0.17          2.63         8.48 o                         
  15   1  -6         94.07        116.13        17.11 o                         
  16   1  -6          6.02          7.38        10.15 o                         
   0   2  -6      41019.30      40010.18       314.93 o                         
   1   2  -6        383.14        376.02         8.80 o                         
   2   2  -6      22739.97      22419.74        72.84 o                         
   3   2  -6        202.35        206.14         6.71 o                         
   4   2  -6        850.33        838.17        14.34 o                         
   5   2  -6        494.65        477.32        10.55 o                         
   6   2  -6       8642.06       8390.81        50.52 o                         
   7   2  -6       1187.47       1158.12        26.12 o                         
   8   2  -6      13743.27      13941.79       103.33 o                         
   9   2  -6          1.53         18.37         7.11 o                         
  10   2  -6       8597.58       8634.49        89.41 o                         
  11   2  -6         56.77         45.55        10.12 o                         
  12   2  -6       1888.81       1868.98        46.28 o                         
  13   2  -6        130.61        108.87        13.64 o                         
  14   2  -6        600.06        598.00        28.79 o                         
  15   2  -6        106.44         84.78        13.27 o                         
  16   2  -6       2506.11       2555.07        69.55 o                         
   0   3  -6        941.28        961.00        21.39 o                         
   1   3  -6       5786.93       5895.48        37.50 o                         
   2   3  -6         12.79         12.59         3.17 o                         
   3   3  -6        118.79        123.26         6.11 o                         
   4   3  -6          5.79         13.86         5.01 o                         
   5   3  -6        362.75        359.36        11.06 o                         
   6   3  -6        529.55        532.05        15.50 o                         
   7   3  -6         72.67         70.13         7.73 o                         
   8   3  -6        604.54        619.86        20.79 o                         
   9   3  -6       1623.74       1597.26        37.78 o                         
  10   3  -6        117.18        125.11        12.68 o                         
  11   3  -6        120.08        122.88        13.39 o                         
  12   3  -6         82.06         86.92        11.45 o                         
  13   3  -6         10.74          5.06        10.79 o                         
  14   3  -6         16.59         16.70        10.82 o                         
  15   3  -6        584.29        584.79        34.42 o                         
   0   4  -6      21581.50      21693.10        97.60 o                         
   1   4  -6         36.28         43.78         5.39 o                         
   2   4  -6      10642.44      10518.73        63.26 o                         
   3   4  -6        902.11        900.00        17.29 o                         
   4   4  -6        608.83        590.05        13.25 o                         
   5   4  -6       1552.90       1559.53        22.30 o                         
   6   4  -6       5408.06       5363.31        46.86 o                         
   7   4  -6        729.12        692.49        21.13 o                         
   8   4  -6      11341.73      11449.70        87.43 o                         
   9   4  -6        332.36        346.15        18.11 o                         
  10   4  -6       7280.29       7129.68        81.06 o                         
  11   4  -6        313.18        273.70        18.78 o                         
  12   4  -6       1511.92       1497.41        48.37 o                         
  13   4  -6        368.41        313.01        24.40 o                         
  14   4  -6        529.73        524.88        31.61 o                         
   0   5  -6       4493.33       4493.40        41.07 o                         
   1   5  -6       1635.19       1667.75        20.89 o                         
   2   5  -6        917.62        907.04        17.63 o                         
   3   5  -6        423.11        442.01        14.58 o                         
   4   5  -6        102.60        111.81         7.91 o                         
   5   5  -6        531.64        519.86        18.06 o                         
   6   5  -6         72.95         76.24         7.68 o                         
   7   5  -6        113.94        107.44         8.65 o                         
   8   5  -6         72.87         58.25         7.44 o                         
   9   5  -6       1607.76       1734.93        74.32 o                         
  10   5  -6         41.64         57.13        10.09 o                         
  11   5  -6       1222.41       1240.88        40.63 o                         
  12   5  -6         12.57         18.02        10.79 o                         
  13   5  -6          1.62          2.02        10.64 o                         
  14   5  -6         13.03          2.88        11.71 o                         
   0   6  -6      13187.46      13429.44        99.90 o                         
   1   6  -6        151.74        184.77        10.00 o                         
   2   6  -6       4469.14       4448.06        48.50 o                         
   3   6  -6       1200.57       1223.73        26.21 o                         
   4   6  -6        176.91        180.62        12.29 o                         
   5   6  -6       1624.52       1697.90        35.44 o                         
   6   6  -6       2504.98       2522.56        47.98 o                         
   7   6  -6       1064.93       1058.32        32.34 o                         
   8   6  -6       9587.64       9842.32       101.59 o                         
   9   6  -6         31.37         23.04         8.80 o                         
  10   6  -6       5013.88       5006.91        86.14 o                         
  11   6  -6        351.90        355.59        25.02 o                         
  12   6  -6       1255.30       1220.91        52.73 o                         
   0   7  -6        393.11        358.95        32.73 o                         
   1   7  -6        603.12        606.55        23.70 o                         
   2   7  -6          9.76         22.52         7.75 o                         
   3   7  -6        478.46        474.41        21.40 o                         
   4   7  -6         18.61         24.44         7.15 o                         
   5   7  -6        139.60        151.32        13.25 o                         
   6   7  -6        253.93        254.99        15.89 o                         
   7   7  -6        203.33        195.85        14.20 o                         
   8   7  -6        172.92        181.24        14.45 o                         
   9   7  -6          8.81         25.37         9.28 o                         
  10   7  -6         27.70         26.02         9.84 o                         
  11   7  -6        208.50        232.03        21.99 o                         
   0   8  -6       3689.83       3503.93       147.14 o                         
   1   8  -6        249.85        245.39        20.92 o                         
   2   8  -6       3271.30       3247.74        64.36 o                         
   3   8  -6        989.37        959.85        32.36 o                         
   4   8  -6        212.39        266.90        33.56 o                         
   5   8  -6       1264.51       1281.58        38.83 o                         
   6   8  -6       1922.93       1980.98        54.58 o                         
   7   8  -6        710.98        770.58        35.62 o                         
   8   8  -6       3567.30       3695.13        77.89 o                         
   9   8  -6         23.62         37.59        11.57 o                         
   0   9  -6        822.96        867.98        57.41 o                         
   1   9  -6          4.78         10.65        11.00 o                         
   2   9  -6         31.64         23.60        10.44 o                         
   3   9  -6         74.09         62.19        13.48 o                         
   4   9  -6         35.85         50.57        13.10 o                         
   5   9  -6         50.18         45.00        10.43 o                         
   2   0  -5       2581.99       2421.31        28.37 o                         
   4   0  -5      46335.56      45164.79       145.65 o                         
   6   0  -5      14454.88      14561.37       156.92 o                         
   8   0  -5       3449.51       3458.93        70.14 o                         
  10   0  -5       3255.23       3155.85        56.94 o                         
  12   0  -5       8688.40       8625.86       103.64 o                         
  14   0  -5       9864.29      10231.05       141.98 o                         
  16   0  -5       3133.38       3256.00        88.07 o                         
   1   1  -5       2315.17       2395.54        20.84 o                         
   2   1  -5       5738.75       5749.08        34.91 o                         
   3   1  -5       4573.74       4793.59        29.40 o                         
   4   1  -5        521.35        566.01        13.51 o                         
   5   1  -5        354.43        355.66        11.11 o                         
   6   1  -5       1738.21       1769.22        27.60 o                         
   7   1  -5         66.83         66.02         6.48 o                         
   8   1  -5         49.59         61.29         7.18 o                         
   9   1  -5        184.90        173.17        13.25 o                         
  10   1  -5         53.02         56.35         7.13 o                         
  11   1  -5        228.43        215.08        12.68 o                         
  12   1  -5        161.10        169.54        12.42 o                         
  13   1  -5        350.90        340.20        17.33 o                         
  14   1  -5          1.83         12.57         6.52 o                         
  15   1  -5         89.87         90.41        11.94 o                         
  16   1  -5         51.88         51.43        10.43 o                         
   1   2  -5       1203.11       1168.31        14.54 o                         
   2   2  -5       9766.13       9563.80        57.93 o                         
   3   2  -5       1640.93       1695.66        17.66 o                         
   4   2  -5      27099.02      25871.55       127.98 o                         
   5   2  -5         72.90         69.94         3.41 o                         
   6   2  -5       6531.56       6345.94        36.08 o                         
   7   2  -5        277.90        267.65        11.68 o                         
   8   2  -5       7677.66       7593.45        73.70 o                         
   9   2  -5        541.26        533.08        21.28 o                         
  10   2  -5       3957.19       3976.24        53.94 o                         
  11   2  -5        111.70         98.71        10.00 o                         
  12   2  -5      10683.21      10790.08        97.09 o                         
  13   2  -5         13.28          1.62         7.27 o                         
  14   2  -5       5649.27       5783.20        77.91 o                         
  15   2  -5         41.20         33.80         9.40 o                         
  16   2  -5       3211.82       3283.28        63.90 o                         
   1   3  -5        399.89        405.62         8.66 o                         
   2   3  -5        113.97        115.37         5.93 o                         
   3   3  -5       4301.67       4377.60        31.04 o                         
   4   3  -5        796.24        795.54        14.69 o                         
   5   3  -5       1852.00       1798.93        21.52 o                         
   6   3  -5        387.81        370.00        10.67 o                         
   7   3  -5         85.44         72.29         6.86 o                         
   8   3  -5         62.71         57.63         7.34 o                         
   9   3  -5        163.07        159.38        11.71 o                         
  10   3  -5        205.49        193.11        13.32 o                         
  11   3  -5        877.29        835.35        27.20 o                         
  12   3  -5        212.12        199.88        15.96 o                         
  13   3  -5        914.60        950.52        33.95 o                         
  14   3  -5        486.17        504.51        30.24 o                         
  15   3  -5          2.24         -3.46         9.91 o                         
  16   3  -5         64.36         46.24        12.44 o                         
   1   4  -5        460.64        456.89        10.01 o                         
   2   4  -5       4708.59       4635.86        38.83 o                         
   3   4  -5        573.60        557.15        12.27 o                         
   4   4  -5      30433.00      29950.81       161.09 o                         
   5   4  -5        104.54        107.42         7.50 o                         
   6   4  -5       7804.95       7698.04        56.36 o                         
   7   4  -5       2645.59       2616.30        34.80 o                         
   8   4  -5       3566.86       3607.28        51.53 o                         
   9   4  -5        120.41        130.71        12.24 o                         
  10   4  -5       2031.83       2027.84        46.07 o                         
  11   4  -5        481.84        496.80        24.38 o                         
  12   4  -5       6498.37       6474.06        89.16 o                         
  13   4  -5        300.38        274.58        19.95 o                         
  14   4  -5       4964.49       4825.22       123.75 o                         
  15   4  -5        339.25        303.50        25.05 o                         
   1   5  -5         16.79         20.38         3.12 o                         
   2   5  -5        842.38        851.78        14.90 o                         
   3   5  -5        163.08        166.11         8.11 o                         
   4   5  -5       5621.81       5580.51        52.82 o                         
   5   5  -5        211.89        217.84        10.44 o                         
   6   5  -5         61.04         60.16         7.40 o                         
   7   5  -5        796.40        778.70        21.01 o                         
   8   5  -5         13.92          9.99         6.47 o                         
   9   5  -5         71.10         61.58         7.51 o                         
  10   5  -5         44.78         55.99        10.54 o                         
  11   5  -5         26.96         14.99         8.56 o                         
  12   5  -5         14.70         20.16        12.41 o                         
  13   5  -5         46.36         59.65        15.65 o                         
  14   5  -5        449.91        456.68        31.42 o                         
   1   6  -5       2552.75       2564.92        32.28 o                         
   2   6  -5       3082.36       3092.14        39.02 o                         
   3   6  -5        204.50        191.56        10.27 o                         
   4   6  -5      17131.28      17103.87       104.80 o                         
   5   6  -5        111.19        113.69        10.15 o                         
   6   6  -5       4616.21       4616.65        63.15 o                         
   7   6  -5        873.88        859.78        28.72 o                         
   8   6  -5       1719.35       1724.26        42.27 o                         
   9   6  -5       1264.72       1240.50        37.32 o                         
  10   6  -5       1315.68       1293.39        43.14 o                         
  11   6  -5        422.06        445.77        26.93 o                         
  12   6  -5       4028.84       4063.15        82.11 o                         
  13   6  -5         24.34         25.79        13.05 o                         
   1   7  -5        226.35        243.29        14.79 o                         
   2   7  -5        235.16        253.68        15.52 o                         
   3   7  -5        102.76         92.93        11.11 o                         
   4   7  -5         37.17         46.08         8.36 o                         
   5   7  -5        636.85        674.35        25.82 o                         
   6   7  -5         41.70         52.03         8.74 o                         
   7   7  -5        646.97        658.05        28.35 o                         
   8   7  -5        119.94        113.52        12.06 o                         
   9   7  -5         86.50         77.87        10.43 o                         
  10   7  -5        116.35        120.11        13.72 o                         
  11   7  -5         13.37         13.13        10.55 o                         
   1   8  -5       1810.82       1900.81        47.61 o                         
   2   8  -5       3205.17       3344.59        57.15 o                         
   3   8  -5        368.18        371.22        19.97 o                         
   4   8  -5       8985.19       9134.26        97.91 o                         
   5   8  -5        101.32         94.54        12.85 o                         
   6   8  -5       2354.65       2441.35        58.90 o                         
   7   8  -5       1733.36       1808.92        52.29 o                         
   8   8  -5       1611.81       1645.25        51.56 o                         
   9   8  -5        688.83        708.39        35.62 o                         
   1   9  -5          2.13          9.52        10.65 o                         
   2   9  -5         36.07         32.37        10.73 o                         
   3   9  -5          3.02         26.82        11.69 o                         
   4   9  -5        488.52        482.81        27.40 o                         
   5   9  -5        395.37        416.01        26.16 o                         
   6   9  -5          0.76         12.87        10.11 o                         
   0   0  -4      36199.78      35841.30       352.51 o                         
   2   0  -4      11319.73      10781.89        66.00 o                         
   4   0  -4        239.09        230.67        12.23 o                         
   6   0  -4      11927.34      11841.30        83.45 o                         
   8   0  -4      30598.18      30405.79       152.99 o                         
  10   0  -4      20814.87      20560.41       162.39 o                         
  12   0  -4       3659.42       3682.61        77.17 o                         
  14   0  -4       2046.20       2113.30        64.44 o                         
  16   0  -4       4201.49       4305.19        87.56 o                         
   0   1  -4       6085.99       6480.90        39.27 o                         
   1   1  -4        964.93       1149.80        12.06 o                         
   2   1  -4       2466.56       2550.66        21.72 o                         
   3   1  -4       4169.39       4339.09        25.44 o                         
   4   1  -4        572.18        597.89        11.70 o                         
   5   1  -4        714.25        731.44        20.38 o                         
   6   1  -4        265.32        254.10         9.59 o                         
   7   1  -4        306.70        272.94        10.10 o                         
   8   1  -4         40.38         57.42        11.14 o                         
   9   1  -4       1062.43        982.74        22.41 o                         
  10   1  -4        922.36        891.47        22.73 o                         
  11   1  -4        835.09        758.42        23.85 o                         
  12   1  -4        191.51        208.38        15.47 o                         
  13   1  -4        879.68        893.36        29.17 o                         
  14   1  -4          7.89         10.13         8.08 o                         
  15   1  -4          8.93          0.91         7.28 o                         
  16   1  -4        140.75        153.11        14.31 o                         
  17   1  -4        174.72        199.11        16.33 o                         
   0   2  -4      34676.34      33704.64       347.55 o                         
   1   2  -4        282.88        275.81         6.08 o                         
   2   2  -4       2785.29       2669.15        24.15 o                         
   3   2  -4       1939.78       1895.78        21.15 o                         
   4   2  -4       1707.06       1612.32        13.18 o                         
   5   2  -4        573.83        557.22        10.38 o                         
   6   2  -4       6053.99       5966.06        44.02 o                         
   7   2  -4       1217.86       1211.91        23.46 o                         
   8   2  -4      32642.22      32327.37       130.53 o                         
   9   2  -4        323.48        307.56        12.09 o                         
  10   2  -4       8080.00       7950.45        63.57 o                         
  11   2  -4        465.72        461.67        17.60 o                         
  12   2  -4       3978.67       3979.33        57.39 o                         
  13   2  -4        216.02        221.06        15.44 o                         
  14   2  -4        863.75        871.52        29.98 o                         
  15   2  -4        117.26        120.08        13.12 o                         
  16   2  -4       5985.34       6138.07        78.91 o                         
   0   3  -4       2602.53       2598.84        27.13 o                         
   1   3  -4       2623.12       2591.24        21.41 o                         
   2   3  -4        508.59        484.60        10.16 o                         
   3   3  -4       1847.85       1763.92        16.51 o                         
   4   3  -4         75.49         77.79         3.91 o                         
   5   3  -4        216.29        210.15         6.90 o                         
   6   3  -4        148.55        154.37         5.54 o                         
   7   3  -4       1667.00       1627.02        24.74 o                         
   8   3  -4        771.72        754.59        18.08 o                         
   9   3  -4        132.87        134.60         9.56 o                         
  10   3  -4        181.84        166.46        10.94 o                         
  11   3  -4        172.13        169.21        11.58 o                         
  12   3  -4         42.32         28.68         6.86 o                         
  13   3  -4        506.56        490.55        22.28 o                         
  14   3  -4         61.09         61.33        12.80 o                         
  15   3  -4          8.54         19.25         8.53 o                         
  16   3  -4         60.41         61.08        11.64 o                         
   0   4  -4      49179.28      48814.63       191.44 o                         
   1   4  -4       5460.07       5397.74        30.76 o                         
   2   4  -4      11778.09      11565.23        55.65 o                         
   3   4  -4       2343.77       2333.67        21.61 o                         
   4   4  -4       1416.51       1387.98        16.15 o                         
   5   4  -4        215.77        212.16         7.05 o                         
   6   4  -4       4976.95       4881.90        40.96 o                         
   7   4  -4        232.41        241.63        10.25 o                         
   8   4  -4      19369.63      19502.24       101.58 o                         
   9   4  -4       2008.04       1998.05        38.41 o                         
  10   4  -4       7606.67       7515.13        77.96 o                         
  11   4  -4        582.00        578.03        23.31 o                         
  12   4  -4       2384.41       2347.60        47.84 o                         
  13   4  -4        377.74        333.89        19.68 o                         
  14   4  -4        890.45        850.61        31.76 o                         
  15   4  -4        503.56        492.53        27.97 o                         
   0   5  -4        744.33        696.43        14.91 o                         
   1   5  -4        313.13        326.67         7.81 o                         
   2   5  -4       2034.11       2012.03        24.94 o                         
   3   5  -4       1099.02       1073.76        16.86 o                         
   4   5  -4         98.39         93.31         7.60 o                         
   5   5  -4        410.38        429.85        13.85 o                         
   6   5  -4        406.60        385.64        12.68 o                         
   7   5  -4         74.98         73.50         6.66 o                         
   8   5  -4          1.10         19.21         9.86 o                         
   9   5  -4          5.09          9.69        10.83 o                         
  10   5  -4        139.44        143.60        12.79 o                         
  11   5  -4        565.67        592.02        30.70 o                         
  12   5  -4         63.84         75.46        14.53 o                         
  13   5  -4        570.69        542.60        31.74 o                         
  14   5  -4         18.35         18.80        10.81 o                         
   0   6  -4      19036.45      19218.45        98.79 o                         
   1   6  -4        214.44        213.51         9.09 o                         
   2   6  -4      10936.58      11173.04        70.52 o                         
   3   6  -4       2977.18       3040.49        43.65 o                         
   4   6  -4        610.01        601.01        19.60 o                         
   5   6  -4       2030.59       2033.50        36.13 o                         
   6   6  -4       3039.49       3090.05        50.52 o                         
   7   6  -4         43.31         45.97         9.39 o                         
   8   6  -4       6011.62       6100.77        76.67 o                         
   9   6  -4        478.08        481.17        23.09 o                         
  10   6  -4       5221.22       5241.39        95.29 o                         
  11   6  -4        550.77        543.43        33.12 o                         
  12   6  -4        857.72        879.79        49.08 o                         
  13   6  -4        473.82        464.31        37.63 o                         
   0   7  -4        478.77        488.67        23.67 o                         
   1   7  -4        855.25        851.87        26.04 o                         
   2   7  -4        203.38        197.16        13.31 o                         
   3   7  -4         19.51         18.47         7.40 o                         
   4   7  -4        225.91        250.24        15.77 o                         
   5   7  -4          1.79         12.23         6.83 o                         
   6   7  -4          1.96          2.13         7.02 o                         
   7   7  -4         89.58        107.17        11.94 o                         
   8   7  -4        324.28        340.04        19.88 o                         
   9   7  -4         78.89         85.66        12.78 o                         
  10   7  -4        176.49        159.84        16.08 o                         
  11   7  -4         23.09         21.33        16.81 o                         
  12   7  -4        160.63        159.64        17.88 o                         
   0   8  -4      15951.29      16053.76       249.36 o                         
   1   8  -4        354.28        370.09        26.16 o                         
   2   8  -4       5684.75       5788.97        73.48 o                         
   3   8  -4       3193.52       3263.34        56.24 o                         
   4   8  -4        554.94        541.19        26.51 o                         
   5   8  -4       2066.89       2153.97        53.05 o                         
   6   8  -4       2138.66       2184.43        54.87 o                         
   7   8  -4        370.77        368.88        23.97 o                         
   8   8  -4       5717.55       5855.77       102.23 o                         
   9   8  -4          0.86         20.03        11.02 o                         
  10   8  -4       1816.36       1786.88        56.24 o                         
   0   9  -4         28.09         55.47        19.25 o                         
   1   9  -4        229.37        227.98        20.55 o                         
   2   9  -4        407.17        387.62        26.21 o                         
   3   9  -4        166.79        157.51        15.98 o                         
   4   9  -4          1.64         19.84        11.41 o                         
   5   9  -4         21.80         11.98         9.97 o                         
   6   9  -4        261.24        212.71        19.65 o                         
   7   9  -4         11.99         21.48         9.51 o                         
   0  10  -4       5221.08       5429.22       201.40 o                         
   2   0  -3      42196.64      42055.77       429.29 o                         
   4   0  -3        443.77        555.63        15.10 o                         
   6   0  -3      58872.05      56842.06       203.72 o                         
   8   0  -3       3367.75       3267.68        56.69 o                         
  10   0  -3       4496.02       4378.24        74.07 o                         
  12   0  -3      10157.99      10328.98       127.18 o                         
  14   0  -3      20222.29      20972.53       202.29 o                         
  16   0  -3       2025.91       1982.28        69.12 o                         
   1   1  -3        210.58        240.99         5.10 o                         
   2   1  -3       1162.91       1183.16        10.63 o                         
   3   1  -3       1738.24       1781.84        17.10 o                         
   4   1  -3       4515.44       4754.47        30.91 o                         
   5   1  -3      16460.43      16789.32        82.85 o                         
   6   1  -3        245.65        255.55         9.61 o                         
   7   1  -3         34.39         24.25         4.68 o                         
   8   1  -3        252.32        242.94        10.72 o                         
   9   1  -3        691.79        677.28        19.60 o                         
  10   1  -3        147.91        144.73        10.18 o                         
  11   1  -3        121.63        109.03        11.07 o                         
  12   1  -3         86.94         71.19         8.58 o                         
  13   1  -3        958.86        945.25        29.49 o                         
  14   1  -3         45.57         28.00         7.54 o                         
  15   1  -3        259.54        259.27        19.20 o                         
  16   1  -3         14.23          9.18         8.96 o                         
  17   1  -3         32.45         42.91        13.45 o                         
   1   2  -3         43.38         51.70         3.33 o                         
   2   2  -3       1794.80       1647.87        19.18 o                         
   3   2  -3       1773.79       1798.31        15.01 o                         
   4   2  -3       4875.04       4351.90        28.46 o                         
   5   2  -3        167.92        184.75         5.86 o                         
   6   2  -3      27964.67      27245.71        98.43 o                         
   7   2  -3       3068.09       3006.59        31.44 o                         
   8   2  -3        822.38        799.75        19.01 o                         
   9   2  -3        176.36        164.42         9.74 o                         
  10   2  -3        859.83        832.21        21.96 o                         
  11   2  -3         57.68         58.02         7.21 o                         
  12   2  -3       9485.05       9630.25       111.40 o                         
  13   2  -3        355.15        358.42        20.60 o                         
  14   2  -3      16118.40      16752.41       140.26 o                         
  15   2  -3        129.46        122.25        13.93 o                         
  16   2  -3       1940.84       1912.36        52.67 o                         
  17   2  -3         85.21         94.19        12.46 o                         
   1   3  -3        383.50        378.52         6.97 o                         
   2   3  -3        690.87        775.92        10.81 o                         
   3   3  -3       2709.27       2706.66        17.71 o                         
   4   3  -3       1966.50       1982.68        19.32 o                         
   5   3  -3       4529.65       4487.71        25.16 o                         
   6   3  -3        543.35        549.00        11.30 o                         
   7   3  -3        302.04        287.69         8.15 o                         
   8   3  -3        466.23        471.02        12.48 o                         
   9   3  -3        172.04        159.75         8.87 o                         
  10   3  -3        502.61        484.31        17.36 o                         
  11   3  -3         59.26         71.74        13.18 o                         
  12   3  -3        200.45        190.17        13.65 o                         
  13   3  -3        117.74        107.08        11.93 o                         
  14   3  -3         14.14          6.36        12.85 o                         
  15   3  -3         43.71         47.30        12.39 o                         
  16   3  -3         92.32         90.53        15.34 o                         
   1   4  -3       1533.33       1584.37        18.95 o                         
   2   4  -3      15311.35      15020.15        66.33 o                         
   3   4  -3        236.70        228.29         6.68 o                         
   4   4  -3      12222.74      11817.26        43.54 o                         
   5   4  -3       3911.59       3858.72        30.11 o                         
   6   4  -3      27151.55      26812.27        82.71 o                         
   7   4  -3        832.61        819.61        16.54 o                         
   8   4  -3       1933.62       1868.33        28.57 o                         
   9   4  -3       1547.67       1477.49        32.11 o                         
  10   4  -3        792.96        754.57        24.44 o                         
  11   4  -3        298.86        277.32        18.56 o                         
  12   4  -3       6821.10       6643.44        87.16 o                         
  13   4  -3         91.37        104.17        12.79 o                         
  14   4  -3       8930.58       8979.46       110.65 o                         
  15   4  -3         37.03         25.05         9.83 o                         
   1   5  -3        441.64        433.14         8.21 o                         
   2   5  -3        264.46        237.37         9.43 o                         
   3   5  -3        626.90        629.15        13.69 o                         
   4   5  -3         19.21         29.98         5.05 o                         
   5   5  -3       1290.01       1258.05        19.12 o                         
   6   5  -3        363.83        380.85        11.75 o                         
   7   5  -3        712.01        733.54        18.56 o                         
   8   5  -3         10.27         13.99         4.87 o                         
   9   5  -3        336.04        352.17        14.35 o                         
  10   5  -3         68.43         69.33        10.55 o                         
  11   5  -3         14.85         10.71         9.02 o                         
  12   5  -3        140.46        125.75        16.21 o                         
  13   5  -3        508.48        486.29        31.03 o                         
  14   5  -3         56.90         52.14        14.05 o                         
  15   5  -3         78.53         65.73        13.46 o                         
   1   6  -3       1289.04       1309.40        22.41 o                         
   2   6  -3      11033.34      11340.31        89.95 o                         
   3   6  -3        212.38        234.34        19.91 o                         
   4   6  -3       4153.95       4144.65        48.34 o                         
   5   6  -3        582.39        585.59        19.15 o                         
   6   6  -3      14569.79      14760.64        97.46 o                         
   7   6  -3       2054.67       2048.59        37.40 o                         
   8   6  -3        871.33        866.27        31.55 o                         
   9   6  -3        651.53        602.01        28.05 o                         
  10   6  -3        812.54        846.08        38.33 o                         
  11   6  -3        110.34         99.08        18.68 o                         
  12   6  -3       2244.76       2138.22        73.95 o                         
  13   6  -3        178.67        156.28        32.66 o                         
  14   6  -3       5116.60       5218.45       127.11 o                         
   1   7  -3        205.05        210.80        15.13 o                         
   2   7  -3        570.94        607.70        24.03 o                         
   3   7  -3       1311.61       1300.81        35.20 o                         
   4   7  -3         58.97         63.48        10.06 o                         
   5   7  -3        199.49        216.23        14.58 o                         
   6   7  -3         35.22         35.03         8.68 o                         
   7   7  -3         74.90         58.03         9.88 o                         
   8   7  -3        353.67        329.10        19.56 o                         
   9   7  -3         61.58         38.50         8.30 o                         
  10   7  -3        263.53        247.83        19.62 o                         
  11   7  -3        124.11        132.61        18.38 o                         
  12   7  -3         54.03         33.40        11.72 o                         
   1   8  -3       3698.23       3805.31        63.51 o                         
   2   8  -3       4326.09       4334.97        70.48 o                         
   3   8  -3        350.69        377.02        23.80 o                         
   4   8  -3      11058.15      11353.46       146.46 o                         
   5   8  -3        129.41        125.80        13.58 o                         
   6   8  -3       6808.71       7028.88        96.19 o                         
   7   8  -3        868.94        905.44        36.19 o                         
   8   8  -3        185.75        172.49        17.63 o                         
   9   8  -3       1659.86       1655.42        56.09 o                         
  10   8  -3        152.77        135.87        17.05 o                         
   1   9  -3         12.30         21.95        10.87 o                         
   2   9  -3        318.88        317.47        23.35 o                         
   3   9  -3         88.80         96.75        11.49 o                         
   4   9  -3         54.96         79.91        15.01 o                         
   5   9  -3         16.52         15.40        10.83 o                         
   6   9  -3        154.58        151.24        16.44 o                         
   7   9  -3         86.53         74.12        13.23 o                         
   8   9  -3         55.92         67.19        16.41 o                         
   1  10  -3       1411.14       1361.38        51.19 o                         
   2  10  -3       2903.94       2786.54       147.90 o                         
   2   0  -2      71209.73      70196.82      1008.01 o                         
   4   0  -2       1359.48       1375.73        25.46 o                         
   6   0  -2      27263.39      27115.73       244.35 o                         
   8   0  -2      35662.37      34894.15       180.15 o                         
  10   0  -2      16643.35      16319.42       140.68 o                         
  12   0  -2       1133.62       1079.73        49.92 o                         
  14   0  -2        352.81        358.58        30.02 o                         
  16   0  -2       7130.53       7344.06       130.60 o                         
   0   1  -2        144.53        159.31         4.62 o                         
   1   1  -2        230.03        240.10         4.85 o                         
   2   1  -2       1439.64       1468.91        12.28 o                         
   3   1  -2       1516.57       1642.54        13.01 o                         
   4   1  -2       1066.85       1140.34        15.26 o                         
   5   1  -2       1359.45       1356.39        18.59 o                         
   6   1  -2        816.13        828.06        15.97 o                         
   7   1  -2       2449.28       2498.10        29.89 o                         
   8   1  -2       1724.76       1681.22        26.54 o                         
   9   1  -2         30.25         33.89         6.75 o                         
  10   1  -2         73.55         58.53         6.25 o                         
  11   1  -2        737.61        737.59        23.10 o                         
  12   1  -2        361.64        378.85        18.05 o                         
  13   1  -2        110.69         91.91         9.76 o                         
  14   1  -2        234.31        269.04        17.07 o                         
  15   1  -2        241.77        243.20        17.53 o                         
  16   1  -2        190.79        201.74        17.00 o                         
  17   1  -2        341.10        344.72        23.52 o                         
   0   2  -2      52217.16      52507.84       217.94 o                         
   1   2  -2       2718.55       2960.05        17.09 o                         
   2   2  -2      17555.27      16635.28        73.91 o                         
   3   2  -2        614.03        637.50         8.57 o                         
   4   2  -2       1223.49       1280.12        12.46 o                         
   5   2  -2         13.48         35.58         5.49 o                         
   6   2  -2       4543.64       4238.61        32.87 o                         
   7   2  -2        399.28        403.69        11.35 o                         
   8   2  -2      23356.63      22824.34        96.43 o                         
   9   2  -2        110.77        111.23         8.61 o                         
  10   2  -2      16343.01      16333.60       105.77 o                         
  11   2  -2        218.54        215.39        11.87 o                         
  12   2  -2        315.68        299.87        14.91 o                         
  13   2  -2        145.29        142.67        11.37 o                         
  14   2  -2        445.99        452.57        23.74 o                         
  15   2  -2         30.81         35.51        10.99 o                         
  16   2  -2       5285.46       5318.77        86.32 o                         
  17   2  -2         23.84         19.61        10.25 o                         
   0   3  -2      10869.31      11463.61        41.21 o                         
   1   3  -2      10347.92      10587.23        40.15 o                         
   2   3  -2       5669.10       6154.72        32.59 o                         
   3   3  -2       2934.25       2965.80        28.77 o                         
   4   3  -2        484.65        454.91         7.89 o                         
   5   3  -2        468.53        477.57         8.71 o                         
   6   3  -2        120.57        115.98         4.74 o                         
   7   3  -2       3482.43       3382.46        33.96 o                         
   8   3  -2         21.88         15.25         3.59 o                         
   9   3  -2       1183.99       1156.81        21.71 o                         
  10   3  -2        698.93        661.86        17.80 o                         
  11   3  -2        427.01        419.15        18.14 o                         
  12   3  -2         44.18         64.12        17.47 o                         
  13   3  -2         18.66         18.59         6.67 o                         
  14   3  -2        112.12        133.69        12.80 o                         
  15   3  -2         11.68         16.40        11.87 o                         
  16   3  -2         79.25         77.04        23.28 o                         
   0   4  -2      39360.74      39989.52       137.87 o                         
   1   4  -2       1177.63       1188.46        13.72 o                         
   2   4  -2      33755.39      33296.89       123.31 o                         
   3   4  -2        818.75        830.14        14.81 o                         
   4   4  -2        134.21        146.19         7.23 o                         
   5   4  -2       3823.68       3723.68        30.08 o                         
   6   4  -2      10047.33       9812.55        39.83 o                         
   7   4  -2        404.16        392.58        10.48 o                         
   8   4  -2      20163.59      19945.71        78.32 o                         
   9   4  -2       1583.54       1517.51        28.36 o                         
  10   4  -2      12713.46      12537.09       108.65 o                         
  11   4  -2         12.84          2.53         9.67 o                         
  12   4  -2        570.24        523.67        25.20 o                         
  13   4  -2        740.18        756.09        35.92 o                         
  14   4  -2        263.10        267.32        22.48 o                         
  15   4  -2        441.17        412.39        25.20 o                         
  16   4  -2       4383.70       4340.81        82.42 o                         
   0   5  -2       2976.58       3069.31        34.17 o                         
   1   5  -2         57.74         58.04         4.47 o                         
   2   5  -2        237.19        232.62         6.41 o                         
   3   5  -2        141.94        152.45         6.46 o                         
   4   5  -2        308.43        290.91         8.94 o                         
   5   5  -2        238.44        230.62         8.88 o                         
   6   5  -2        660.60        705.41        25.25 o                         
   7   5  -2        632.58        611.83        16.52 o                         
   8   5  -2         22.94         31.13         5.71 o                         
   9   5  -2        426.61        410.01        16.36 o                         
  10   5  -2        853.04        818.41        29.16 o                         
  11   5  -2         99.97        105.33        12.37 o                         
  12   5  -2        401.46        400.54        26.53 o                         
  13   5  -2        201.39        191.47        19.81 o                         
  14   5  -2        191.15        192.00        20.28 o                         
  15   5  -2        108.01         90.03        16.71 o                         
   0   6  -2       8070.34       8266.23        96.62 o                         
   1   6  -2       2838.71       2878.25        34.91 o                         
   2   6  -2      13273.72      13532.03        86.10 o                         
   3   6  -2       1140.05       1120.77        25.25 o                         
   4   6  -2        137.37        140.69         9.90 o                         
   5   6  -2        588.15        574.22        17.80 o                         
   6   6  -2       4487.19       4518.35        45.69 o                         
   7   6  -2       1085.76       1089.53        29.41 o                         
   8   6  -2       6644.32       6545.63        67.78 o                         
   9   6  -2        267.91        284.87        15.40 o                         
  10   6  -2       7237.10       7237.81        83.24 o                         
  11   6  -2        438.72        439.56        27.52 o                         
  12   6  -2        338.50        338.45        25.72 o                         
  13   6  -2        766.05        757.99        38.84 o                         
  14   6  -2        170.13        163.00        19.98 o                         
   0   7  -2        150.27        170.54        18.10 o                         
   1   7  -2        543.21        512.48        19.11 o                         
   2   7  -2        834.17        844.17        27.01 o                         
   3   7  -2         62.68         55.21         8.47 o                         
   4   7  -2        214.94        207.09        17.71 o                         
   5   7  -2        305.96        320.97        18.65 o                         
   6   7  -2        284.11        257.36        20.11 o                         
   7   7  -2        183.60        156.91        14.46 o                         
   8   7  -2         68.43         60.55        10.08 o                         
   9   7  -2        483.67        472.99        25.93 o                         
  10   7  -2         56.88         84.37        13.68 o                         
  11   7  -2         32.43         19.88        11.51 o                         
  12   7  -2        144.80        138.13        20.71 o                         
   0   8  -2      12063.85      12411.95       173.03 o                         
   1   8  -2        800.37        807.11        28.72 o                         
   2   8  -2       8194.96       8397.41       169.82 o                         
   3   8  -2       1738.33       1770.27        43.73 o                         
   4   8  -2          8.84         20.97         8.04 o                         
   5   8  -2       3079.63       3164.59        68.88 o                         
   6   8  -2       1804.47       1848.83        54.53 o                         
   7   8  -2        734.19        748.92        32.76 o                         
   8   8  -2       5556.07       5608.40        90.21 o                         
   9   8  -2        261.88        293.19        22.77 o                         
  10   8  -2       5853.49       6102.73       158.62 o                         
   0   9  -2        302.48        300.91        32.62 o                         
   1   9  -2        448.48        451.47        31.58 o                         
   2   9  -2         98.81        101.75        12.72 o                         
   3   9  -2         88.57         89.08        12.49 o                         
   4   9  -2         98.96         98.17        13.26 o                         
   5   9  -2         22.58         18.93         9.99 o                         
   6   9  -2        136.76        133.33        15.27 o                         
   7   9  -2        105.15         73.73        12.23 o                         
   8   9  -2         41.86         28.58        11.18 o                         
   0  10  -2       1739.77       1633.01        78.06 o                         
   1  10  -2        497.26        475.81        31.20 o                         
   2  10  -2       2943.62       2860.24        73.12 o                         
   3  10  -2        757.26        696.47        37.44 o                         
   2   0  -1      29812.59      30915.43       150.43 o                         
   4   0  -1      67276.93      64807.06       437.05 o                         
   6   0  -1      35807.09      35064.74       252.31 o                         
   8   0  -1       5700.74       5681.81        71.64 o                         
  10   0  -1        955.92        969.05        34.91 o                         
  12   0  -1       6240.17       6236.09        97.80 o                         
  14   0  -1       9802.45      10001.68       137.32 o                         
  16   0  -1       2888.03       2962.62        83.07 o                         
   1   1  -1         37.14         62.00         2.32 o                         
   2   1  -1        275.53        244.67         4.24 o                         
   3   1  -1       1975.28       2066.97        16.48 o                         
   4   1  -1        111.48        109.87         5.07 o                         
   5   1  -1       2166.08       2331.31        23.77 o                         
   6   1  -1       1934.95       1904.04        22.00 o                         
   7   1  -1       7121.13       7019.37        64.34 o                         
   8   1  -1       1355.17       1370.75        23.70 o                         
   9   1  -1        944.59        941.01        21.17 o                         
  10   1  -1        167.83        179.56        10.34 o                         
  11   1  -1          6.07          9.05         5.30 o                         
  12   1  -1       1015.30       1001.76        26.05 o                         
  13   1  -1         18.72         14.95         7.18 o                         
  14   1  -1        141.62        154.95        13.84 o                         
  15   1  -1         71.33         69.25        10.50 o                         
  16   1  -1         80.23         82.83        11.47 o                         
  17   1  -1        226.88        208.88        17.59 o                         
   1   2  -1        638.28        730.83         8.47 o                         
   2   2  -1      19794.64      19980.84        65.68 o                         
   3   2  -1       1315.07       1377.15        12.12 o                         
   4   2  -1       7082.19       6404.88        32.05 o                         
   5   2  -1        959.63        995.13        11.93 o                         
   6   2  -1      20424.49      19568.52        96.16 o                         
   7   2  -1        168.74        186.03         8.01 o                         
   8   2  -1       4189.12       4136.52        37.88 o                         
   9   2  -1        227.16        229.40         9.94 o                         
  10   2  -1       2262.61       2165.91        33.95 o                         
  11   2  -1        351.11        330.93        14.54 o                         
  12   2  -1       4076.54       4133.87        52.40 o                         
  13   2  -1          4.13         18.65         7.67 o                         
  14   2  -1       9825.51      10328.98        92.32 o                         
  15   2  -1         58.54         61.29         9.94 o                         
  16   2  -1       2692.97       2673.66        69.22 o                         
  17   2  -1         99.04         78.87        14.05 o                         
   1   3  -1       5501.78       5796.06        34.64 o                         
   2   3  -1       6639.90       6760.71        34.72 o                         
   3   3  -1      11747.41      11871.06        42.89 o                         
   4   3  -1        297.88        285.20         6.62 o                         
   5   3  -1       1839.66       1748.26        16.67 o                         
   6   3  -1        224.12        220.70         6.41 o                         
   7   3  -1       2454.49       2388.88        23.95 o                         
   8   3  -1        870.05        849.62        17.50 o                         
   9   3  -1         24.16         25.09         3.98 o                         
  10   3  -1        573.10        550.18        16.13 o                         
  11   3  -1        164.08        156.19         9.69 o                         
  12   3  -1        139.82        139.51        10.74 o                         
  13   3  -1         12.32          2.61         6.12 o                         
  14   3  -1        241.69        216.29        17.20 o                         
  15   3  -1        108.45        102.19        17.55 o                         
  16   3  -1        203.33        235.25        23.65 o                         
   1   4  -1       3379.80       3420.16        25.84 o                         
   2   4  -1      15635.40      15693.75        76.95 o                         
   3   4  -1        357.54        371.42         9.46 o                         
   4   4  -1      23782.37      23263.89        82.72 o                         
   5   4  -1       4179.27       4150.03        27.16 o                         
   6   4  -1      20601.24      20276.82        68.88 o                         
   7   4  -1       1152.19       1134.73        17.51 o                         
   8   4  -1       2877.70       2816.31        31.23 o                         
   9   4  -1        962.90        935.06        22.43 o                         
  10   4  -1       2205.44       2145.90        40.14 o                         
  11   4  -1        248.20        273.16        27.41 o                         
  12   4  -1       6091.11       6043.42        83.35 o                         
  13   4  -1        481.11        499.47        26.22 o                         
  14   4  -1       8765.66       8900.13       163.66 o                         
  15   4  -1        635.20        604.81        34.87 o                         
  16   4  -1       2401.20       2477.75        72.03 o                         
   1   5  -1         35.74         45.51         3.48 o                         
   2   5  -1        724.33        743.90        13.03 o                         
   3   5  -1       1018.99        997.89        16.51 o                         
   4   5  -1        182.00        191.89         7.26 o                         
   5   5  -1        524.36        522.36        11.75 o                         
   6   5  -1        328.15        320.82        10.51 o                         
   7   5  -1       1147.61       1115.91        22.94 o                         
   8   5  -1        124.15        118.15         8.23 o                         
   9   5  -1       1034.67       1019.84        24.60 o                         
  10   5  -1        106.58        116.74        12.31 o                         
  11   5  -1         27.79         21.23         8.16 o                         
  12   5  -1        242.06        250.18        18.72 o                         
  13   5  -1        163.25        158.21        16.08 o                         
  14   5  -1        149.95        126.36        16.61 o                         
  15   5  -1        122.42        113.26        17.61 o                         
   1   6  -1       1306.58       1280.67        26.50 o                         
   2   6  -1       1662.82       1674.45        33.72 o                         
   3   6  -1        168.50        173.21        10.31 o                         
   4   6  -1       9796.68       9875.86        68.42 o                         
   5   6  -1        629.99        612.61        17.85 o                         
   6   6  -1       4397.83       4363.49        44.92 o                         
   7   6  -1        356.31        345.14        14.98 o                         
   8   6  -1       1288.49       1268.77        29.00 o                         
   9   6  -1       1344.54       1330.32        31.96 o                         
  10   6  -1       1107.62       1051.58        34.30 o                         
  11   6  -1        753.14        728.38        30.20 o                         
  12   6  -1       5936.66       5948.32       100.20 o                         
  13   6  -1         91.79        116.12        16.90 o                         
  14   6  -1       5179.35       5074.07       100.08 o                         
   1   7  -1        728.61        741.39        22.28 o                         
   2   7  -1        674.94        658.33        21.80 o                         
   3   7  -1        221.05        225.06        14.66 o                         
   4   7  -1         67.59         59.98         9.95 o                         
   5   7  -1       1182.11       1188.39        33.92 o                         
   6   7  -1        509.26        495.72        23.13 o                         
   7   7  -1        145.99        160.52        16.29 o                         
   8   7  -1        698.73        673.97        32.49 o                         
   9   7  -1         37.23         40.88         8.60 o                         
  10   7  -1        217.51        212.54        14.99 o                         
  11   7  -1         62.09         66.54        11.31 o                         
  12   7  -1        234.41        229.29        19.78 o                         
   1   8  -1       1809.22       1838.23        42.38 o                         
   2   8  -1       3855.56       3844.45        62.11 o                         
   3   8  -1        511.84        511.13        23.67 o                         
   4   8  -1       6858.93       7002.38       100.42 o                         
   5   8  -1         11.31          1.86         6.98 o                         
   6   8  -1       5776.34       5859.79        94.89 o                         
   7   8  -1       1477.89       1481.92        58.68 o                         
   8   8  -1       1118.88       1073.09        39.35 o                         
   9   8  -1       1690.77       1681.42        50.77 o                         
  10   8  -1       1234.02       1265.66        52.21 o                         
  11   8  -1        933.46        941.81        46.67 o                         
   1   9  -1         66.38         87.75        14.48 o                         
   2   9  -1        136.81        133.75        16.42 o                         
   3   9  -1         59.30         57.00        10.64 o                         
   4   9  -1        274.17        293.52        18.50 o                         
   5   9  -1        999.62       1003.64        37.62 o                         
   6   9  -1         44.93         30.79         9.00 o                         
   7   9  -1        111.95        102.20        13.14 o                         
   8   9  -1         26.59         29.56         9.96 o                         
   1  10  -1        954.63        891.67        41.00 o                         
   2  10  -1        632.89        594.81        34.01 o                         
   3  10  -1         35.17         31.30        10.75 o                         
   4  10  -1       2837.35       2806.73        85.54 o                         
   2   0   0      26868.39      29045.13       102.53 o                         
   4   0   0        815.68        819.31        11.92 o                         
   6   0   0       5303.12       5152.07        49.78 o                         
   8   0   0      75241.36      73360.59       256.21 o                         
  10   0   0       2044.36       2017.62        49.53 o                         
  12   0   0       2191.27       2177.81        78.70 o                         
  14   0   0       1323.92       1372.49        51.43 o                         
  16   0   0       3788.79       3755.85        93.18 o                         
   2   1   0          3.04         18.51         2.72 o                         
   3   1   0         61.87         68.99         3.69 o                         
   4   1   0        347.26        353.29         6.34 o                         
   5   1   0        138.44        152.49         5.40 o                         
   6   1   0        483.28        487.19        10.17 o                         
   7   1   0         49.85         52.94         3.79 o                         
   8   1   0        166.11        149.23         7.55 o                         
   9   1   0         55.63         58.86         6.65 o                         
  10   1   0        103.85         94.78         7.67 o                         
  11   1   0          6.53          4.48         5.26 o                         
  12   1   0        610.58        598.45        20.25 o                         
  13   1   0          0.77          0.69         5.53 o                         
  14   1   0        109.36        108.17        11.08 o                         
  15   1   0          8.35         12.86         7.77 o                         
  16   1   0         22.09         18.10         9.26 o                         
  17   1   0         20.19         18.61        11.97 o                         
   0   2   0     116863.50     116223.45       700.88 o                         
   1   2   0        465.79        479.67         7.54 o                         
   2   2   0      22393.36      22592.29        57.64 o                         
   3   2   0        661.06        748.88         9.12 o                         
   4   2   0       3487.91       3501.29        21.01 o                         
   5   2   0       2074.23       1976.36        17.24 o                         
   6   2   0      19782.34      19149.23       127.78 o                         
   7   2   0       3923.83       3812.87        25.25 o                         
   8   2   0      29460.99      28690.08       150.24 o                         
   9   2   0         43.71         36.56         6.39 o                         
  10   2   0       1094.11       1093.72        22.42 o                         
  11   2   0        399.42        399.00        15.87 o                         
  12   2   0       3156.12       3201.39        45.73 o                         
  13   2   0         70.34         75.22         8.41 o                         
  14   2   0       1499.94       1560.11        38.84 o                         
  15   2   0        226.63        242.13        17.19 o                         
  16   2   0       3881.36       3975.04        74.49 o                         
  17   2   0        360.01        368.74        27.36 o                         
   0   3   0         86.46         89.99         4.40 o                         
   1   3   0         75.88         75.76         3.54 o                         
   2   3   0        902.59        966.05         9.36 o                         
   3   3   0        248.62        274.79         6.40 o                         
   4   3   0         94.50        108.65         4.46 o                         
   5   3   0         69.51         68.77         3.75 o                         
   6   3   0         12.13         17.50         2.57 o                         
   7   3   0         15.09         21.30         3.13 o                         
   8   3   0        132.55        138.05         8.47 o                         
   9   3   0         53.95         42.79         5.40 o                         
  10   3   0         59.32         75.67         7.09 o                         
  11   3   0          0.06          2.70         4.46 o                         
  12   3   0          2.09          7.61         5.74 o                         
  13   3   0         22.37         10.52         6.91 o                         
  14   3   0          7.28          9.92         9.16 o                         
  15   3   0         65.95         95.07        13.44 o                         
  16   3   0         16.22         20.04        11.42 o                         
   0   4   0     106733.09     102773.84       301.77 o                         
   1   4   0         70.22         90.46         4.67 o                         
   2   4   0      13851.73      13838.00        64.15 o                         
   3   4   0       2583.13       2561.12        16.94 o                         
   4   4   0        408.76        399.83         9.11 o                         
   5   4   0       1068.32       1078.36        14.82 o                         
   6   4   0      11842.19      11550.33        53.75 o                         
   7   4   0       3446.01       3426.15        31.19 o                         
   8   4   0      32963.04      32804.52       125.61 o                         
   9   4   0       2122.61       2096.13        30.66 o                         
  10   4   0       6397.58       6393.62        56.52 o                         
  11   4   0        999.62        959.52        28.50 o                         
  12   4   0       2486.34       2395.70        52.78 o                         
  13   4   0        232.80        238.68        19.09 o                         
  14   4   0       1437.50       1433.51        45.20 o                         
  15   4   0          9.56         -4.32        10.79 o                         
  16   4   0       2818.12       2746.97        67.79 o                         
   0   5   0          6.68          8.14         2.15 o                         
   1   5   0         19.23         23.06         3.43 o                         
   2   5   0        194.06        190.91         8.16 o                         
   3   5   0        335.56        401.07        14.91 o                         
   4   5   0        329.20        323.82        10.47 o                         
   5   5   0         56.66         53.95         4.23 o                         
   6   5   0       1033.42       1042.49        20.54 o                         
   7   5   0         79.61         76.26         6.15 o                         
   8   5   0         26.85         20.94         6.00 o                         
   9   5   0         76.41         82.06        10.35 o                         
  10   5   0         22.43         22.88         6.37 o                         
  11   5   0         88.18         85.57        13.88 o                         
  12   5   0        568.46        565.15        26.97 o                         
  13   5   0         47.13         48.07         9.90 o                         
  14   5   0        364.10        385.54        24.63 o                         
  15   5   0         41.25          8.07        10.13 o                         
   0   6   0      26613.86      27549.75       163.46 o                         
   1   6   0         52.24         58.39         5.63 o                         
   2   6   0        268.18        280.37        13.09 o                         
   3   6   0        281.69        304.29        11.67 o                         
   4   6   0         67.90         76.17         7.97 o                         
   5   6   0       2700.64       2749.25        36.59 o                         
   6   6   0       2436.47       2414.72        33.50 o                         
   7   6   0       1543.35       1549.15        30.55 o                         
   8   6   0      18559.35      18681.07       122.34 o                         
   9   6   0          0.12          1.84         5.88 o                         
  10   6   0       3241.39       3167.87        59.08 o                         
  11   6   0         70.02         74.85        11.10 o                         
  12   6   0       1847.24       1821.40        44.70 o                         
  13   6   0        698.81        688.16        32.17 o                         
  14   6   0        692.69        679.43        37.17 o                         
   0   7   0        104.10         99.20        11.07 o                         
   1   7   0        116.64        126.88         8.55 o                         
   2   7   0         62.76         57.99         8.39 o                         
   3   7   0        249.55        219.33        14.88 o                         
   4   7   0         22.39         10.95         6.76 o                         
   5   7   0          6.67         10.13         9.85 o                         
   6   7   0         62.30         82.88         9.86 o                         
   7   7   0        208.16        212.21        16.00 o                         
   8   7   0         43.43         35.60         8.88 o                         
   9   7   0         69.91         52.04        10.34 o                         
  10   7   0          3.94          0.90         7.93 o                         
  11   7   0         32.49         35.76         8.01 o                         
  12   7   0         29.06         30.49         8.49 o                         
   0   8   0       7110.29       7187.78       168.81 o                         
   1   8   0        512.22        524.61        23.64 o                         
   2   8   0       4142.88       4199.85        84.34 o                         
   3   8   0       1843.03       1924.18        40.89 o                         
   4   8   0        587.94        587.39        23.66 o                         
   5   8   0       1271.47       1300.59        35.23 o                         
   6   8   0       4416.58       4459.71        66.21 o                         
   7   8   0       1354.45       1392.90        42.87 o                         
   8   8   0       7638.56       7551.03       101.13 o                         
   9   8   0          1.66         32.72        20.63 o                         
  10   8   0       4304.87       4234.72        74.63 o                         
  11   8   0       1127.10       1114.17        50.14 o                         
   0   9   0         98.48        128.58        22.75 o                         
   1   9   0         41.84         46.66        11.01 o                         
   2   9   0          0.21         -8.60         8.89 o                         
   3   9   0        129.68        135.23        17.17 o                         
   4   9   0        218.03        201.42        19.75 o                         
   5   9   0          7.97         11.38        11.21 o                         
   6   9   0        319.53        274.93        20.80 o                         
   7   9   0        217.13        198.10        18.19 o                         
   8   9   0         74.16         76.00        13.87 o                         
   0  10   0       3951.30       3934.76       120.83 o                         
   1  10   0         13.02         23.06        11.62 o                         
   2  10   0        533.69        554.39        33.02 o                         
   3  10   0       1346.97       1299.73        50.17 o                         
   4  10   0         85.58        122.84        19.41 o                         
   2   0   1      29815.95      29963.25       236.10 o                         
   4   0   1      67278.91      65854.64       360.62 o                         
   6   0   1      35800.12      34702.70       184.90 o                         
   8   0   1       5703.60       5518.88        79.96 o                         
  10   0   1        955.12        942.01        28.84 o                         
  12   0   1       6243.41       6219.75        96.86 o                         
  14   0   1       9808.88      10205.53       137.50 o                         
  16   0   1       2881.40       2924.08       100.44 o                         
   1   1   1         37.16         56.64         2.63 o                         
   2   1   1        275.52        253.99         4.47 o                         
   3   1   1       1975.75       2078.34        14.37 o                         
   4   1   1        111.49        116.37         4.55 o                         
   5   1   1       2167.07       2350.70        19.62 o                         
   6   1   1       1934.91       1910.47        17.56 o                         
   7   1   1       7122.16       7004.90        32.61 o                         
   8   1   1       1355.14       1290.06        25.01 o                         
   9   1   1        944.77        922.28        15.36 o                         
  10   1   1        167.84        164.94         8.51 o                         
  11   1   1          6.03          5.75         5.13 o                         
  12   1   1       1015.32       1001.09        25.48 o                         
  13   1   1         18.82         19.81         6.85 o                         
  14   1   1        141.62        145.13        12.85 o                         
  15   1   1         71.67         64.46        15.00 o                         
  16   1   1         80.22         77.62        15.18 o                         
  17   1   1        226.91        249.68        22.98 o                         
   1   2   1        638.80        717.66         7.11 o                         
   2   2   1      19801.97      19791.45        46.74 o                         
   3   2   1       1314.94       1386.00        13.07 o                         
   4   2   1       7070.01       6396.08        28.79 o                         
   5   2   1        959.44        996.23        14.38 o                         
   6   2   1      20429.14      19510.13       100.74 o                         
   7   2   1        167.84        181.33         7.06 o                         
   8   2   1       4183.67       4117.05        37.24 o                         
   9   2   1        226.49        212.95         9.20 o                         
  10   2   1       2277.40       2212.84        27.98 o                         
  11   2   1        350.14        343.61        14.56 o                         
  12   2   1       4068.52       4088.89        56.11 o                         
  13   2   1          4.09          6.56         6.45 o                         
  14   2   1       9825.96      10229.29       129.31 o                         
  15   2   1         58.27         72.99        11.16 o                         
  16   2   1       2691.82       2749.34        69.08 o                         
  17   2   1        100.00         76.98        17.15 o                         
   1   3   1       5501.76       5770.12        32.28 o                         
   2   3   1       6639.76       6788.77        34.33 o                         
   3   3   1      11748.48      11913.26        40.81 o                         
   4   3   1        297.84        288.28         6.80 o                         
   5   3   1       1838.84       1780.78        18.67 o                         
   6   3   1        224.12        219.40         7.14 o                         
   7   3   1       2455.40       2447.10        26.68 o                         
   8   3   1        870.15        849.12        16.50 o                         
   9   3   1         24.29         27.86         4.21 o                         
  10   3   1        573.04        560.86        16.32 o                         
  11   3   1        164.41        165.47         9.94 o                         
  12   3   1        139.80        139.51        10.90 o                         
  13   3   1         12.27         23.32        11.70 o                         
  14   3   1        241.67        253.12        16.77 o                         
  15   3   1        108.89        104.84        13.62 o                         
  16   3   1        203.37        228.85        26.20 o                         
   1   4   1       3377.29       3406.52        23.52 o                         
   2   4   1      15646.47      15778.27        93.59 o                         
   3   4   1        358.31        380.90         9.22 o                         
   4   4   1      23784.50      23128.68        77.80 o                         
   5   4   1       4179.60       4129.70        30.14 o                         
   6   4   1      20599.32      20309.98        70.45 o                         
   7   4   1       1148.10       1100.31        17.42 o                         
   8   4   1       2878.21       2811.50        33.22 o                         
   9   4   1        959.21        941.94        20.56 o                         
  10   4   1       2207.69       2144.46        33.37 o                         
  11   4   1        249.86        265.30        14.25 o                         
  12   4   1       6086.92       6152.57       121.75 o                         
  13   4   1        481.05        493.46        23.07 o                         
  14   4   1       8770.81       8847.13       110.23 o                         
  15   4   1        636.06        642.62        31.73 o                         
  16   4   1       2400.62       2438.85        71.19 o                         
   1   5   1         35.81         38.02         3.59 o                         
   2   5   1        724.22        764.83        14.09 o                         
   3   5   1       1018.58        995.57        16.03 o                         
   4   5   1        181.92        189.46         7.67 o                         
   5   5   1        524.09        507.21        13.27 o                         
   6   5   1        328.04        325.45        10.46 o                         
   7   5   1       1148.35       1127.82        20.52 o                         
   8   5   1        124.12        117.89         8.32 o                         
   9   5   1       1034.97       1030.62        30.63 o                         
  10   5   1        106.60         99.74         9.59 o                         
  11   5   1         27.60         30.53         6.93 o                         
  12   5   1        242.14        247.34        15.25 o                         
  13   5   1        163.14        140.65        15.43 o                         
  14   5   1        149.92        126.67        15.09 o                         
  15   5   1        122.85         99.24        15.59 o                         
   1   6   1       1300.08       1290.61        20.75 o                         
   2   6   1       1671.38       1738.31        26.41 o                         
   3   6   1        168.34        179.68        10.56 o                         
   4   6   1       9801.88       9847.98        62.03 o                         
   5   6   1        629.96        628.76        15.90 o                         
   6   6   1       4396.03       4367.55        45.14 o                         
   7   6   1        355.43        359.26        14.35 o                         
   8   6   1       1285.46       1315.60        27.82 o                         
   9   6   1       1344.50       1316.03        29.23 o                         
  10   6   1       1111.47       1095.55        31.71 o                         
  11   6   1        752.78        731.04        27.53 o                         
  12   6   1       5934.27       5947.97        79.99 o                         
  13   6   1         91.75        100.17        16.24 o                         
  14   6   1       5182.96       5185.45       101.81 o                         
   1   7   1        728.83        750.09        24.16 o                         
   2   7   1        674.81        643.81        21.27 o                         
   3   7   1        221.06        214.90        12.84 o                         
   4   7   1         67.49         58.88         8.06 o                         
   5   7   1       1181.46       1167.43        30.92 o                         
   6   7   1        509.23        496.40        19.16 o                         
   7   7   1        146.35        146.36        12.56 o                         
   8   7   1        698.80        723.81        26.74 o                         
   9   7   1         37.37         30.19         7.41 o                         
  10   7   1        217.42        210.81        22.66 o                         
  11   7   1         61.83         64.06        10.03 o                         
  12   7   1        234.39        236.29        18.13 o                         
   1   8   1       1803.98       1773.29        48.47 o                         
   2   8   1       3862.15       3809.00        70.87 o                         
   3   8   1        510.13        534.13        23.30 o                         
   4   8   1       6858.34       6953.32       110.95 o                         
   5   8   1         11.01         17.78         6.19 o                         
   6   8   1       5782.73       5862.99        75.55 o                         
   7   8   1       1475.52       1487.53        39.47 o                         
   8   8   1       1120.19       1061.08        38.46 o                         
   9   8   1       1691.90       1627.85        49.22 o                         
  10   8   1       1235.69       1222.83        49.29 o                         
  11   8   1        936.68        908.19        39.18 o                         
   1   9   1         66.56         75.84        13.38 o                         
   2   9   1        136.75        142.35        17.35 o                         
   3   9   1         59.33         33.48        10.06 o                         
   4   9   1        274.08        272.12        22.37 o                         
   5   9   1        999.09       1028.68        41.78 o                         
   6   9   1         44.87         52.49        10.82 o                         
   7   9   1        112.22        109.34        14.26 o                         
   8   9   1         26.56         21.54         9.22 o                         
   1  10   1        949.59        917.09        42.17 o                         
   2  10   1        635.31        581.36        33.92 o                         
   3  10   1         35.38         32.46        11.37 o                         
   4  10   1       2841.59       2784.62        86.73 o                         
   0   0   2      60275.32      61595.60       290.42 o                         
   2   0   2      71209.56      68852.77       548.31 o                         
   4   0   2       1365.27       1391.86        21.70 o                         
   6   0   2      27244.86      26977.89       139.17 o                         
   8   0   2      35655.61      34525.76       355.12 o                         
  10   0   2      16637.70      16751.62       141.52 o                         
  12   0   2       1130.23       1202.08        49.36 o                         
  14   0   2        350.30        354.93        32.28 o                         
  16   0   2       7132.47       7270.22       157.32 o                         
   0   1   2        144.54        173.25         4.63 o                         
   1   1   2        229.96        235.81         5.14 o                         
   2   1   2       1439.67       1478.99        14.95 o                         
   3   1   2       1517.27       1682.10        15.77 o                         
   4   1   2       1066.84       1155.04        14.57 o                         
   5   1   2       1359.40       1395.04        13.71 o                         
   6   1   2        816.20        830.98        11.99 o                         
   7   1   2       2450.77       2483.26        22.77 o                         
   8   1   2       1724.77       1652.47        18.39 o                         
   9   1   2         30.44         39.81         4.00 o                         
  10   1   2         73.55         73.46         6.06 o                         
  11   1   2        738.29        739.94        22.35 o                         
  12   1   2        361.61        376.84        18.81 o                         
  13   1   2        110.27        108.94        10.87 o                         
  14   1   2        234.32        248.42        20.06 o                         
  15   1   2        241.51        242.85        21.21 o                         
  16   1   2        190.79        181.01        19.08 o                         
  17   1   2        340.14        351.51        26.84 o                         
   0   2   2      52207.86      52256.19       218.54 o                         
   1   2   2       2718.30       3009.75        16.91 o                         
   2   2   2      17545.26      16964.06        48.95 o                         
   3   2   2        616.25        640.62         9.70 o                         
   4   2   2       1219.87       1268.49        14.08 o                         
   5   2   2         14.02         44.01         7.83 o                         
   6   2   2       4551.15       4306.09        26.97 o                         
   7   2   2        397.61        403.02        10.36 o                         
   8   2   2      23353.30      22770.47        78.10 o                         
   9   2   2        110.78        110.78         6.72 o                         
  10   2   2      16334.61      16345.63        76.37 o                         
  11   2   2        218.80        219.38        12.26 o                         
  12   2   2        307.54        314.42        14.78 o                         
  13   2   2        145.44        144.97        13.26 o                         
  14   2   2        449.95        464.82        23.75 o                         
  15   2   2         30.27         50.25        12.18 o                         
  16   2   2       5290.03       5414.76        96.80 o                         
  17   2   2         23.72         21.29        11.25 o                         
   0   3   2      10869.28      11511.61        45.89 o                         
   1   3   2      10347.56      10660.90        38.51 o                         
   2   3   2       5669.37       6220.52        27.29 o                         
   3   3   2       2934.88       3045.23        63.02 o                         
   4   3   2        484.68        472.88         7.56 o                         
   5   3   2        468.14        466.92         9.54 o                         
   6   3   2        120.60        115.19         4.99 o                         
   7   3   2       3483.88       3468.67        31.20 o                         
   8   3   2         21.82         19.85         3.42 o                         
   9   3   2       1182.81       1180.87        22.13 o                         
  10   3   2        699.00        670.84        17.69 o                         
  11   3   2        427.46        422.53        13.88 o                         
  12   3   2         44.18         65.77        15.06 o                         
  13   3   2         18.62         29.61         7.20 o                         
  14   3   2        112.11        118.32        13.35 o                         
  15   3   2         11.72         20.86         8.39 o                         
  16   3   2         79.18         98.23        16.98 o                         
   0   4   2      39365.77      39539.14       252.22 o                         
   1   4   2       1177.92       1196.98        13.32 o                         
   2   4   2      33741.66      33937.87        78.31 o                         
   3   4   2        821.46        841.51        12.54 o                         
   4   4   2        134.73        128.24         4.86 o                         
   5   4   2       3823.30       3794.24        24.89 o                         
   6   4   2      10041.30       9982.00        49.20 o                         
   7   4   2        402.60        387.15        10.38 o                         
   8   4   2      20169.73      20049.47        79.27 o                         
   9   4   2       1583.66       1531.61        25.08 o                         
  10   4   2      12712.72      12805.74        77.11 o                         
  11   4   2         13.64         13.20         4.47 o                         
  12   4   2        573.88        538.99        19.00 o                         
  13   4   2        738.89        774.53        28.48 o                         
  14   4   2        259.44        254.37        19.40 o                         
  15   4   2        441.05        416.44        36.16 o                         
  16   4   2       4381.29       4406.45        95.74 o                         
   0   5   2       2976.73       3060.36        37.02 o                         
   1   5   2         57.87         57.64         3.62 o                         
   2   5   2        237.38        239.71         7.74 o                         
   3   5   2        141.40        145.67         6.28 o                         
   4   5   2        308.35        297.37        12.69 o                         
   5   5   2        238.12        217.96         8.28 o                         
   6   5   2        660.86        695.09        37.30 o                         
   7   5   2        632.71        653.34        17.39 o                         
   8   5   2         23.00         23.13         5.12 o                         
   9   5   2        425.91        424.72        15.42 o                         
  10   5   2        853.02        842.14        22.39 o                         
  11   5   2         99.75         93.01        11.75 o                         
  12   5   2        401.27        389.77        22.88 o                         
  13   5   2        201.01        177.12        16.29 o                         
  14   5   2        191.21        202.42        20.53 o                         
  15   5   2        108.36         93.99        15.08 o                         
   0   6   2       8079.72       8309.25        68.50 o                         
   1   6   2       2839.44       2877.95        28.61 o                         
   2   6   2      13260.61      13411.20        82.76 o                         
   3   6   2       1143.13       1133.88        22.88 o                         
   4   6   2        134.73        148.16         8.68 o                         
   5   6   2        586.89        596.17        16.18 o                         
   6   6   2       4492.08       4487.23        44.99 o                         
   7   6   2       1082.76       1100.68        23.32 o                         
   8   6   2       6654.92       6626.91        63.21 o                         
   9   6   2        268.12        267.64        14.90 o                         
  10   6   2       7230.93       7320.87        83.57 o                         
  11   6   2        441.00        429.52        23.99 o                         
  12   6   2        337.55        325.71        22.23 o                         
  13   6   2        768.02        784.46        39.24 o                         
  14   6   2        168.85        167.27        19.73 o                         
   0   7   2        150.44        140.90        15.03 o                         
   1   7   2        543.23        536.00        19.69 o                         
   2   7   2        834.43        859.36        22.50 o                         
   3   7   2         62.53         70.21         7.52 o                         
   4   7   2        214.95        202.49        12.14 o                         
   5   7   2        305.53        309.88        14.36 o                         
   6   7   2        284.17        287.97        13.99 o                         
   7   7   2        183.50        190.68        14.04 o                         
   8   7   2         68.35         71.31         9.17 o                         
   9   7   2        482.95        461.25        22.46 o                         
  10   7   2         56.99         50.13        10.46 o                         
  11   7   2         32.18         28.56        10.07 o                         
  12   7   2        144.78        121.11        15.31 o                         
   0   8   2      12072.44      11990.21       177.34 o                         
   1   8   2        799.79        797.54        33.01 o                         
   2   8   2       8193.64       8140.07       114.34 o                         
   3   8   2       1737.61       1819.53        49.52 o                         
   4   8   2          9.41         14.56        13.49 o                         
   5   8   2       3080.23       3199.75        55.46 o                         
   6   8   2       1801.36       1807.48        42.32 o                         
   7   8   2        734.09        723.56        28.10 o                         
   8   8   2       5554.80       5520.55        77.89 o                         
   9   8   2        261.96        264.19        18.66 o                         
  10   8   2       5853.49       5762.48       105.25 o                         
   0   9   2        302.74        295.93        48.60 o                         
   1   9   2        448.40        452.69        27.66 o                         
   2   9   2         98.85        104.77        14.34 o                         
   3   9   2         88.16        100.09        14.43 o                         
   4   9   2         98.91        108.65        14.70 o                         
   5   9   2         22.36         17.26        10.52 o                         
   6   9   2        136.90        128.38        16.11 o                         
   7   9   2        105.34         92.25        13.23 o                         
   8   9   2         42.05         29.76        10.92 o                         
   0  10   2       1747.85       1628.98        78.20 o                         
   1  10   2        498.08        517.58        31.85 o                         
   2  10   2       2940.77       2873.67        73.27 o                         
   3  10   2        757.16        695.37        36.88 o                         
   2   0   3      42196.24      41259.54       352.55 o                         
   4   0   3        419.00        509.86        14.35 o                         
   6   0   3      58908.55      56323.92       507.71 o                         
   8   0   3       3373.69       3366.06        34.15 o                         
  10   0   3       4493.94       4550.89        69.26 o                         
  12   0   3      10149.17      10129.79       152.77 o                         
  14   0   3      20221.47      20658.47       240.65 o                         
  16   0   3       2031.54       1961.18        82.60 o                         
   1   1   3        210.11        254.45         5.43 o                         
   2   1   3       1162.91       1179.43        30.03 o                         
   3   1   3       1738.39       1775.54        19.91 o                         
   4   1   3       4515.46       4738.98        33.71 o                         
   5   1   3      16462.93      16669.91        51.24 o                         
   6   1   3        245.59        238.20         6.56 o                         
   7   1   3         34.06         32.75         3.33 o                         
   8   1   3        252.30        227.56        10.19 o                         
   9   1   3        692.39        670.55        13.67 o                         
  10   1   3        147.93        160.22         9.20 o                         
  11   1   3        122.33        118.93        10.41 o                         
  12   1   3         86.95         71.70         9.35 o                         
  13   1   3        960.31        930.16        35.33 o                         
  14   1   3         45.55         31.31        12.31 o                         
  15   1   3        258.68        288.23        22.88 o                         
  16   1   3         14.24         16.52         9.08 o                         
  17   1   3         32.36         25.87         9.96 o                         
   1   2   3         42.31         53.58         4.50 o                         
   2   2   3       1817.97       1643.21        15.57 o                         
   3   2   3       1774.39       1836.63        18.66 o                         
   4   2   3       4870.98       4433.15        31.52 o                         
   5   2   3        167.99        179.49         6.80 o                         
   6   2   3      27958.80      26927.90       140.56 o                         
   7   2   3       3066.14       2938.46        24.26 o                         
   8   2   3        812.24        773.50        16.25 o                         
   9   2   3        175.05        177.21         9.24 o                         
  10   2   3        869.55        882.55        19.48 o                         
  11   2   3         58.15         67.30         7.08 o                         
  12   2   3       9497.54       9877.85       129.87 o                         
  13   2   3        355.11        369.83        19.96 o                         
  14   2   3      16117.94      16566.13       153.64 o                         
  15   2   3        129.61        132.52        16.18 o                         
  16   2   3       1933.17       1898.13        57.76 o                         
  17   2   3         85.46         61.48        13.09 o                         
   1   3   3        384.37        384.42         7.54 o                         
   2   3   3        690.66        776.85        11.92 o                         
   3   3   3       2708.76       2746.02        22.20 o                         
   4   3   3       1966.49       2034.76        20.90 o                         
   5   3   3       4530.88       4554.55        32.21 o                         
   6   3   3        543.31        562.54        12.23 o                         
   7   3   3        302.53        294.97         8.79 o                         
   8   3   3        466.35        452.92        13.11 o                         
   9   3   3        172.42        158.30         8.86 o                         
  10   3   3        502.46        492.22        16.39 o                         
  11   3   3         59.21         61.57         7.06 o                         
  12   3   3        200.41        190.54        13.27 o                         
  13   3   3        118.24        106.65        10.95 o                         
  14   3   3         14.19         31.39         7.88 o                         
  15   3   3         43.36         45.04        10.14 o                         
  16   3   3         92.41         82.78        14.94 o                         
   1   4   3       1528.15       1535.45        16.23 o                         
   2   4   3      15319.48      15138.40        51.65 o                         
   3   4   3        238.01        234.82         8.14 o                         
   4   4   3      12212.47      11945.87        52.11 o                         
   5   4   3       3910.96       3893.80        35.51 o                         
   6   4   3      27174.86      27071.60        86.97 o                         
   7   4   3        827.88        815.26        15.23 o                         
   8   4   3       1935.13       1886.02        26.72 o                         
   9   4   3       1546.69       1495.45        26.90 o                         
  10   4   3        790.93        767.28        20.25 o                         
  11   4   3        299.08        293.37        13.23 o                         
  12   4   3       6813.69       6768.19        75.22 o                         
  13   4   3         91.53         84.39        10.05 o                         
  14   4   3       8935.52       9252.61       151.46 o                         
  15   4   3         35.85         37.10        13.77 o                         
   1   5   3        442.59        446.06         9.14 o                         
   2   5   3        264.15        244.17         7.65 o                         
   3   5   3        626.69        635.80        14.20 o                         
   4   5   3         19.28         28.71         4.61 o                         
   5   5   3       1290.59       1255.56        19.11 o                         
   6   5   3        363.55        381.48        10.30 o                         
   7   5   3        711.40        703.52        16.53 o                         
   8   5   3         10.30          4.48         4.73 o                         
   9   5   3        335.55        341.83        15.41 o                         
  10   5   3         68.37         76.27         8.15 o                         
  11   5   3         14.80         19.46         6.05 o                         
  12   5   3        140.54        142.37        14.14 o                         
  13   5   3        509.51        507.05        27.37 o                         
  14   5   3         56.90         45.55         9.55 o                         
  15   5   3         78.21         55.12        15.45 o                         
   1   6   3       1282.78       1303.91        24.99 o                         
   2   6   3      11053.18      11245.59        75.06 o                         
   3   6   3        212.21        232.83        11.03 o                         
   4   6   3       4144.00       4153.58        44.42 o                         
   5   6   3        582.71        600.46        15.39 o                         
   6   6   3      14576.96      14776.73       125.79 o                         
   7   6   3       2050.32       2063.69        32.15 o                         
   8   6   3        864.52        850.66        21.35 o                         
   9   6   3        649.82        629.71        22.22 o                         
  10   6   3        820.86        821.73        26.36 o                         
  11   6   3        112.51        121.74        12.21 o                         
  12   6   3       2244.15       2239.17        50.68 o                         
  13   6   3        178.67        176.33        16.98 o                         
  14   6   3       5117.63       5061.92       100.50 o                         
   1   7   3        205.79        193.27        12.70 o                         
   2   7   3        570.62        559.68        18.76 o                         
   3   7   3       1310.91       1322.42        29.08 o                         
   4   7   3         58.67         65.74         8.75 o                         
   5   7   3        199.65        218.05        12.34 o                         
   6   7   3         35.37         45.23         7.04 o                         
   7   7   3         75.38         78.70         9.60 o                         
   8   7   3        353.89        358.97        17.85 o                         
   9   7   3         61.47         65.05         9.99 o                         
  10   7   3        263.33        251.98        19.71 o                         
  11   7   3        123.47        135.43        14.99 o                         
  12   7   3         53.85         52.56        11.18 o                         
   1   8   3       3690.38       3761.20        63.30 o                         
   2   8   3       4335.31       4305.31        68.13 o                         
   3   8   3        350.48        355.24        20.75 o                         
   4   8   3      11054.67      11281.92       112.46 o                         
   5   8   3        128.24        136.46        11.63 o                         
   6   8   3       6820.57       6913.60        76.34 o                         
   7   8   3        865.15        859.51        30.35 o                         
   8   8   3        185.98        177.42        15.17 o                         
   9   8   3       1660.65       1652.77        49.15 o                         
  10   8   3        151.02        137.99        16.39 o                         
   1   9   3         12.53         17.88        15.72 o                         
   2   9   3        318.70        326.15        23.64 o                         
   3   9   3         88.47         84.31        13.62 o                         
   4   9   3         54.62         42.68        10.73 o                         
   5   9   3         16.45         15.51         9.75 o                         
   6   9   3        154.52        150.36        17.86 o                         
   7   9   3         86.52         73.23        23.37 o                         
   8   9   3         55.95         35.62        12.13 o                         
   1  10   3       1407.16       1329.52        49.98 o                         
   2  10   3       2910.19       2850.80        73.25 o                         
   0   0   4      36198.24      35441.44       106.26 o                         
   2   0   4      11323.24      10832.23        68.23 o                         
   4   0   4        243.16        225.51        10.89 o                         
   6   0   4      11901.29      11982.92        80.97 o                         
   8   0   4      30582.60      30694.80       107.53 o                         
  10   0   4      20826.41      20626.42       143.28 o                         
  12   0   4       3673.65       3626.42        92.56 o                         
  14   0   4       2041.39       2046.48        76.63 o                         
  16   0   4       4198.00       4199.25       120.48 o                         
   0   1   4       6085.94       6494.69        37.01 o                         
   1   1   4        964.99       1152.00        11.91 o                         
   2   1   4       2466.53       2519.77        23.82 o                         
   3   1   4       4170.06       4392.26        37.20 o                         
   4   1   4        572.16        610.93        14.76 o                         
   5   1   4        715.81        860.20        88.37 o                         
   6   1   4        265.39        247.78         7.25 o                         
   7   1   4        306.37        286.05         7.78 o                         
   8   1   4         40.43         37.93         3.33 o                         
   9   1   4       1061.29       1015.59        18.83 o                         
  10   1   4        922.35        913.64        21.34 o                         
  11   1   4        834.36        819.53        24.13 o                         
  12   1   4        191.49        179.45        15.72 o                         
  13   1   4        879.60        861.47        34.00 o                         
  14   1   4          7.89         28.76         9.47 o                         
  15   1   4          8.66          8.97         8.48 o                         
  16   1   4        140.76        143.59        17.87 o                         
  17   1   4        174.13        163.67        19.05 o                         
   0   2   4      34687.51      33913.06       235.23 o                         
   1   2   4        282.84        276.02         5.66 o                         
   2   2   4       2758.98       2604.96        20.66 o                         
   3   2   4       1942.98       1893.78        22.05 o                         
   4   2   4       1704.12       1644.02        22.64 o                         
   5   2   4        575.62        560.27        12.87 o                         
   6   2   4       6052.70       5940.50        41.62 o                         
   7   2   4       1217.31       1179.21        18.69 o                         
   8   2   4      32669.82      32233.01       133.11 o                         
   9   2   4        323.54        314.33        11.55 o                         
  10   2   4       8059.18       7905.14        70.45 o                         
  11   2   4        466.93        447.00        16.55 o                         
  12   2   4       3971.89       4067.31        56.95 o                         
  13   2   4        215.08        209.50        16.27 o                         
  14   2   4        863.07        862.28        36.11 o                         
  15   2   4        116.81        127.51        16.53 o                         
  16   2   4       5995.10       6119.16       103.77 o                         
   0   3   4       2602.51       2645.30        28.58 o                         
   1   3   4       2623.82       2599.42        19.22 o                         
   2   3   4        508.94        486.45        10.71 o                         
   3   3   4       1848.09       1787.84        18.71 o                         
   4   3   4         75.46         79.36         4.81 o                         
   5   3   4        217.44        218.69         8.25 o                         
   6   3   4        148.68        147.94         7.00 o                         
   7   3   4       1666.38       1628.81        23.14 o                         
   8   3   4        771.61        759.32        17.79 o                         
   9   3   4        132.53        125.07         7.92 o                         
  10   3   4        182.09        168.34        10.27 o                         
  11   3   4        171.67        159.41        11.44 o                         
  12   3   4         42.38         40.80         9.30 o                         
  13   3   4        506.12        512.89        22.03 o                         
  14   3   4         61.06         68.23         9.44 o                         
  15   3   4          8.27         -8.77         8.77 o                         
  16   3   4         60.28         71.54        14.25 o                         
   0   4   4      49196.43      48375.61       392.17 o                         
   1   4   4       5459.26       5387.11        24.98 o                         
   2   4   4      11768.25      11669.15        51.16 o                         
   3   4   4       2351.30       2386.66        23.12 o                         
   4   4   4       1419.80       1402.16        17.82 o                         
   5   4   4        220.44        230.31         7.82 o                         
   6   4   4       4952.00       4931.09        38.77 o                         
   7   4   4        230.21        228.66        10.03 o                         
   8   4   4      19369.84      19377.53        87.87 o                         
   9   4   4       2007.98       2036.76        31.94 o                         
  10   4   4       7605.46       7542.58        63.87 o                         
  11   4   4        583.44        584.81        18.86 o                         
  12   4   4       2393.96       2361.12        41.91 o                         
  13   4   4        378.36        364.47        17.91 o                         
  14   4   4        885.59        873.70        31.93 o                         
  15   4   4        501.25        499.71        28.60 o                         
   0   5   4        744.50        640.44        16.58 o                         
   1   5   4        313.70        331.93         9.90 o                         
   2   5   4       2034.46       1978.72        24.52 o                         
   3   5   4       1098.77       1063.93        18.71 o                         
   4   5   4         98.33         96.86         6.07 o                         
   5   5   4        410.34        413.73        11.63 o                         
   6   5   4        406.93        381.55        11.36 o                         
   7   5   4         75.40         79.19         5.91 o                         
   8   5   4          1.13          2.87         4.49 o                         
   9   5   4          5.17         20.58        11.38 o                         
  10   5   4        139.51        131.28        10.77 o                         
  11   5   4        564.51        549.21        20.92 o                         
  12   5   4         63.75         45.64         8.11 o                         
  13   5   4        570.54        558.89        28.30 o                         
  14   5   4         18.36         27.13        12.07 o                         
   0   6   4      19039.90      19373.59       166.33 o                         
   1   6   4        214.74        220.87        10.93 o                         
   2   6   4      10919.82      11096.90        70.77 o                         
   3   6   4       2986.37       3036.33        37.73 o                         
   4   6   4        609.29        626.30        17.02 o                         
   5   6   4       2036.86       2030.09        30.49 o                         
   6   6   4       3035.50       3032.84        35.26 o                         
   7   6   4         41.07         49.23         5.79 o                         
   8   6   4       6022.46       6109.56        60.68 o                         
   9   6   4        478.35        497.17        17.42 o                         
  10   6   4       5206.97       5276.52        65.50 o                         
  11   6   4        554.83        556.95        22.56 o                         
  12   6   4        856.25        814.54        33.56 o                         
  13   6   4        470.53        456.06        26.57 o                         
   0   7   4        479.00        463.29        26.86 o                         
   1   7   4        855.70        842.23        25.52 o                         
   2   7   4        203.89        191.72        12.98 o                         
   3   7   4         19.24         22.21         6.27 o                         
   4   7   4        225.95        219.30        11.96 o                         
   5   7   4          1.73         -1.32         4.64 o                         
   6   7   4          1.92          0.41         5.72 o                         
   7   7   4         89.39         93.12         9.84 o                         
   8   7   4        324.16        322.25        16.90 o                         
   9   7   4         79.12         84.26        10.36 o                         
  10   7   4        176.62        157.31        13.27 o                         
  11   7   4         22.81         11.88         7.34 o                         
  12   7   4        160.62        166.36        19.01 o                         
   0   8   4      15958.42      16004.22       217.32 o                         
   1   8   4        355.38        411.24        28.07 o                         
   2   8   4       5674.51       5737.14        71.74 o                         
   3   8   4       3200.12       3254.41        60.34 o                         
   4   8   4        556.52        568.40        26.24 o                         
   5   8   4       2070.05       2106.78        45.88 o                         
   6   8   4       2125.98       2136.01        43.22 o                         
   7   8   4        370.21        369.02        19.28 o                         
   8   8   4       5725.21       5732.87        74.23 o                         
   9   8   4          0.87         23.57        11.04 o                         
  10   8   4       1811.46       1703.37        56.90 o                         
   0   9   4         28.19         34.31        20.27 o                         
   1   9   4        229.66        233.71        20.36 o                         
   2   9   4        407.42        396.10        26.16 o                         
   3   9   4        166.18        160.73        17.51 o                         
   4   9   4          1.64         11.44         8.75 o                         
   5   9   4         21.38         16.89         8.56 o                         
   6   9   4        261.33        242.32        21.80 o                         
   7   9   4         12.14         15.25        10.24 o                         
   0  10   4       5220.16       5239.99       138.79 o                         
   2   0   5       2580.91       2468.36        28.57 o                         
   4   0   5      46343.66      45017.55       184.43 o                         
   6   0   5      14466.71      14596.05       168.30 o                         
   8   0   5       3465.07       3560.21        49.31 o                         
  10   0   5       3245.44       3178.78        59.24 o                         
  12   0   5       8673.66       8756.74       147.14 o                         
  14   0   5       9873.21      10200.69       172.37 o                         
  16   0   5       3142.33       3316.51       108.04 o                         
   1   1   5       2312.83       2379.03        14.72 o                         
   2   1   5       5738.73       5755.21        48.51 o                         
   3   1   5       4573.17       4820.38        37.27 o                         
   4   1   5        521.40        577.65        13.49 o                         
   5   1   5        353.94        357.49        13.85 o                         
   6   1   5       1738.13       1770.83        28.50 o                         
   7   1   5         65.84         72.53         4.54 o                         
   8   1   5         49.58         55.20         4.66 o                         
   9   1   5        185.70        179.18         8.78 o                         
  10   1   5         53.00         59.12         7.28 o                         
  11   1   5        228.47        220.78        15.40 o                         
  12   1   5        161.17        156.35        14.77 o                         
  13   1   5        351.89        342.83        22.16 o                         
  14   1   5          1.84         -1.67         9.01 o                         
  15   1   5         89.84         92.58        19.98 o                         
  16   1   5         51.87         58.92        18.40 o                         
   1   2   5       1199.54       1154.05        11.63 o                         
   2   2   5       9776.24       9500.66        49.12 o                         
   3   2   5       1641.55       1721.86        22.65 o                         
   4   2   5      27111.73      26207.50        97.33 o                         
   5   2   5         72.99         74.49         5.99 o                         
   6   2   5       6520.42       6324.60        46.74 o                         
   7   2   5        277.24        287.55        10.43 o                         
   8   2   5       7674.09       7644.84        60.04 o                         
   9   2   5        542.14        545.04        14.50 o                         
  10   2   5       3968.63       3980.89        51.83 o                         
  11   2   5        112.85        107.78         9.58 o                         
  12   2   5      10687.21      11042.93       171.29 o                         
  13   2   5         13.31         12.44         8.62 o                         
  14   2   5       5647.44       5701.60        92.33 o                         
  15   2   5         40.74         52.30        11.67 o                         
  16   2   5       3209.48       3252.61        84.02 o                         
   1   3   5        398.88        397.84         8.39 o                         
   2   3   5        113.74        118.02         5.29 o                         
   3   3   5       4301.41       4376.02        32.07 o                         
   4   3   5        796.32        771.35        15.07 o                         
   5   3   5       1852.85       1827.24        24.06 o                         
   6   3   5        387.75        373.67        11.35 o                         
   7   3   5         84.31         81.04         5.52 o                         
   8   3   5         62.78         63.46         6.49 o                         
   9   3   5        162.99        150.39         8.66 o                         
  10   3   5        205.44        184.25        11.00 o                         
  11   3   5        877.16        858.83        25.96 o                         
  12   3   5        212.11        193.68        14.94 o                         
  13   3   5        916.11        946.58        29.98 o                         
  14   3   5        486.14        538.04        26.44 o                         
  15   3   5          2.34          8.38         8.45 o                         
  16   3   5         64.49         66.13        13.21 o                         
   1   4   5        454.24        448.30         9.75 o                         
   2   4   5       4710.60       4697.47        38.44 o                         
   3   4   5        575.31        562.79        11.96 o                         
   4   4   5      30422.14      29931.70        88.27 o                         
   5   4   5        104.11        100.22         5.81 o                         
   6   4   5       7825.49       7734.39        52.97 o                         
   7   4   5       2641.26       2586.52        34.82 o                         
   8   4   5       3576.87       3634.83        42.63 o                         
   9   4   5        121.17        133.64        10.30 o                         
  10   4   5       2027.62       1980.03        33.71 o                         
  11   4   5        485.88        485.82        18.98 o                         
  12   4   5       6484.29       6422.13        70.34 o                         
  13   4   5        300.61        298.93        16.62 o                         
  14   4   5       4971.80       5080.89        76.38 o                         
  15   4   5        337.56        323.01        23.94 o                         
   1   5   5         16.90         16.92         5.22 o                         
   2   5   5        842.22        834.92        16.26 o                         
   3   5   5        163.20        163.88         7.89 o                         
   4   5   5       5621.96       5547.48        42.69 o                         
   5   5   5        211.86        215.88         8.62 o                         
   6   5   5         60.69         71.64         5.38 o                         
   7   5   5        796.63        782.90        19.09 o                         
   8   5   5         13.98         17.78         4.25 o                         
   9   5   5         71.26         75.33         7.91 o                         
  10   5   5         44.74         46.07         7.73 o                         
  11   5   5         26.46         24.93         6.03 o                         
  12   5   5         14.85         19.00         7.57 o                         
  13   5   5         46.56         37.41        16.24 o                         
  14   5   5        449.85        454.07        26.99 o                         
   1   6   5       2549.36       2549.33        40.43 o                         
   2   6   5       3090.98       3086.99        41.58 o                         
   3   6   5        205.80        192.01        11.02 o                         
   4   6   5      17122.98      17352.63        87.64 o                         
   5   6   5        110.66        128.17         8.69 o                         
   6   6   5       4618.54       4584.29        51.06 o                         
   7   6   5        871.04        858.42        22.66 o                         
   8   6   5       1715.43       1691.55        32.35 o                         
   9   6   5       1264.40       1244.12        28.82 o                         
  10   6   5       1325.56       1288.98        30.62 o                         
  11   6   5        423.45        435.49        20.42 o                         
  12   6   5       4028.78       3968.79        66.65 o                         
  13   6   5         24.42         33.73        10.64 o                         
   1   7   5        226.93        248.73        16.21 o                         
   2   7   5        234.84        256.88        14.86 o                         
   3   7   5        102.66        125.44        10.79 o                         
   4   7   5         37.36         39.83         6.62 o                         
   5   7   5        637.28        626.26        19.89 o                         
   6   7   5         41.55         55.28         8.74 o                         
   7   7   5        647.22        651.43        23.31 o                         
   8   7   5        120.07        108.76        11.25 o                         
   9   7   5         86.32         66.30         9.71 o                         
  10   7   5        116.16        103.98        12.18 o                         
  11   7   5         13.17         16.88         8.36 o                         
   1   8   5       1809.21       1847.37        41.33 o                         
   2   8   5       3208.05       3318.70        55.19 o                         
   3   8   5        369.90        372.73        19.30 o                         
   4   8   5       8976.49       9142.88        86.36 o                         
   5   8   5         99.99        101.53        10.69 o                         
   6   8   5       2365.23       2381.03        46.32 o                         
   7   8   5       1727.23       1685.36        43.03 o                         
   8   8   5       1613.62       1627.22        47.48 o                         
   9   8   5        685.54        642.35        35.23 o                         
   1   9   5          2.18         17.62         7.53 o                         
   2   9   5         35.92         34.11         9.09 o                         
   3   9   5          2.99         10.24         7.75 o                         
   4   9   5        488.35        458.37        26.61 o                         
   5   9   5        395.68        387.21        24.85 o                         
   6   9   5          0.77          5.80         9.70 o                         
   0   0   6      75490.78      73606.82       408.29 o                         
   2   0   6      17285.69      17252.34       103.26 o                         
   4   0   6        984.52        981.30        26.48 o                         
   6   0   6       5037.32       5102.97        62.18 o                         
   8   0   6      21281.71      22034.85       164.87 o                         
  10   0   6       5848.16       5850.17       102.80 o                         
  12   0   6       1885.43       1991.10       165.01 o                         
  14   0   6        631.40        637.05        45.19 o                         
  16   0   6       3313.68       3427.07       110.67 o                         
   0   1   6         13.39         18.95         4.25 o                         
   1   1   6      13426.48      13372.29        55.33 o                         
   2   1   6       6711.58       6699.91        54.50 o                         
   3   1   6        559.45        534.14        13.62 o                         
   4   1   6        945.95        973.95        18.72 o                         
   5   1   6          8.14         18.05         4.42 o                         
   6   1   6       1996.41       2011.58        32.23 o                         
   7   1   6        245.51        243.09        10.13 o                         
   8   1   6         82.83         81.31         6.13 o                         
   9   1   6       9495.88       9486.98        85.53 o                         
  10   1   6          0.82          7.49         6.40 o                         
  11   1   6        895.64        904.62        30.25 o                         
  12   1   6         38.23         28.36         8.56 o                         
  13   1   6         26.49         38.81        10.08 o                         
  14   1   6          0.17          0.02        11.45 o                         
  15   1   6         93.65         93.02        13.27 o                         
  16   1   6          6.02         -9.98         9.98 o                         
   0   2   6      41033.48      39312.02       326.12 o                         
   1   2   6        382.73        368.58         7.72 o                         
   2   2   6      22727.50      22266.43        83.57 o                         
   3   2   6        205.06        214.83         7.51 o                         
   4   2   6        845.83        839.63        17.66 o                         
   5   2   6        496.34        476.09        14.65 o                         
   6   2   6       8654.88       8546.98        62.37 o                         
   7   2   6       1186.49       1193.42        22.36 o                         
   8   2   6      13745.27      13851.19       100.10 o                         
   9   2   6          1.53          6.89         4.17 o                         
  10   2   6       8593.53       8639.64        78.50 o                         
  11   2   6         57.83         54.40         7.94 o                         
  12   2   6       1885.26       1907.23        45.46 o                         
  13   2   6        131.29        142.84        13.26 o                         
  14   2   6        602.82        590.09        30.58 o                         
  15   2   6        105.53         97.50        14.75 o                         
  16   2   6       2509.13       2519.03        72.39 o                         
   0   3   6        941.11        937.86        18.16 o                         
   1   3   6       5786.05       5807.68        33.02 o                         
   2   3   6         12.86         10.75         2.39 o                         
   3   3   6        120.46        134.41         6.88 o                         
   4   3   6          5.78         13.21         4.07 o                         
   5   3   6        362.81        368.33        12.43 o                         
   6   3   6        529.61        529.02        14.28 o                         
   7   3   6         71.96         80.02         9.69 o                         
   8   3   6        604.49        583.40        18.39 o                         
   9   3   6       1622.36       1598.39        30.81 o                         
  10   3   6        117.16         95.25         8.20 o                         
  11   3   6        121.02        107.04         9.94 o                         
  12   3   6         81.99         79.80        11.07 o                         
  13   3   6         10.61          5.97         8.70 o                         
  14   3   6         16.62         19.10         8.61 o                         
  15   3   6        583.69        623.00        30.30 o                         
   0   4   6      21591.29      21478.04       161.72 o                         
   1   4   6         35.74         44.24         5.37 o                         
   2   4   6      10638.65      10532.93        68.76 o                         
   3   4   6        907.09        907.96        17.33 o                         
   4   4   6        614.00        624.83        13.41 o                         
   5   4   6       1557.28       1564.89        23.01 o                         
   6   4   6       5389.85       5315.60        43.10 o                         
   7   4   6        729.49        711.30        19.24 o                         
   8   4   6      11337.38      11199.22        77.36 o                         
   9   4   6        332.37        329.11        12.97 o                         
  10   4   6       7280.00       7108.96        71.91 o                         
  11   4   6        315.36        306.57        15.65 o                         
  12   4   6       1519.52       1534.58        35.24 o                         
  13   4   6        365.98        346.72        19.53 o                         
  14   4   6        525.36        542.88        28.74 o                         
   0   5   6       4493.00       4414.49        69.43 o                         
   1   5   6       1634.59       1610.33        27.72 o                         
   2   5   6        917.70        899.59        17.44 o                         
   3   5   6        423.91        437.77        12.15 o                         
   4   5   6        102.58         93.00         6.24 o                         
   5   5   6        532.07        539.92        13.72 o                         
   6   5   6         73.10         76.42         6.24 o                         
   7   5   6        113.96        113.18         7.99 o                         
   8   5   6         72.78         99.11         9.09 o                         
   9   5   6       1606.42       1696.26        44.89 o                         
  10   5   6         41.66         52.84         7.94 o                         
  11   5   6       1223.74       1207.33        34.65 o                         
  12   5   6         12.48         19.63         7.39 o                         
  13   5   6          1.71         -8.14         9.68 o                         
  14   5   6         13.06         -3.35         7.61 o                         
   0   6   6      13203.48      13378.85       132.53 o                         
   1   6   6        152.15        173.60        11.45 o                         
   2   6   6       4450.57       4407.87        50.53 o                         
   3   6   6       1211.22       1234.73        25.73 o                         
   4   6   6        177.29        177.32        10.43 o                         
   5   6   6       1630.01       1665.02        28.39 o                         
   6   6   6       2499.03       2480.85        38.30 o                         
   7   6   6       1061.85       1081.27        27.88 o                         
   8   6   6       9598.44       9575.64        77.86 o                         
   9   6   6         31.47         24.36         7.06 o                         
  10   6   6       4999.45       4932.21        64.54 o                         
  11   6   6        355.18        358.37        18.90 o                         
  12   6   6       1251.58       1256.50        42.12 o                         
   0   7   6        393.21        384.96        25.56 o                         
   1   7   6        602.94        596.32        22.25 o                         
   2   7   6          9.72         16.72         5.90 o                         
   3   7   6        478.73        484.31        18.83 o                         
   4   7   6         18.55         24.16         6.00 o                         
   5   7   6        139.78        157.69        12.20 o                         
   6   7   6        254.12        252.11        16.20 o                         
   7   7   6        203.96        211.29        17.25 o                         
   8   7   6        173.00        176.09        18.25 o                         
   9   7   6          8.76         21.75        10.17 o                         
  10   7   6         27.63         23.53         9.59 o                         
  11   7   6        208.88        207.64        18.83 o                         
   0   8   6       3694.08       3630.37       108.02 o                         
   1   8   6        250.71        266.19        18.86 o                         
   2   8   6       3261.74       3223.28        62.13 o                         
   3   8   6        995.21        976.66        34.84 o                         
   4   8   6        214.54        269.62        38.43 o                         
   5   8   6       1269.54       1258.09        37.01 o                         
   6   8   6       1912.20       1889.19        46.16 o                         
   7   8   6        711.43        709.36        32.18 o                         
   8   8   6       3567.46       3584.27        81.89 o                         
   9   8   6         23.75         33.75        11.73 o                         
   0   9   6        823.16        812.51        56.46 o                         
   1   9   6          4.74         26.68        11.56 o                         
   2   9   6         31.59         30.06        11.31 o                         
   3   9   6         74.28         60.20        12.08 o                         
   4   9   6         35.82         40.62        12.70 o                         
   5   9   6         50.39         41.50        13.21 o                         
   2   0   7      29215.32      28585.77       218.76 o                         
   4   0   7      28212.98      27761.12       112.74 o                         
   6   0   7      16096.65      16325.21       118.19 o                         
   8   0   7        910.57        926.05        29.39 o                         
  10   0   7        729.48        697.92        30.93 o                         
  12   0   7       7073.31       7162.76       137.90 o                         
  14   0   7       2817.07       2838.58        94.80 o                         
   1   1   7       1915.05       1884.94        15.06 o                         
   2   1   7        823.72        871.25        13.90 o                         
   3   1   7        900.86        923.77        15.66 o                         
   4   1   7        780.41        809.19        18.09 o                         
   5   1   7        844.42        863.78        59.24 o                         
   6   1   7        176.54        194.66        18.27 o                         
   7   1   7       1277.28       1283.90        24.10 o                         
   8   1   7        152.11        145.43         9.13 o                         
   9   1   7        143.55        143.20        10.22 o                         
  10   1   7         31.98         31.56         6.13 o                         
  11   1   7        164.23        159.95        12.34 o                         
  12   1   7         54.88         69.94        10.83 o                         
  13   1   7        349.32        389.22        24.46 o                         
  14   1   7         29.41         24.05        10.38 o                         
  15   1   7         62.71         54.49        14.35 o                         
   1   2   7        200.61        216.01         7.48 o                         
   2   2   7      23348.50      23000.08        90.68 o                         
   3   2   7       5358.54       5245.42        43.40 o                         
   4   2   7      23847.02      23320.74        96.80 o                         
   5   2   7         35.36         27.96         6.65 o                         
   6   2   7      29372.47      29260.62       138.44 o                         
   7   2   7        147.79        140.27         9.36 o                         
   8   2   7        299.39        298.32        13.45 o                         
   9   2   7         38.37         39.49         5.60 o                         
  10   2   7       1337.45       1307.93        31.91 o                         
  11   2   7        467.56        476.65        20.12 o                         
  12   2   7       3679.01       3621.01        63.60 o                         
  13   2   7          3.14          7.16         9.12 o                         
  14   2   7       6690.93       6846.43       104.25 o                         
  15   2   7         42.74         38.48        11.45 o                         
   1   3   7       2266.21       2296.24        20.71 o                         
   2   3   7        626.67        607.50        12.99 o                         
   3   3   7         53.78         60.96         5.07 o                         
   4   3   7         37.15         40.61         4.46 o                         
   5   3   7        344.21        343.70        11.31 o                         
   6   3   7        523.85        514.12        14.78 o                         
   7   3   7        940.42        936.32        20.16 o                         
   8   3   7         15.44          8.56         4.81 o                         
   9   3   7        218.27        209.03        12.18 o                         
  10   3   7         48.24         44.55         7.96 o                         
  11   3   7         84.59         78.19        11.76 o                         
  12   3   7         49.25         57.37         9.46 o                         
  13   3   7        213.09        220.11        17.40 o                         
  14   3   7         33.85         29.37         9.32 o                         
  15   3   7         64.29         48.39        11.43 o                         
   1   4   7       2590.88       2510.90        28.04 o                         
   2   4   7      12623.85      13147.34       228.37 o                         
   3   4   7        165.67        170.11         8.86 o                         
   4   4   7       9403.71       9447.13        59.35 o                         
   5   4   7       2203.53       2205.35        28.04 o                         
   6   4   7      13528.17      13500.93        83.91 o                         
   7   4   7        332.40        322.46        13.74 o                         
   8   4   7        108.93        123.46         9.23 o                         
   9   4   7       1443.30       1458.21        29.87 o                         
  10   4   7       1379.55       1437.80        45.82 o                         
  11   4   7        453.52        460.40        19.41 o                         
  12   4   7       5482.88       5420.01        67.54 o                         
  13   4   7         25.46         27.54         8.60 o                         
  14   4   7       5239.95       5230.58        78.37 o                         
   1   5   7        308.96        297.91        12.54 o                         
   2   5   7        103.75         99.58         7.57 o                         
   3   5   7         48.00         52.70         6.20 o                         
   4   5   7       1398.86       1344.53        24.12 o                         
   5   5   7        113.10        128.94        11.40 o                         
   6   5   7         10.78         12.60         5.11 o                         
   7   5   7        664.62        670.26        20.13 o                         
   8   5   7         61.76         65.87         7.18 o                         
   9   5   7          4.31          5.10         5.52 o                         
  10   5   7          8.05         14.94         6.18 o                         
  11   5   7        219.58        220.97        15.98 o                         
  12   5   7        116.19        100.04        11.61 o                         
  13   5   7         14.52         -1.13         7.81 o                         
   1   6   7        521.26        527.56        27.22 o                         
   2   6   7       4936.10       4840.74        70.25 o                         
   3   6   7       2768.44       2729.10        43.05 o                         
   4   6   7       8880.33       8855.38        78.12 o                         
   5   6   7          1.39         15.57         6.43 o                         
   6   6   7       6744.85       6669.35       108.39 o                         
   7   6   7        326.38        327.73        18.14 o                         
   8   6   7        324.39        385.23        18.71 o                         
   9   6   7        859.38        856.87        26.93 o                         
  10   6   7       1167.86       1178.04        32.56 o                         
  11   6   7        903.09        874.72        31.15 o                         
  12   6   7       6576.59       6400.97        86.33 o                         
   1   7   7        533.97        547.05        29.40 o                         
   2   7   7         58.06         55.70        10.94 o                         
   3   7   7         13.69         64.38        54.61 o                         
   4   7   7         19.10         24.02         7.87 o                         
   5   7   7         38.45         30.74         7.97 o                         
   6   7   7        177.17        177.99        16.04 o                         
   7   7   7        372.23        393.91        23.50 o                         
   8   7   7         35.95         51.47        12.28 o                         
   9   7   7        120.30        106.12        15.18 o                         
  10   7   7         83.94         73.47        13.95 o                         
   1   8   7        548.74        519.69        31.40 o                         
   2   8   7       1828.97       1863.71        56.90 o                         
   3   8   7        459.42        455.62        26.04 o                         
   4   8   7       2624.24       2575.95        59.15 o                         
   5   8   7        222.26        242.27        20.09 o                         
   6   8   7       5389.70       5451.15        88.70 o                         
   7   8   7        286.52        296.89        25.18 o                         
   8   8   7         19.34         32.76        12.48 o                         
   1   9   7         14.83         24.31        13.61 o                         
   2   9   7         13.94         26.18        10.89 o                         
   3   9   7         13.08         24.67         9.37 o                         
   4   9   7        493.16        506.08        33.05 o                         
   0   0   8      15835.48      15674.16        89.17 o                         
   2   0   8      22805.15      22856.77       125.16 o                         
   4   0   8        890.50        885.73        22.20 o                         
   6   0   8       4548.13       4563.29        65.96 o                         
   8   0   8       6156.05       6202.74        93.16 o                         
  10   0   8       7527.18       7859.08       223.02 o                         
  12   0   8       1152.45       1143.70        57.48 o                         
  14   0   8         74.45         70.52        17.55 o                         
   0   1   8       1715.71       1700.25        22.28 o                         
   1   1   8        269.80        267.84         9.05 o                         
   2   1   8        105.68        105.93         5.39 o                         
   3   1   8         99.88        103.10         5.23 o                         
   4   1   8        192.71        182.07         9.39 o                         
   5   1   8        241.56        225.07        10.62 o                         
   6   1   8        265.57        239.16        12.75 o                         
   7   1   8        120.56        118.20         8.12 o                         
   8   1   8        430.82        445.55        16.31 o                         
   9   1   8        178.67        175.84        12.11 o                         
  10   1   8        242.53        244.24        13.04 o                         
  11   1   8         13.93         14.28         7.56 o                         
  12   1   8         42.43         40.08         8.41 o                         
  13   1   8        532.29        560.79        29.88 o                         
  14   1   8          0.75         18.35         9.43 o                         
  15   1   8        120.14        124.63        18.56 o                         
   0   2   8      21022.60      20943.43       118.95 o                         
   1   2   8        663.08        650.82        12.65 o                         
   2   2   8      26759.84      26517.33       102.97 o                         
   3   2   8        118.95        143.55         8.62 o                         
   4   2   8        304.92        322.10        12.52 o                         
   5   2   8        244.07        248.57        11.24 o                         
   6   2   8       4901.76       4958.55        53.25 o                         
   7   2   8       1274.56       1300.60        28.07 o                         
   8   2   8       6837.37       6934.76        65.51 o                         
   9   2   8         19.55         20.82         5.41 o                         
  10   2   8      13312.56      13543.61       150.40 o                         
  11   2   8         40.12         50.40         8.54 o                         
  12   2   8        843.87        844.38        31.94 o                         
  13   2   8         56.61         48.59         9.72 o                         
  14   2   8        125.12        118.77        14.79 o                         
  15   2   8         23.47         38.33        11.27 o                         
   0   3   8       6966.25       6882.38        61.78 o                         
   1   3   8        108.38        109.39         6.88 o                         
   2   3   8        328.59        329.63        13.37 o                         
   3   3   8        216.32        224.85        10.55 o                         
   4   3   8          0.85          8.15         4.93 o                         
   5   3   8        168.72        172.81         9.76 o                         
   6   3   8          7.75          1.31         4.67 o                         
   7   3   8         38.36         37.57         5.05 o                         
   8   3   8        140.01        128.67         9.31 o                         
   9   3   8        228.22        251.37        14.56 o                         
  10   3   8        207.11        191.97        12.65 o                         
  11   3   8         87.11         99.93        10.71 o                         
  12   3   8         94.68         88.37        11.59 o                         
  13   3   8        436.08        424.08        24.12 o                         
  14   3   8         23.96         27.93        14.89 o                         
   0   4   8       5103.40       5242.98        84.02 o                         
   1   4   8        154.65        153.18        11.44 o                         
   2   4   8      10654.35      10676.67        75.36 o                         
   3   4   8        452.92        461.92        16.50 o                         
   4   4   8         48.30         67.24         6.83 o                         
   5   4   8       1889.69       1880.66        31.82 o                         
   6   4   8       3868.66       3849.80        43.20 o                         
   7   4   8        469.04        470.98        16.90 o                         
   8   4   8       5014.79       5060.11        55.93 o                         
   9   4   8        234.01        240.47        13.22 o                         
  10   4   8       8506.04       8557.71        88.91 o                         
  11   4   8         52.29         52.79         7.91 o                         
  12   4   8        749.84        764.72        26.44 o                         
  13   4   8        453.48        430.13        22.64 o                         
   0   5   8       1398.51       1386.60        60.37 o                         
   1   5   8        137.49        170.26        15.05 o                         
   2   5   8        282.11        282.45        15.87 o                         
   3   5   8        192.76        203.04        12.04 o                         
   4   5   8         22.15         24.85         5.67 o                         
   5   5   8        520.72        517.38        17.44 o                         
   6   5   8        125.59        126.51         9.25 o                         
   7   5   8        257.35        266.51        13.73 o                         
   8   5   8         58.28         59.05         7.21 o                         
   9   5   8         50.84         53.07         8.02 o                         
  10   5   8       1044.89       1071.69        28.05 o                         
  11   5   8        320.67        320.91        19.06 o                         
  12   5   8         24.65         17.44         8.20 o                         
   0   6   8       5707.29       5644.33       128.07 o                         
   1   6   8        647.72        683.22        35.07 o                         
   2   6   8       6111.77       6049.37        74.15 o                         
   3   6   8        665.05        656.43        24.80 o                         
   4   6   8        121.72        110.06        11.12 o                         
   5   6   8       1052.00       1055.86        31.69 o                         
   6   6   8       2872.95       2797.58        57.81 o                         
   7   6   8       1413.30       1397.33        41.70 o                         
   8   6   8       6210.66       6168.56        80.64 o                         
   9   6   8         64.89         82.92        11.24 o                         
  10   6   8       6651.48       6505.87        85.01 o                         
  11   6   8        396.71        376.31        24.12 o                         
   0   7   8        314.59        341.28        33.46 o                         
   1   7   8        413.95        421.28        27.05 o                         
   2   7   8        103.38        101.42        11.96 o                         
   3   7   8          2.90         23.39         7.83 o                         
   4   7   8         16.52          7.06         7.78 o                         
   5   7   8        181.76        183.39        17.45 o                         
   6   7   8        310.40        303.85        20.84 o                         
   7   7   8        570.67        594.33        29.12 o                         
   8   7   8          9.41         -0.47         9.45 o                         
   9   7   8         60.97         63.73        14.38 o                         
   0   8   8       1616.58       1595.81        78.11 o                         
   1   8   8        214.16        259.16        23.85 o                         
   2   8   8       2634.27       2642.45        62.21 o                         
   3   8   8        472.96        497.57        27.67 o                         
   4   8   8         17.68         22.12         9.13 o                         
   5   8   8       1134.78       1175.62        43.02 o                         
   6   8   8       1159.72       1125.63        41.90 o                         
   7   8   8        423.20        443.36        30.70 o                         
   0   9   8         34.15         45.56        19.13 o                         
   2   0   9       3692.06       3666.22        41.87 o                         
   4   0   9      22201.72      21815.58       131.93 o                         
   6   0   9       6732.03       6881.60        85.24 o                         
   8   0   9       1017.99       1058.65        40.76 o                         
  10   0   9       2105.57       2126.76        58.24 o                         
  12   0   9       6169.55       6378.02       137.49 o                         
  14   0   9       4581.56       4770.54       175.12 o                         
   1   1   9        235.01        241.14         7.70 o                         
   2   1   9        766.83        723.21        14.27 o                         
   3   1   9        838.41        816.14        16.23 o                         
   4   1   9       1400.01       1384.25        23.11 o                         
   5   1   9      10263.74      10304.65        88.82 o                         
   6   1   9         28.28         18.01         5.11 o                         
   7   1   9        236.05        244.06        12.00 o                         
   8   1   9        132.35        134.82        10.10 o                         
   9   1   9        771.89        751.16        26.80 o                         
  10   1   9        100.28        107.58        10.24 o                         
  11   1   9         38.40         21.96         6.97 o                         
  12   1   9        260.09        271.42        19.37 o                         
  13   1   9        664.58        725.73        34.74 o                         
  14   1   9         22.28         38.96        12.17 o                         
   1   2   9        629.30        631.35        15.13 o                         
   2   2   9       8853.53       8803.33        58.04 o                         
   3   2   9         45.88         53.48         6.04 o                         
   4   2   9      28411.05      28267.71       258.91 o                         
   5   2   9          8.70         10.72         4.52 o                         
   6   2   9       7444.73       7442.84        63.53 o                         
   7   2   9        171.45        172.55        11.35 o                         
   8   2   9       2217.11       2246.77        45.35 o                         
   9   2   9        246.46        259.08        14.02 o                         
  10   2   9       2100.48       2154.76        47.94 o                         
  11   2   9         44.35         55.05         9.09 o                         
  12   2   9       8725.52       9010.01       105.88 o                         
  13   2   9         16.81         11.54         7.95 o                         
  14   2   9       3499.44       3584.91        78.56 o                         
   1   3   9        643.80        652.80        17.30 o                         
   2   3   9        260.71        256.01        12.28 o                         
   3   3   9        889.28        869.15        21.04 o                         
   4   3   9        847.97        853.27        21.39 o                         
   5   3   9       2323.41       2277.96        35.43 o                         
   6   3   9         97.51         97.72         8.32 o                         
   7   3   9        552.35        543.07        18.22 o                         
   8   3   9         81.93         88.71         8.15 o                         
   9   3   9        314.29        301.50        14.43 o                         
  10   3   9        221.20        227.00        14.30 o                         
  11   3   9         73.79         83.14         9.27 o                         
  12   3   9        420.82        411.99        21.80 o                         
  13   3   9         30.23         24.01         7.80 o                         
   1   4   9        369.53        366.22        17.94 o                         
   2   4   9       2997.25       2935.21        48.19 o                         
   3   4   9        553.08        532.01        18.46 o                         
   4   4   9      15052.77      14869.22        91.15 o                         
   5   4   9        154.37        163.07        11.03 o                         
   6   4   9       4123.15       4138.41        46.77 o                         
   7   4   9        737.70        780.28        35.08 o                         
   8   4   9        888.89        906.18        24.88 o                         
   9   4   9        129.36        127.08        10.24 o                         
  10   4   9       1350.22       1359.91        36.65 o                         
  11   4   9        143.86        136.07        12.19 o                         
  12   4   9       5081.42       4978.30        68.01 o                         
  13   4   9          2.09         -4.06         7.44 o                         
   1   5   9        566.97        534.24        21.99 o                         
   2   5   9          5.67         -2.20         5.76 o                         
   3   5   9       1090.23       1110.67        31.68 o                         
   4   5   9         45.12         44.16         7.54 o                         
   5   5   9        776.15        772.53        24.02 o                         
   6   5   9        281.26        265.86        14.57 o                         
   7   5   9        369.72        380.98        16.43 o                         
   8   5   9         22.91         29.70         6.52 o                         
   9   5   9        441.55        441.57        18.39 o                         
  10   5   9        126.04        140.65        13.34 o                         
  11   5   9         71.29         67.22        10.12 o                         
  12   5   9        234.71        229.19        17.12 o                         
   1   6   9       1809.52       1792.26        47.17 o                         
   2   6   9       4149.53       4154.25        63.83 o                         
   3   6   9        103.75         87.04        10.40 o                         
   4   6   9      12484.45      12444.89       186.91 o                         
   5   6   9         99.67         89.80        10.59 o                         
   6   6   9       4938.93       4962.95        79.21 o                         
   7   6   9        639.48        658.90        29.77 o                         
   8   6   9        719.91        685.27        31.12 o                         
   9   6   9        822.13        833.77        34.35 o                         
  10   6   9       1233.98       1228.16        42.08 o                         
   1   7   9        309.00        310.84        21.43 o                         
   2   7   9        310.23        266.60        19.89 o                         
   3   7   9       1248.75       1249.96        41.81 o                         
   4   7   9         71.35         70.24        11.02 o                         
   5   7   9         19.11         25.49         9.03 o                         
   6   7   9          2.32         20.35        18.72 o                         
   7   7   9        102.25        102.40        14.15 o                         
   8   7   9         43.33         33.79        12.09 o                         
   1   8   9        957.18        903.85        38.32 o                         
   2   8   9       1757.42       1747.52        52.63 o                         
   3   8   9        187.81        185.42        18.46 o                         
   4   8   9       4841.05       4991.00       100.67 o                         
   5   8   9         54.77         47.46        11.40 o                         
   0   0  10       4710.00       4858.84       124.01 o                         
   2   0  10       1549.00       1607.21        29.29 o                         
   4   0  10        486.64        482.06        21.09 o                         
   6   0  10       1380.15       1417.30        40.55 o                         
   8   0  10       6479.08       6658.94       105.09 o                         
  10   0  10      10376.59      10815.18       187.38 o                         
  12   0  10       2856.14       2877.53       108.35 o                         
  14   0  10       1000.07       1071.64        63.77 o                         
   0   1  10          5.67         11.07         4.74 o                         
   1   1  10         86.08         81.65         5.10 o                         
   2   1  10          5.40          4.45         4.59 o                         
   3   1  10        634.02        648.96        15.83 o                         
   4   1  10         87.85         77.77         6.62 o                         
   5   1  10        160.60        166.44         9.48 o                         
   6   1  10        135.78        135.47         9.94 o                         
   7   1  10         27.94         29.11         6.02 o                         
   8   1  10        119.84        129.51        11.37 o                         
   9   1  10         85.00         78.92        10.04 o                         
  10   1  10          3.80         11.40         6.42 o                         
  11   1  10        356.29        334.24        18.58 o                         
  12   1  10         81.87         83.43        13.77 o                         
  13   1  10        176.10        165.05        18.50 o                         
   0   2  10      13518.75      13884.78       113.40 o                         
   1   2  10        338.51        330.21        12.67 o                         
   2   2  10       4067.70       4049.44        41.46 o                         
   3   2  10        906.66        912.58        20.30 o                         
   4   2  10       2092.47       2145.53        33.62 o                         
   5   2  10        455.47        456.79        16.62 o                         
   6   2  10       3142.19       3167.69        43.48 o                         
   7   2  10        574.14        570.65        19.17 o                         
   8   2  10      11941.09      12280.01       130.63 o                         
   9   2  10          7.80         11.96         6.61 o                         
  10   2  10       6132.42       6261.75        84.20 o                         
  11   2  10        250.05        263.55        17.01 o                         
  12   2  10       4352.64       4595.11        77.53 o                         
  13   2  10        130.29        133.93        15.21 o                         
   0   3  10        958.83        947.83        31.73 o                         
   1   3  10        266.12        251.38        13.49 o                         
   2   3  10        183.15        166.58         9.63 o                         
   3   3  10        619.42        614.76        18.63 o                         
   4   3  10         90.64         97.00         8.32 o                         
   5   3  10        421.59        422.11        16.42 o                         
   6   3  10         12.84         10.18         5.42 o                         
   7   3  10          5.64          6.48         5.60 o                         
   8   3  10          5.20          2.39         6.67 o                         
   9   3  10        119.66        114.39        10.40 o                         
  10   3  10        267.15        276.97        15.82 o                         
  11   3  10        200.07        173.90        14.65 o                         
  12   3  10         17.74         12.16         7.80 o                         
  13   3  10         83.25         73.43        10.62 o                         
   0   4  10      10153.79      10011.50       132.44 o                         
   1   4  10        739.37        713.59        22.79 o                         
   2   4  10       2051.06       2014.17        41.62 o                         
   3   4  10        945.29        915.08        28.47 o                         
   4   4  10        861.63        852.20        29.66 o                         
   5   4  10         24.60         38.48         6.89 o                         
   6   4  10        830.20        847.98        24.12 o                         
   7   4  10         84.75         86.38         8.83 o                         
   8   4  10       5828.83       6025.68        65.29 o                         
   9   4  10        235.16        260.41        14.67 o                         
  10   4  10       3939.45       3944.23        64.14 o                         
  11   4  10        615.73        617.11        24.39 o                         
  12   4  10       2203.42       2176.82        46.25 o                         
   0   5  10        211.93        221.65        22.24 o                         
   1   5  10         29.36         35.28         8.61 o                         
   2   5  10         13.51         14.57         7.35 o                         
   3   5  10        305.12        276.28        16.85 o                         
   4   5  10         86.46        126.92        32.89 o                         
   5   5  10        117.01        109.77        10.44 o                         
   6   5  10        171.79        155.14        12.91 o                         
   7   5  10        343.51        364.45        18.32 o                         
   8   5  10         18.37         22.19         6.81 o                         
   9   5  10        102.50         84.35         9.31 o                         
  10   5  10        332.70        345.66        20.17 o                         
  11   5  10         68.60         64.54         9.30 o                         
   0   6  10      12125.98      12207.95       188.87 o                         
   1   6  10         18.76         48.21        10.89 o                         
   2   6  10       5595.95       5559.40        76.50 o                         
   3   6  10       2216.12       2230.25        48.81 o                         
   4   6  10        641.55        659.47        27.22 o                         
   5   6  10       1616.32       1570.88        41.44 o                         
   6   6  10       1656.34       1649.49        47.80 o                         
   7   6  10         93.85         91.62        13.04 o                         
   8   6  10       4202.66       4146.46        77.11 o                         
   9   6  10         29.63         24.88         9.82 o                         
   0   7  10         32.88         40.53        16.58 o                         
   1   7  10         27.53         14.28         9.98 o                         
   2   7  10         17.46         23.20        15.86 o                         
   3   7  10        152.70        149.98        16.07 o                         
   4   7  10         41.59         35.63         8.81 o                         
   5   7  10        303.73        301.81        22.09 o                         
   6   7  10         28.56         35.50        10.28 o                         
   7   7  10        242.67        250.63        21.10 o                         
   0   8  10       5978.12       6041.61       128.87 o                         
   1   8  10         24.29         30.13        11.03 o                         
   2   8  10       1666.00       1651.70        62.89 o                         
   2   0  11       3210.73       3299.90        60.30 o                         
   4   0  11       8140.68       8274.82        98.74 o                         
   6   0  11       5269.29       5330.87        81.80 o                         
   8   0  11        519.33        554.04        32.57 o                         
  10   0  11       2118.30       2245.62        78.65 o                         
  12   0  11       7788.84       7993.36       300.88 o                         
   1   1  11        652.47        654.64        18.66 o                         
   2   1  11        474.92        495.03        14.16 o                         
   3   1  11         10.07         12.02         4.59 o                         
   4   1  11         34.10         24.68         6.24 o                         
   5   1  11        532.64        533.67        18.12 o                         
   6   1  11         27.55         26.50         5.28 o                         
   7   1  11       1017.76       1032.85        28.24 o                         
   8   1  11        148.88        149.22        13.48 o                         
   9   1  11         48.07         31.17         9.77 o                         
  10   1  11        108.67        115.98        12.07 o                         
  11   1  11        297.31        321.03        18.98 o                         
  12   1  11         13.16         20.81        10.34 o                         
  13   1  11         78.69         63.66        12.54 o                         
   1   2  11        140.93        146.56         9.25 o                         
   2   2  11       4102.22       4065.38        46.41 o                         
   3   2  11        226.26        225.93        10.91 o                         
   4   2  11      19293.88      19586.89       107.43 o                         
   5   2  11        222.84        224.66        12.62 o                         
   6   2  11       6516.28       6626.87        65.46 o                         
   7   2  11        709.25        733.24        22.56 o                         
   8   2  11        817.51        823.59        24.22 o                         
   9   2  11        155.69        143.38        12.64 o                         
  10   2  11       1632.20       1633.66        40.85 o                         
  11   2  11          3.48         16.56         8.71 o                         
  12   2  11       8310.95       8655.52       141.01 o                         
   1   3  11        751.18        742.68        22.97 o                         
   2   3  11        124.40        115.99         9.80 o                         
   3   3  11         45.35         48.23         6.02 o                         
   4   3  11        712.37        703.00        19.66 o                         
   5   3  11        189.10        189.61        11.73 o                         
   6   3  11         12.30         12.38         6.30 o                         
   7   3  11        334.08        298.52        16.07 o                         
   8   3  11        128.27        116.29        10.24 o                         
   9   3  11        156.11        168.84        12.94 o                         
  10   3  11        122.93        117.93        11.34 o                         
  11   3  11        353.56        349.05        19.90 o                         
  12   3  11          3.29          2.06         7.42 o                         
   1   4  11        116.93        120.99        10.71 o                         
   2   4  11       2603.24       2582.15        44.84 o                         
   3   4  11         93.79        146.35        39.65 o                         
   4   4  11       9529.32       9505.12       111.74 o                         
   5   4  11       1729.26       1715.04        37.97 o                         
   6   4  11       3689.00       3654.17        55.62 o                         
   7   4  11        432.00        405.75        17.64 o                         
   8   4  11        562.41        569.33        21.22 o                         
   9   4  11        206.30        194.47        14.29 o                         
  10   4  11        682.68        657.69        27.19 o                         
  11   4  11        294.66        286.76        19.21 o                         
   1   5  11        247.42        243.90        17.19 o                         
   2   5  11         48.36         34.81         7.12 o                         
   3   5  11          6.48          9.45         7.22 o                         
   4   5  11        991.70       1010.95        32.85 o                         
   5   5  11        181.30        194.45        15.30 o                         
   6   5  11         57.07         50.89        11.07 o                         
   7   5  11       1048.64       1015.52        30.75 o                         
   8   5  11         37.29         42.94         8.23 o                         
   9   5  11         50.49         44.60         8.02 o                         
   1   6  11       1233.88       1199.99        37.94 o                         
   2   6  11       5037.77       4972.29        92.17 o                         
   3   6  11         94.34        101.10        12.37 o                         
   4   6  11       8593.25       8574.71       114.15 o                         
   5   6  11        350.05        335.85        22.92 o                         
   6   6  11       5541.40       5567.67        90.05 o                         
   7   6  11       1034.50       1024.30        39.36 o                         
   8   6  11        460.34        462.10        27.35 o                         
   1   7  11        402.78        370.64        22.53 o                         
   2   7  11        203.80        193.79        22.84 o                         
   3   7  11        198.51        212.01        19.70 o                         
   4   7  11        209.28        181.40        15.94 o                         
   5   7  11        100.86        103.89        14.19 o                         
   0   0  12        437.99        410.52        49.30 o                         
   2   0  12       7964.45       8170.53        90.14 o                         
   4   0  12        175.47        195.76        17.17 o                         
   6   0  12       3155.87       3260.27        66.97 o                         
   8   0  12       3066.99       3152.13        78.22 o                         
  10   0  12       8308.30       8453.22       173.66 o                         
  12   0  12        864.88        871.90        56.07 o                         
   0   1  12         54.51         40.46        10.33 o                         
   1   1  12        312.54        305.00        16.07 o                         
   2   1  12        342.08        366.48        15.44 o                         
   3   1  12        286.52        279.33        14.91 o                         
   4   1  12         14.93         13.25         5.23 o                         
   5   1  12        634.91        660.56        19.85 o                         
   6   1  12        111.73        104.79         8.97 o                         
   7   1  12        573.97        582.56        20.41 o                         
   8   1  12        278.28        294.89        19.16 o                         
   9   1  12        891.85        948.57        34.09 o                         
  10   1  12         25.17         31.82         9.10 o                         
  11   1  12        219.15        220.16        17.94 o                         
   0   2  12       6213.21       6368.85       114.94 o                         
   1   2  12         80.16         96.99         9.32 o                         
   2   2  12       9934.12      10075.63        93.49 o                         
   3   2  12        169.98        172.93        10.93 o                         
   4   2  12         33.88         52.12         7.08 o                         
   5   2  12         27.49         32.85         6.35 o                         
   6   2  12       2157.95       2225.37        39.58 o                         
   7   2  12         13.64         16.82         6.43 o                         
   8   2  12       4723.56       4722.41        63.47 o                         
   9   2  12          5.27         12.34         7.55 o                         
  10   2  12      10502.75      10681.36       106.96 o                         
  11   2  12        159.11        154.62        13.66 o                         
   0   3  12        989.73        925.29        42.49 o                         
   1   3  12         51.49         50.84         7.40 o                         
   2   3  12        433.46        417.56        18.04 o                         
   3   3  12         87.91         94.38         9.22 o                         
   4   3  12         46.96        104.74        28.05 o                         
   5   3  12        257.81        245.52        13.43 o                         
   6   3  12         17.05         10.84         5.43 o                         
   7   3  12        551.33        565.54        22.30 o                         
   8   3  12         32.26         24.40         7.36 o                         
   9   3  12         89.73         75.11         8.79 o                         
  10   3  12         41.61         32.69         8.65 o                         
   0   4  12       1971.31       2011.43        65.19 o                         
   1   4  12          1.49          0.54         6.33 o                         
   2   4  12       5884.55       5913.25        70.30 o                         
   3   4  12        136.66        123.16        11.20 o                         
   4   4  12        106.94        106.59        10.60 o                         
   5   4  12        537.71        530.34        24.25 o                         
   6   4  12       1383.70       1416.29        39.41 o                         
   7   4  12          2.61          4.23         7.81 o                         
   8   4  12       2326.22       2325.57        47.21 o                         
   9   4  12         42.08         62.11         9.65 o                         
   0   5  12        839.92        840.63        43.94 o                         
   1   5  12         47.90         29.84         7.98 o                         
   2   5  12        119.20        148.94        12.81 o                         
   3   5  12        370.39        381.21        19.21 o                         
   4   5  12         33.52         28.06         9.07 o                         
   5   5  12        178.54        169.36        15.16 o                         
   6   5  12         86.93         92.70        12.93 o                         
   7   5  12         14.29          5.37         9.46 o                         
   8   5  12          9.88         15.99         8.70 o                         
   0   6  12       4461.86       4368.68       104.83 o                         
   1   6  12        270.07        266.48        19.70 o                         
   2   6  12       6482.14       6262.05        88.86 o                         
   3   6  12        723.01        697.24        27.32 o                         
   4   6  12        158.93        166.10        16.02 o                         
   5   6  12        501.23        477.33        27.82 o                         
   6   6  12       1406.70       1381.49        46.62 o                         
   0   7  12         46.35         34.53        14.28 o                         
   1   7  12         38.37         26.48         8.99 o                         
   2   0  13       5240.86       5300.16       139.17 o                         
   4   0  13      10737.36      11204.75       125.19 o                         
   6   0  13       4335.13       4489.08        81.96 o                         
   8   0  13        129.55        122.73        21.17 o                         
  10   0  13        792.74        751.13        48.99 o                         
   1   1  13        478.06        470.40        24.43 o                         
   2   1  13          0.82         -1.19         6.87 o                         
   3   1  13        860.94        864.83        26.45 o                         
   4   1  13          9.11         16.31        10.14 o                         
   5   1  13         71.03         61.77         7.71 o                         
   6   1  13         98.38         96.91        10.57 o                         
   7   1  13        139.26        160.32        11.94 o                         
   8   1  13         81.80         91.67        10.99 o                         
   9   1  13        714.37        720.60        28.04 o                         
  10   1  13         22.10         25.80         7.83 o                         
   1   2  13         60.57         71.17        10.88 o                         
   2   2  13       7189.07       7217.04        95.69 o                         
   3   2  13        572.04        538.12        23.40 o                         
   4   2  13      12200.35      12361.87       101.84 o                         
   5   2  13         79.33         80.56         8.72 o                         
   6   2  13       7286.35       7516.96        75.25 o                         
   7   2  13          2.62         10.10         6.04 o                         
   8   2  13         90.60         88.77        11.20 o                         
   9   2  13         70.86         62.31        10.09 o                         
  10   2  13       1105.99       1070.39        35.03 o                         
   1   3  13         35.42         29.68         8.30 o                         
   2   3  13        529.11        529.07        27.34 o                         
   3   3  13       1189.84       1122.15        39.04 o                         
   4   3  13        377.25        362.00        20.27 o                         
   5   3  13        208.90        203.87        14.38 o                         
   6   3  13         49.01         43.22         7.70 o                         
   7   3  13         48.72         54.74         9.11 o                         
   8   3  13        153.59        160.05        14.20 o                         
   9   3  13        374.31        349.59        18.89 o                         
   1   4  13        341.79        331.99        19.68 o                         
   2   4  13       3548.17       3504.00        62.96 o                         
   3   4  13        131.85        140.97        13.65 o                         
   4   4  13       4927.46       4820.31        74.28 o                         
   5   4  13         38.13         34.12         8.50 o                         
   6   4  13       3880.26       3906.98        74.22 o                         
   7   4  13         19.36         11.42         7.37 o                         
   8   4  13         65.76         64.67         9.46 o                         
   1   5  13        183.64        165.75        15.16 o                         
   2   5  13        160.16        146.94        14.18 o                         
   3   5  13         55.63         44.45         7.57 o                         
   4   5  13        217.47        216.47        17.28 o                         
   5   5  13        135.16        158.62        17.28 o                         
   6   5  13         43.74         38.89         9.57 o                         
   1   6  13        446.78        408.12        24.41 o                         
   2   6  13       2558.66       2432.40        57.36 o                         
   3   6  13        756.14        653.05        30.30 o                         
   0   0  14      13369.11      13004.94       300.94 o                         
   2   0  14       3672.84       3661.94        92.23 o                         
   4   0  14        328.09        370.10        26.81 o                         
   6   0  14       1020.13       1078.26        42.11 o                         
   8   0  14       3595.04       3737.41       110.76 o                         
   0   1  14          1.71          2.40        13.34 o                         
   1   1  14        642.32        556.55        31.73 o                         
   2   1  14         28.81         18.48         9.01 o                         
   3   1  14        243.48        224.46        15.81 o                         
   4   1  14         47.25         46.93         7.19 o                         
   5   1  14        663.21        646.45        24.85 o                         
   6   1  14        157.35        149.99        13.00 o                         
   7   1  14        386.06        370.08        22.75 o                         
   8   1  14         14.03         14.51         8.28 o                         
   9   1  14        184.12        187.29        16.38 o                         
   0   2  14       9303.79       9071.80       179.86 o                         
   1   2  14          8.12         14.71         8.91 o                         
   2   2  14       6643.67       6604.07        95.48 o                         
   3   2  14          5.27          1.51         8.08 o                         
   4   2  14        506.15        527.65        31.11 o                         
   5   2  14        205.18        211.07        14.91 o                         
   6   2  14       2598.60       2608.97        47.31 o                         
   7   2  14        365.46        367.55        21.02 o                         
   8   2  14       3402.12       3402.53        68.44 o                         
   0   3  14         48.71         40.12        16.81 o                         
   1   3  14        654.01        647.20        31.10 o                         
   2   3  14        244.42        245.91        20.05 o                         
   3   3  14        180.09        178.95        18.62 o                         
   4   3  14         28.58         31.37         9.11 o                         
   5   3  14        297.86        325.67        47.76 o                         
   6   3  14         17.53         21.40         9.08 o                         
   7   3  14        339.50        357.47        23.73 o                         
   0   4  14       4541.68       4404.75       103.69 o                         
   1   4  14        158.77        130.19        16.78 o                         
   2   4  14       2059.71       2031.85        56.16 o                         
   3   4  14        175.14        150.85        16.91 o                         
   4   4  14        109.34        104.10        14.85 o                         
   5   4  14        244.36        234.13        20.18 o                         
   6   4  14       1319.56       1291.09        44.37 o                         
   0   5  14         73.27         41.08        16.29 o                         
   1   5  14        279.05        255.95        19.20 o                         
   2   5  14         35.36         19.20         9.63 o                         
   3   5  14        131.16        127.73        15.96 o                         
   2   0  15       1666.18       1580.33        78.69 o                         
   4   0  15      12391.10      12386.24       167.03 o                         
   6   0  15       1740.68       1669.80        62.92 o                         
   1   1  15        413.75        375.75        27.82 o                         
   2   1  15        101.78        116.60        33.45 o                         
   3   1  15         11.67         11.05        10.75 o                         
   4   1  15         18.62         14.45         9.13 o                         
   5   1  15         92.98         93.65        10.11 o                         
   6   1  15        157.00        160.63        13.38 o                         
   1   2  15        218.09        214.82        21.28 o                         
   2   2  15       3549.64       3433.18        94.48 o                         
   3   2  15        185.44        187.70        20.54 o                         
   4   2  15       9511.54       9373.09       159.11 o                         
   5   2  15         11.55         19.03         8.10 o                         
   6   2  15       2375.62       2258.30        53.33 o                         
   1   3  15        514.17        484.10        32.56 o                         
   2   3  15         13.49          1.36        10.16 o                         
   3   3  15         93.59         75.37        11.51 o                         
   4   3  15         18.89         20.12        10.49 o                         
   5   3  15         40.58         21.00         9.33 o                         
   1   4  15        334.24        313.98        27.39 o                         
   2   4  15       1334.58       1250.09        45.97 o                         
   0   0  16       2884.05       2793.23       151.99 o                         
   2   0  16       3107.73       3026.22       111.59 o                         
   0   1  16        169.63        161.42        23.17 o                         
   1   1  16        102.69        115.36        16.60 o                         
   2   1  16        236.62        258.60        24.62 o                         
   3   1  16       1119.55       1096.68        47.95 o                         
   0   2  16       4155.53       4052.57       130.06 o                         
   1   2  16          2.91          3.41        11.03 o                         
   2   2  16       2934.42       2854.41        77.36 o                         
                                                                                
